# Supplementary material for: Ancient Fennoscandian genomes reveal origin and spread of Siberian ancestry in Europe
Source: Nat Commun. 2018 Nov 27;9:5018. doi: 10.1038/s41467-018-07483-5 (PMC6258758; doi:10.1038/s41467-018-07483-5)
Supplement: Supplementary file 4 — Supplementary Data 1 [file 41467_2018_7483_MOESM4_ESM.xlsx]

## Sheet: Information
Supplementary Data 1. Information on comparative dataset used in this study
Official_ID	Sex	Culture / simple ID HO	Reference for first report of data or OK to use in a paper	Date: 95.4% CI calibrated radiocarbon age (CalBCE)/Contextual dating(BCE/CE)	Location	Country
I001	M	Ignore_Iran_Zoroastrian(PCA_outlier)	Broushaki2016	present(SGDP)	Isfahan	Iran
I002	M	Ignore_Iran_Zoroastrian(PCA_outlier)	Broushaki2016	present(SGDP)	Isfahan	Iran
IREJ-T006	M	Iran_Non-Zoroastrian_Fars	Broushaki2016	present(SGDP)	Yazd // Farsi	Iran
IREJ-T009	M	Iran_Non-Zoroastrian_Fars	Broushaki2016	present(SGDP)	Esfahan // Farsi	Iran
IREJ-T022	M	Iran_Non-Zoroastrian_Fars	Broushaki2016	present(SGDP)	Maku // Farsi	Iran
IREJ-T023	M	Iran_Non-Zoroastrian_Fars	Broushaki2016	present(SGDP)	Tehran // Farsi	Iran
IREJ-T026	M	Iran_Non-Zoroastrian_Fars	Broushaki2016	present(SGDP)	Qom // Farsi	Iran
IREJ-T027	M	Iran_Non-Zoroastrian_Fars	Broushaki2016	present(SGDP)	Kashan // Farsi	Iran
IREJ-T037	M	Iran_Non-Zoroastrian_Fars	Broushaki2016	present(SGDP)	Shahrud // Farsi	Iran
IREJ-T040	M	Iran_Non-Zoroastrian_Fars	Broushaki2016	present(SGDP)	Kashan // Farsi	Iran
IREJ-T053	M	Iran_Non-Zoroastrian_Fars	Broushaki2016	present(SGDP)	Yazd // Farsi	Iran
IREJ-T064	M	Iran_Non-Zoroastrian_Fars	Broushaki2016	present(SGDP)	Shiraz // Farsi	Iran
IREJ-T078	M	Iran_Non-Zoroastrian_Fars	Broushaki2016	present(SGDP)	Sari // Farsi	Iran
IREJ-T090	M	Iran_Non-Zoroastrian_Fars	Broushaki2016	present(SGDP)	Garmsar // Farsi	Iran
IREJ-T101	M	Iran_Non-Zoroastrian_Fars	Broushaki2016	present(SGDP)	Khansar // Farsi	Iran
IREJ-T103	M	Iran_Non-Zoroastrian_Fars	Broushaki2016	present(SGDP)	Mazandaran // Farsi	Iran
IREJ-T111	M	Iran_Non-Zoroastrian_Fars	Broushaki2016	present(SGDP)	Shiraz // Farsi	Iran
IREJ-T184	M	Iran_Non-Zoroastrian_Fars	Broushaki2016	present(SGDP)	Shiraz // Farsi	Iran
IREJ-T204	M	Iran_Non-Zoroastrian_Fars	Broushaki2016	present(SGDP)	Bandar-e Anzali // Farsi	Iran
SH001	M	Iran_Zoroastrian	Broushaki2016	present(SGDP)	Shiraz	Iran
SH003	M	Iran_Zoroastrian	Broushaki2016	present(SGDP)	Shiraz	Iran
SH004	M	Iran_Zoroastrian	Broushaki2016	present(SGDP)	Shiraz	Iran
SH005	M	Iran_Zoroastrian	Broushaki2016	present(SGDP)	Shiraz	Iran
SH007	M	Iran_Zoroastrian	Broushaki2016	present(SGDP)	Shiraz	Iran
SH008	M	Iran_Zoroastrian	Broushaki2016	present(SGDP)	Shiraz	Iran
T003	M	Iran_Zoroastrian	Broushaki2016	present(SGDP)	Teheran	Iran
T006	M	Iran_Zoroastrian	Broushaki2016	present(SGDP)	Teheran	Iran
T007	M	Iran_Zoroastrian	Broushaki2016	present(SGDP)	Teheran	Iran
T010	M	Iran_Zoroastrian	Broushaki2016	present(SGDP)	Teheran	Iran
T011	M	Iran_Zoroastrian	Broushaki2016	present(SGDP)	Teheran	Iran
T012	M	Iran_Zoroastrian	Broushaki2016	present(SGDP)	Teheran	Iran
T013	M	Iran_Zoroastrian	Broushaki2016	present(SGDP)	Teheran	Iran
T015	M	Iran_Zoroastrian	Broushaki2016	present(SGDP)	Teheran	Iran
T016	M	Iran_Zoroastrian	Broushaki2016	present(SGDP)	Teheran	Iran
YZ018	M	Iran_Zoroastrian	Broushaki2016	present(SGDP)	Yazd	Iran
YZ019	M	Iran_Zoroastrian	Broushaki2016	present(SGDP)	Yazd	Iran
YZ020	M	Ignore_Iran_Zoroastrian(PCA_outlier)	Broushaki2016	present(SGDP)	Mazrakalantar	Iran
YZ021	M	Iran_Zoroastrian	Broushaki2016	present(SGDP)	Yazd	Iran
YZ022	M	Iran_Zoroastrian	Broushaki2016	present(SGDP)	Yazd	Iran
YZ024	M	Iran_Zoroastrian	Broushaki2016	present(SGDP)	Yazd	Iran
YZ030	M	Iran_Zoroastrian	Broushaki2016	present(SGDP)	Miriamabad	Iran
YZ033	M	Iran_Zoroastrian	Broushaki2016	present(SGDP)	Miriamabad	Iran
YZ035	M	Iran_Zoroastrian	Broushaki2016	present(SGDP)	Yazd	Iran
YZ037	M	Iran_Zoroastrian	Broushaki2016	present(SGDP)	Yazd	Iran
YZ039	M	Iran_Zoroastrian	Broushaki2016	present(SGDP)	Yazd	Iran
YZ041	M	Iran_Zoroastrian	Broushaki2016	present(SGDP)	Sharijabad	Iran
SA062	M	Ignore_Khomani	LazaridisNature2014	present(SGDP)	Upington,NorthernCape	SouthAfrica
SA1004	F	Khomani	LazaridisNature2014	present(SGDP)	Upington,NorthernCape	SouthAfrica
SA063	F	Khomani	LazaridisNature2014	present(SGDP)	Upington,NorthernCape	SouthAfrica
SA010	F	Khomani	LazaridisNature2014	present(SGDP)	Upington,NorthernCape	SouthAfrica
SA064	M	Khomani	LazaridisNature2014	present(SGDP)	Upington,NorthernCape	SouthAfrica
SA073	F	Khomani	LazaridisNature2014	present(SGDP)	Upington,NorthernCape	SouthAfrica
SA1025	F	Khomani	LazaridisNature2014	present(SGDP)	Andriesvale, Northern Cape	SouthAfrica
SA078	F	Khomani	LazaridisNature2014	present(SGDP)	Upington,NorthernCape	SouthAfrica
SA083	F	Khomani	LazaridisNature2014	present(SGDP)	Andriesvale, Northern Cape	SouthAfrica
BOT5.021	M	Ignore_Gui	PickrellNatureCommunications2012	present(SGDP)	..	Botswana
BOT2.031	M	Taa_West	PickrellNatureCommunications2012	present(SGDP)	..	Botswana
NAM188	M	Xuun	PickrellNatureCommunications2012	present(SGDP)	..	Namibia
BOT5.026	M	Gana	PickrellNatureCommunications2012	present(SGDP)	..	Botswana
BOT5.030	M	Gui	PickrellNatureCommunications2012	present(SGDP)	..	Botswana
BOT2.033	M	Taa_North	PickrellNatureCommunications2012	present(SGDP)	..	Botswana
BOT2.038	M	Taa_West	PickrellNatureCommunications2012	present(SGDP)	..	Botswana
NAM190	M	Xuun	PickrellNatureCommunications2012	present(SGDP)	..	Namibia
BOT5.034	M	Gana	PickrellNatureCommunications2012	present(SGDP)	..	Botswana
BOT5.037	M	Gui	PickrellNatureCommunications2012	present(SGDP)	..	Botswana
BOT2.043	M	Taa_North	PickrellNatureCommunications2012	present(SGDP)	..	Botswana
BOT2.053	M	Taa_West	PickrellNatureCommunications2012	present(SGDP)	..	Botswana
NAM191	M	Xuun	PickrellNatureCommunications2012	present(SGDP)	..	Namibia
BOT6.263	M	Ignore_Gana	PickrellNatureCommunications2012	present(SGDP)	..	Botswana
BOT6.268	M	Ignore_Gui	PickrellNatureCommunications2012	present(SGDP)	..	Botswana
NAM321	M	Nama	PickrellNatureCommunications2012	present(SGDP)	..	Namibia
BOT2.044	M	Taa_North	PickrellNatureCommunications2012	present(SGDP)	..	Botswana
BOT2.055	M	Taa_West	PickrellNatureCommunications2012	present(SGDP)	..	Botswana
BOT6.264	M	Gana	PickrellNatureCommunications2012	present(SGDP)	..	Botswana
NAM325	M	Nama	PickrellNatureCommunications2012	present(SGDP)	..	Namibia
BOT6.055	M	Ignore_Taa_North	PickrellNatureCommunications2012	present(SGDP)	..	Botswana
BOT2.058	M	Taa_West	PickrellNatureCommunications2012	present(SGDP)	..	Botswana
BOT5.003	M	Gui	PickrellNatureCommunications2012	present(SGDP)	..	Botswana
BOT6.009	M	Ignore_Taa_East	PickrellNatureCommunications2012	present(SGDP)	..	Botswana
BOT6.106	M	Taa_North	PickrellNatureCommunications2012	present(SGDP)	..	Botswana
BOT2.061	M	Taa_West	PickrellNatureCommunications2012	present(SGDP)	..	Botswana
BOT6.016	M	Taa_East	PickrellNatureCommunications2012	present(SGDP)	..	Botswana
BOT2.010	M	Ignore_Taa_West	PickrellNatureCommunications2012	present(SGDP)	..	Botswana
BOT2.063	M	Taa_West	PickrellNatureCommunications2012	present(SGDP)	..	Botswana
BOT5.015	M	Gui	PickrellNatureCommunications2012	present(SGDP)	..	Botswana
BOT6.018	M	Taa_East	PickrellNatureCommunications2012	present(SGDP)	..	Botswana
BOT2.022	M	Taa_West	PickrellNatureCommunications2012	present(SGDP)	..	Botswana
Yuk_009	M	Yukagir	LazaridisNature2014	present(SGDP)	Nelemnoe	Russia
Yuk_025	F	Yukagir	LazaridisNature2014	present(SGDP)	Kolymskoe	Russia
Nga_051	F	Ignore_Nganasan	LazaridisNature2014	present(SGDP)	..	Russia
Nesk_05	F	Ignore_Eskimo	LazaridisNature2014	present(SGDP)	Naukan	Russia
Yuk_022	F	Yukagir	LazaridisNature2014	present(SGDP)	Kolymskoe	Russia
Yuk_020	F	Yukagir	LazaridisNature2014	present(SGDP)	Kolymskoe	Russia
MC_12	M	Ignore_Chukchi	LazaridisNature2014	present(SGDP)	Ayon	Russia
MC_40	M	Chukchi	LazaridisNature2014	present(SGDP)	Yanranay	Russia
Yuk_024	F	Yukagir	LazaridisNature2014	present(SGDP)	Kolymskoe	Russia
Nesk_25	F	Eskimo_Naukan	LazaridisNature2014	present(SGDP)	Naukan	Russia
Yuk_023	F	Yukagir	LazaridisNature2014	present(SGDP)	Kolymskoe	Russia
MC_16	M	Chukchi	LazaridisNature2014	present(SGDP)	Ayon	Russia
MC_28	F	Ignore_Chukchi	LazaridisNature2014	present(SGDP)	Yanranay	Russia
MC_02	M	Ignore_Chukchi	LazaridisNature2014	present(SGDP)	Ayon	Russia
Yuk_007	M	Ignore_Yukagir	LazaridisNature2014	present(SGDP)	Nelemnoe	Russia
MC_15	F	Chukchi	LazaridisNature2014	present(SGDP)	Ayon	Russia
MC_18	M	Chukchi	LazaridisNature2014	present(SGDP)	Ayon	Russia
Yuk_004	M	Yukagir	LazaridisNature2014	present(SGDP)	Nelemnoe	Russia
Nga_052	M	Ignore_Nganasan	LazaridisNature2014	present(SGDP)	..	Russia
MC_08	F	Chukchi	LazaridisNature2014	present(SGDP)	Ayon	Russia
Nov_005	M	Nganasan	LazaridisNature2014	present(SGDP)	Factoria Novaya	Russia
MC_25	F	Chukchi	LazaridisNature2014	present(SGDP)	Rytkuchi	Russia
Oj958	F	Ojibwa	LazaridisNature2014	present(SGDP)	Ontario	Canada
Yuk_019	F	Yukagir	LazaridisNature2014	present(SGDP)	Kolymskoe	Russia
Yuk_011	M	Yukagir	LazaridisNature2014	present(SGDP)	Nelemnoe	Russia
Nesk_22	F	Eskimo_Naukan	LazaridisNature2014	present(SGDP)	Naukan	Russia
Sesk_47	M	Chukchi1	LazaridisNature2014	present(SGDP)	Sireniki	Russia
Yuk_012	M	Ignore_Yukagir	LazaridisNature2014	present(SGDP)	Nelemnoe	Russia
MC_17	M	Chukchi	LazaridisNature2014	present(SGDP)	Ayon	Russia
Nesk_15	F	Eskimo_Naukan	LazaridisNature2014	present(SGDP)	Naukan	Russia
Yuk_021	M	Yukagir	LazaridisNature2014	present(SGDP)	Kolymskoe	Russia
Yuk_013	F	Ignore_Yukagir	LazaridisNature2014	present(SGDP)	Kolymskoe	Russia
MC_06	F	Chukchi	LazaridisNature2014	present(SGDP)	Ayon	Russia
MC_38	M	Chukchi	LazaridisNature2014	present(SGDP)	Yanranay	Russia
MC_14	M	Chukchi	LazaridisNature2014	present(SGDP)	Ayon	Russia
Nesk_03	F	Ignore_Eskimo	LazaridisNature2014	present(SGDP)	Naukan	Russia
MC_20	M	Ignore_Chukchi	LazaridisNature2014	present(SGDP)	Ayon	Russia
Nesk_23	M	Eskimo_Naukan	LazaridisNature2014	present(SGDP)	Naukan	Russia
Nesk_31	F	Ignore_Eskimo	LazaridisNature2014	present(SGDP)	Naukan	Russia
Nesk_01	F	Ignore_Eskimo	LazaridisNature2014	present(SGDP)	Naukan	Russia
oj960	F	Ignore_Ojibwa	LazaridisNature2014	present(SGDP)	Ontario	Canada
Oj967	F	Ojibwa	LazaridisNature2014	present(SGDP)	Ontario	Canada
Oj970	F	Ojibwa	LazaridisNature2014	present(SGDP)	Ontario	Canada
Oj985	F	Ojibwa	LazaridisNature2014	present(SGDP)	Ontario	Canada
Oj1131	F	Ojibwa	LazaridisNature2014	present(SGDP)	Ontario	Canada
Oj1136	F	Ojibwa	LazaridisNature2014	present(SGDP)	Ontario	Canada
Hadza001	M	Hadza	LazaridisNature2014	present(SGDP)	Shimbiguga	Tanzania
Hadza002	M	Hadza	LazaridisNature2014	present(SGDP)	Somoyanda	Tanzania
Hadza003	F	Hadza	LazaridisNature2014	present(SGDP)	Somoyanda	Tanzania
Hadza004	F	Hadza	LazaridisNature2014	present(SGDP)	Somoyanda	Tanzania
Hadza005	M	Hadza	LazaridisNature2014	present(SGDP)	..	Tanzania
Hadza006	F	Hadza	LazaridisNature2014	present(SGDP)	Kambiyasimba	Tanzania
Hadza007	M	Hadza	LazaridisNature2014	present(SGDP)	Baray	Tanzania
Hadza008	F	Hadza	LazaridisNature2014	present(SGDP)	Endamagha	Tanzania
Hadza009	F	Ignore_Hadza	LazaridisNature2014	present(SGDP)	Endamagha	Tanzania
Hadza010	F	Hadza	LazaridisNature2014	present(SGDP)	Endamagha	Tanzania
Hadza011	M	Hadza	LazaridisNature2014	present(SGDP)	Mongowamono	Tanzania
Hadza012	M	Hadza	LazaridisNature2014	present(SGDP)	Mongowamono	Tanzania
Hadza013	M	Hadza	LazaridisNature2014	present(SGDP)	Mongowamono	Tanzania
Hadza014	M	Ignore_Hadza	LazaridisNature2014	present(SGDP)	Tikiciya-Mangola	Tanzania
Hadza015	F	Ignore_Hadza	LazaridisNature2014	present(SGDP)	Tikiya-Magola; Tikiciya Mangola	Tanzania
Hadza016	M	Hadza	LazaridisNature2014	present(SGDP)	Mandagau Mangola	Tanzania
Hadza017	M	Hadza	LazaridisNature2014	present(SGDP)	Kisimangeda	Tanzania
Hadza018	M	Hadza	LazaridisNature2014	present(SGDP)	Kisimangeda	Tanzania
Hadza019	M	Hadza	LazaridisNature2014	present(SGDP)	Kisimangeda	Tanzania
Hadza020	F	Hadza	LazaridisNature2014	present(SGDP)	Kisimangeda	Tanzania
Sandawe001	F	Sandawe	LazaridisNature2014	present(SGDP)	Sanzawa	Tanzania
Sandawe002	F	Sandawe	LazaridisNature2014	present(SGDP)	Sanzawa	Tanzania
Sandawe003	F	Sandawe	LazaridisNature2014	present(SGDP)	Sanzawa	Tanzania
Sandawe004	M	Ignore_Sandawe	LazaridisNature2014	present(SGDP)	Gungi	Tanzania
Sandawe005	M	Sandawe	LazaridisNature2014	present(SGDP)	Gungi	Tanzania
Sandawe006	M	Sandawe	LazaridisNature2014	present(SGDP)	Gungi	Tanzania
Sandawe007	F	Sandawe	LazaridisNature2014	present(SGDP)	Gungi	Tanzania
Sandawe008	M	Sandawe	LazaridisNature2014	present(SGDP)	Motto	Tanzania
Sandawe009	F	Sandawe	LazaridisNature2014	present(SGDP)	Motto	Tanzania
Sandawe010	F	Ignore_Sandawe	LazaridisNature2014	present(SGDP)	Motto	Tanzania
Sandawe011	F	Sandawe	LazaridisNature2014	present(SGDP)	Motto	Tanzania
Sandawe012	F	Sandawe	LazaridisNature2014	present(SGDP)	Gumbu	Tanzania
Sandawe013	M	Sandawe	LazaridisNature2014	present(SGDP)	Gumbu	Tanzania
Sandawe014	F	Sandawe	LazaridisNature2014	present(SGDP)	Gumbu	Tanzania
Sandawe015	F	Ignore_Sandawe	LazaridisNature2014	present(SGDP)	Gumbu	Tanzania
Sandawe016	M	Sandawe	LazaridisNature2014	present(SGDP)	Gumbu	Tanzania
Sandawe017	F	Ignore_Sandawe	LazaridisNature2014	present(SGDP)	Mangasta	Tanzania
Sandawe018	F	Sandawe	LazaridisNature2014	present(SGDP)	Mangasta	Tanzania
Sandawe019	M	Sandawe	LazaridisNature2014	present(SGDP)	Mangasta	Tanzania
Sandawe020	M	Sandawe	LazaridisNature2014	present(SGDP)	Gumbu	Tanzania
Sandawe021	M	Sandawe	LazaridisNature2014	present(SGDP)	Gumbu	Tanzania
Sandawe022	F	Sandawe	LazaridisNature2014	present(SGDP)	Gumbu	Tanzania
Sandawe023	M	Sandawe	LazaridisNature2014	present(SGDP)	Gumbu	Tanzania
Sandawe024	M	Sandawe	LazaridisNature2014	present(SGDP)	Gumbu	Tanzania
Sandawe025	F	Sandawe	LazaridisNature2014	present(SGDP)	Gumbu	Tanzania
Sandawe026	M	Ignore_Sandawe	LazaridisNature2014	present(SGDP)	Motto	Tanzania
Sandawe027	M	Sandawe	LazaridisNature2014	present(SGDP)	..	Tanzania
Sandawe028	M	Ignore_Sandawe	LazaridisNature2014	present(SGDP)	Motto	Tanzania
Ul5	F	Ulchi	LazaridisNature2014	present(SGDP)	Bogorodskoe	Russia
Ul31	F	Ulchi	LazaridisNature2014	present(SGDP)	Nizhniy Gavan	Russia
Ul65	F	Ulchi	LazaridisNature2014	present(SGDP)	Bulava	Russia
Tuba4	F	Ignore_Tubalar	LazaridisNature2014	present(SGDP)	Artybash and Kebezen	Russia
Tuba12	F	Tubalar	LazaridisNature2014	present(SGDP)	Artybash and Kebezen	Russia
Tuba20	F	Tubalar	LazaridisNature2014	present(SGDP)	Artybash and Kebezen	Russia
Tuba28	F	Ignore_Tubalar	LazaridisNature2014	present(SGDP)	Artybash and Kebezen	Russia
Nel19	M	Yukagir	LazaridisNature2014	present(SGDP)	Nelemnoe	Russia
Nlk16	F	Even	LazaridisNature2014	present(SGDP)	Djigda	Russia
Esk20	M	Eskimo_ChaplinSireniki	LazaridisNature2014	present(SGDP)	New Chaplino	Russia
Kor16	F	Ignore_Koryak	LazaridisNature2014	present(SGDP)	Voyampolka	Russia
Kor66	F	Koryak	LazaridisNature2014	present(SGDP)	Kovran	Russia
Ul6	M	Ulchi	LazaridisNature2014	present(SGDP)	Bogorodskoe	Russia
Ul33	F	Ulchi	LazaridisNature2014	present(SGDP)	Nizhniy Gavan	Russia
Ul66	F	Ignore_Ulchi	LazaridisNature2014	present(SGDP)	Bulava	Russia
Tuba5	F	Ignore_Tubalar	LazaridisNature2014	present(SGDP)	Artybash and Kebezen	Russia
Tuba13	F	Tubalar	LazaridisNature2014	present(SGDP)	Artybash and Kebezen	Russia
Tuba21	F	Tubalar	LazaridisNature2014	present(SGDP)	Artybash and Kebezen	Russia
Tuba29	F	Tubalar	LazaridisNature2014	present(SGDP)	Artybash and Kebezen	Russia
Nlk1	F	Even	LazaridisNature2014	present(SGDP)	Djigda	Russia
Nlk18	M	Even	LazaridisNature2014	present(SGDP)	Djigda	Russia
Esk29	M	Eskimo_ChaplinSireniki	LazaridisNature2014	present(SGDP)	New Chaplino	Russia
Kor30	M	Koryak	LazaridisNature2014	present(SGDP)	Voyampolka	Russia
Kor72	F	Itelmen	LazaridisNature2014	present(SGDP)	Kovran	Russia
Ul9	F	Ignore_Ulchi	LazaridisNature2014	present(SGDP)	Bogorodskoe	Russia
Ul41	F	Ignore_Ulchi	LazaridisNature2014	present(SGDP)	Bogorodskoe	Russia
Ul71	F	Ulchi	LazaridisNature2014	present(SGDP)	Bulava	Russia
Tuba6	F	Tubalar	LazaridisNature2014	present(SGDP)	Artybash and Kebezen	Russia
Tuba14	F	Ignore_Tubalar	LazaridisNature2014	present(SGDP)	Artybash and Kebezen	Russia
Tuba22	F	Tubalar	LazaridisNature2014	present(SGDP)	Artybash and Kebezen	Russia
Tuba30	F	Tubalar	LazaridisNature2014	present(SGDP)	Artybash and Kebezen	Russia
Nlk3	F	Even	LazaridisNature2014	present(SGDP)	Djigda	Russia
Nlk19	M	Even	LazaridisNature2014	present(SGDP)	Djigda	Russia
Esk37	F	Ignore_Eskimo	LazaridisNature2014	present(SGDP)	New Chaplino	Russia
Kor39	M	Ignore_Koryak	LazaridisNature2014	present(SGDP)	Voyampolka	Russia
Kor86	F	Ignore_Itelmen	LazaridisNature2014	present(SGDP)	Kovran	Russia
Ul10	F	Ulchi	LazaridisNature2014	present(SGDP)	Bogorodskoe	Russia
Ul43	F	Ulchi	LazaridisNature2014	present(SGDP)	Bogorodskoe	Russia
Ul72	F	Ulchi	LazaridisNature2014	present(SGDP)	Bulava	Russia
Tuba7	F	Ignore_Tubalar	LazaridisNature2014	present(SGDP)	Artybash and Kebezen	Russia
Tuba15	F	Tubalar	LazaridisNature2014	present(SGDP)	Artybash and Kebezen	Russia
Tuba23	M	Tubalar	LazaridisNature2014	present(SGDP)	Artybash and Kebezen	Russia
Tuba31	F	Tubalar	LazaridisNature2014	present(SGDP)	Artybash and Kebezen	Russia
Nlk5	F	Even	LazaridisNature2014	present(SGDP)	Djigda	Russia
Ale9	M	Aleut_Tlingit	LazaridisNature2014	present(SGDP)	Nikolskoye	Russia
Esk38	F	Eskimo_ChaplinSireniki	LazaridisNature2014	present(SGDP)	New Chaplino	Russia
Kor40	F	Koryak	LazaridisNature2014	present(SGDP)	Voyampolka	Russia
Ckrd1	F	Ignore_Yukagir	LazaridisNature2014	present(SGDP)	Chokyrdah	Russia
Ul61	F	Ignore_Ulchi	LazaridisNature2014	present(SGDP)	Bulava	Russia
Ul44	F	Ulchi	LazaridisNature2014	present(SGDP)	Bogorodskoe	Russia
Ul74	F	Ulchi	LazaridisNature2014	present(SGDP)	Bulava	Russia
Tuba8	F	Ignore_Tubalar	LazaridisNature2014	present(SGDP)	Artybash and Kebezen	Russia
Tuba16	F	Tubalar	LazaridisNature2014	present(SGDP)	Artybash and Kebezen	Russia
Tuba24	M	Tubalar	LazaridisNature2014	present(SGDP)	Artybash and Kebezen	Russia
Nel13	M	Yukagir	LazaridisNature2014	present(SGDP)	Nelemnoe	Russia
Nlk6	F	Even	LazaridisNature2014	present(SGDP)	Djigda	Russia
Ale11	M	Ignore_Aleut_Tlingit	LazaridisNature2014	present(SGDP)	Nikolskoye	Russia
Sir77	F	Eskimo_ChaplinSireniki	LazaridisNature2014	present(SGDP)	Sireniki	Russia
Kor49	F	Koryak	LazaridisNature2014	present(SGDP)	Voyampolka	Russia
Ckrd2	M	Ignore_Yukagir	LazaridisNature2014	present(SGDP)	Chokyrdah	Russia
Ul19	F	Ulchi	LazaridisNature2014	present(SGDP)	Bogorodskoe	Russia
Ul54	F	Ignore_Ulchi	LazaridisNature2014	present(SGDP)	Bulava	Russia
Tuba1	M	Tubalar	LazaridisNature2014	present(SGDP)	Artybash and Kebezen	Russia
Tuba9	F	Tubalar	LazaridisNature2014	present(SGDP)	Artybash and Kebezen	Russia
Tuba17	M	Tubalar	LazaridisNature2014	present(SGDP)	Artybash and Kebezen	Russia
Tuba25	M	Tubalar	LazaridisNature2014	present(SGDP)	Artybash and Kebezen	Russia
Nel15	F	Yukagir	LazaridisNature2014	present(SGDP)	Nelemnoe	Russia
Nlk9	F	Ignore_Even(<0.95_completeness)	LazaridisNature2014	present(SGDP)	Djigda	Russia
Ale14	F	Aleut_Tlingit	LazaridisNature2014	present(SGDP)	Nikolskoye	Russia
Sir14	M	Eskimo_ChaplinSireniki	LazaridisNature2014	present(SGDP)	Sireniki	Russia
Kor54	F	Koryak	LazaridisNature2014	present(SGDP)	Voyampolka	Russia
Ckrd8	F	Yukagir	LazaridisNature2014	present(SGDP)	Chokyrdah	Russia
Ul24	F	Ulchi	LazaridisNature2014	present(SGDP)	Bogorodskoe	Russia
Ul59	F	Ulchi	LazaridisNature2014	present(SGDP)	Bulava	Russia
Tuba2	M	Tubalar	LazaridisNature2014	present(SGDP)	Artybash and Kebezen	Russia
Tuba10	F	Tubalar	LazaridisNature2014	present(SGDP)	Artybash and Kebezen	Russia
Tuba18	M	Tubalar	LazaridisNature2014	present(SGDP)	Artybash and Kebezen	Russia
Tuba26	F	Ignore_Tubalar	LazaridisNature2014	present(SGDP)	Artybash and Kebezen	Russia
Nel16	F	Yukagir	LazaridisNature2014	present(SGDP)	Nelemnoe	Russia
Nlk10	F	Even	LazaridisNature2014	present(SGDP)	Djigda	Russia
Ale16	F	Aleut_Tlingit	LazaridisNature2014	present(SGDP)	Nikolskoye	Russia
Sir26	M	Ignore_Eskimo(PCA_outlier)	LazaridisNature2014	present(SGDP)	Sireniki	Russia
Kor57	M	Itelmen	LazaridisNature2014	present(SGDP)	Kovran	Russia
Ckrd9	F	Yukagir	LazaridisNature2014	present(SGDP)	Chokyrdah	Russia
Ul62	F	Ignore_Ulchi	LazaridisNature2014	present(SGDP)	Bulava	Russia
Tuba3	F	Ignore_Tubalar	LazaridisNature2014	present(SGDP)	Artybash and Kebezen	Russia
Tuba11	F	Tubalar	LazaridisNature2014	present(SGDP)	Artybash and Kebezen	Russia
Tuba19	F	Tubalar	LazaridisNature2014	present(SGDP)	Artybash and Kebezen	Russia
Tuba27	F	Ignore_Tubalar	LazaridisNature2014	present(SGDP)	Artybash and Kebezen	Russia
Nel17	M	Yukagir	LazaridisNature2014	present(SGDP)	Nelemnoe	Russia
Nlk14	M	Even	LazaridisNature2014	present(SGDP)	Djigda	Russia
Ale32	M	Aleut_Tlingit	LazaridisNature2014	present(SGDP)	Petropavlovsk-Kamchatski	Russia
Sir61	F	Ignore_Eskimo(outlier_groups_with_Naukan)	LazaridisNature2014	present(SGDP)	Sireniki	Russia
Kor61	M	Koryak	LazaridisNature2014	present(SGDP)	Kovran	Russia
Ul27	M	Ignore_Ulchi	LazaridisNature2014	present(SGDP)	Nizhniy Gavan	Russia
Ckrd10	M	Ignore_Yukagir	LazaridisNature2014	present(SGDP)	Chokyrdah	Russia
HGDP00001	M	Brahui	PattersonGenetics2012	present(SGDP)	..	Pakistan
HGDP00003	M	Brahui	PattersonGenetics2012	present(SGDP)	..	Pakistan
HGDP00005	M	Brahui	PattersonGenetics2012	present(SGDP)	..	Pakistan
HGDP00007	M	Brahui	PattersonGenetics2012	present(SGDP)	..	Pakistan
HGDP00011	M	Brahui	PattersonGenetics2012	present(SGDP)	..	Pakistan
HGDP00013	M	Ignore_Brahui	PattersonGenetics2012	present(SGDP)	..	Pakistan
HGDP00015	M	Brahui	PattersonGenetics2012	present(SGDP)	..	Pakistan
HGDP00017	M	Brahui	PattersonGenetics2012	present(SGDP)	..	Pakistan
HGDP00019	M	Brahui	PattersonGenetics2012	present(SGDP)	..	Pakistan
HGDP00021	M	Brahui	PattersonGenetics2012	present(SGDP)	..	Pakistan
HGDP00023	M	Brahui	PattersonGenetics2012	present(SGDP)	..	Pakistan
HGDP00025	M	Brahui	PattersonGenetics2012	present(SGDP)	..	Pakistan
HGDP00027	M	Brahui	PattersonGenetics2012	present(SGDP)	..	Pakistan
HGDP00029	M	Ignore_Brahui	PattersonGenetics2012	present(SGDP)	..	Pakistan
HGDP00031	M	Brahui	PattersonGenetics2012	present(SGDP)	..	Pakistan
HGDP00033	M	Brahui	PattersonGenetics2012	present(SGDP)	..	Pakistan
HGDP00035	M	Brahui	PattersonGenetics2012	present(SGDP)	..	Pakistan
HGDP00037	M	Brahui	PattersonGenetics2012	present(SGDP)	..	Pakistan
HGDP00039	M	Brahui	PattersonGenetics2012	present(SGDP)	..	Pakistan
HGDP00041	M	Ignore_Brahui	PattersonGenetics2012	present(SGDP)	..	Pakistan
HGDP00043	M	Brahui	PattersonGenetics2012	present(SGDP)	..	Pakistan
HGDP00045	M	Brahui	PattersonGenetics2012	present(SGDP)	..	Pakistan
HGDP00047	M	Brahui	PattersonGenetics2012	present(SGDP)	..	Pakistan
HGDP00049	M	Brahui	PattersonGenetics2012	present(SGDP)	..	Pakistan
HGDP00052	M	Balochi	PattersonGenetics2012	present(SGDP)	..	Pakistan
HGDP00054	M	Balochi	PattersonGenetics2012	present(SGDP)	..	Pakistan
HGDP00056	M	Balochi	PattersonGenetics2012	present(SGDP)	..	Pakistan
HGDP00057	M	Ignore_Balochi	PattersonGenetics2012	present(SGDP)	..	Pakistan
HGDP00058	M	Balochi	PattersonGenetics2012	present(SGDP)	..	Pakistan
HGDP00060	M	Ignore_Balochi	PattersonGenetics2012	present(SGDP)	..	Pakistan
HGDP00062	M	Balochi	PattersonGenetics2012	present(SGDP)	..	Pakistan
HGDP00064	M	Balochi	PattersonGenetics2012	present(SGDP)	..	Pakistan
HGDP00066	M	Balochi	PattersonGenetics2012	present(SGDP)	..	Pakistan
HGDP00068	M	Balochi	PattersonGenetics2012	present(SGDP)	..	Pakistan
HGDP00070	M	Ignore_Balochi	PattersonGenetics2012	present(SGDP)	..	Pakistan
HGDP00072	M	Balochi	PattersonGenetics2012	present(SGDP)	..	Pakistan
HGDP00074	M	Balochi	PattersonGenetics2012	present(SGDP)	..	Pakistan
HGDP00076	M	Ignore_Balochi	PattersonGenetics2012	present(SGDP)	..	Pakistan
HGDP00078	M	Balochi	PattersonGenetics2012	present(SGDP)	..	Pakistan
HGDP00080	M	Balochi	PattersonGenetics2012	present(SGDP)	..	Pakistan
HGDP00082	M	Balochi	PattersonGenetics2012	present(SGDP)	..	Pakistan
HGDP00086	M	Balochi	PattersonGenetics2012	present(SGDP)	..	Pakistan
HGDP00088	M	Balochi	PattersonGenetics2012	present(SGDP)	..	Pakistan
HGDP00090	M	Balochi	PattersonGenetics2012	present(SGDP)	..	Pakistan
HGDP00092	M	Balochi	PattersonGenetics2012	present(SGDP)	..	Pakistan
HGDP00094	M	Balochi	PattersonGenetics2012	present(SGDP)	..	Pakistan
HGDP00096	M	Balochi	PattersonGenetics2012	present(SGDP)	..	Pakistan
HGDP00098	M	Balochi	PattersonGenetics2012	present(SGDP)	..	Pakistan
HGDP00099	M	Hazara	PattersonGenetics2012	present(SGDP)	..	Pakistan
HGDP00100	M	Ignore_Hazara	PattersonGenetics2012	present(SGDP)	..	Pakistan
HGDP00102	M	Ignore_Hazara	PattersonGenetics2012	present(SGDP)	..	Pakistan
HGDP00103	M	Hazara	PattersonGenetics2012	present(SGDP)	..	Pakistan
HGDP00104	M	Ignore_Hazara	PattersonGenetics2012	present(SGDP)	..	Pakistan
HGDP00105	M	Ignore_Hazara	PattersonGenetics2012	present(SGDP)	..	Pakistan
HGDP00106	M	Hazara	PattersonGenetics2012	present(SGDP)	..	Pakistan
HGDP00108	M	Ignore_Hazara	PattersonGenetics2012	present(SGDP)	..	Pakistan
HGDP00109	M	Hazara	PattersonGenetics2012	present(SGDP)	..	Pakistan
HGDP00110	M	Hazara	PattersonGenetics2012	present(SGDP)	..	Pakistan
HGDP00112	M	Ignore_Hazara	PattersonGenetics2012	present(SGDP)	..	Pakistan
HGDP00115	M	Hazara	PattersonGenetics2012	present(SGDP)	..	Pakistan
HGDP00116	M	Hazara	PattersonGenetics2012	present(SGDP)	..	Pakistan
HGDP00118	M	Hazara	PattersonGenetics2012	present(SGDP)	..	Pakistan
HGDP00119	M	Ignore_Hazara	PattersonGenetics2012	present(SGDP)	..	Pakistan
HGDP00120	M	Hazara	PattersonGenetics2012	present(SGDP)	..	Pakistan
HGDP00121	M	Hazara	PattersonGenetics2012	present(SGDP)	..	Pakistan
HGDP00122	M	Hazara	PattersonGenetics2012	present(SGDP)	..	Pakistan
HGDP00124	M	Hazara	PattersonGenetics2012	present(SGDP)	..	Pakistan
HGDP00125	M	Hazara	PattersonGenetics2012	present(SGDP)	..	Pakistan
HGDP00127	M	Hazara	PattersonGenetics2012	present(SGDP)	..	Pakistan
HGDP00129	M	Ignore_Hazara	PattersonGenetics2012	present(SGDP)	..	Pakistan
HGDP00130	M	Ignore_Makrani	PattersonGenetics2012	present(SGDP)	..	Pakistan
HGDP00131	M	Makrani	PattersonGenetics2012	present(SGDP)	..	Pakistan
HGDP00133	M	Makrani	PattersonGenetics2012	present(SGDP)	..	Pakistan
HGDP00134	M	Makrani	PattersonGenetics2012	present(SGDP)	..	Pakistan
HGDP00135	M	Makrani	PattersonGenetics2012	present(SGDP)	..	Pakistan
HGDP00136	M	Makrani	PattersonGenetics2012	present(SGDP)	..	Pakistan
HGDP00137	M	Makrani	PattersonGenetics2012	present(SGDP)	..	Pakistan
HGDP00139	M	Ignore_Makrani	PattersonGenetics2012	present(SGDP)	..	Pakistan
HGDP00140	M	Makrani	PattersonGenetics2012	present(SGDP)	..	Pakistan
HGDP00141	M	Makrani	PattersonGenetics2012	present(SGDP)	..	Pakistan
HGDP00143	M	Ignore_Makrani	PattersonGenetics2012	present(SGDP)	..	Pakistan
HGDP00144	M	Makrani	PattersonGenetics2012	present(SGDP)	..	Pakistan
HGDP00145	M	Makrani	PattersonGenetics2012	present(SGDP)	..	Pakistan
HGDP00146	M	Makrani	PattersonGenetics2012	present(SGDP)	..	Pakistan
HGDP00148	M	Makrani	PattersonGenetics2012	present(SGDP)	..	Pakistan
HGDP00149	M	Ignore_Makrani	PattersonGenetics2012	present(SGDP)	..	Pakistan
HGDP00150	M	Ignore_Makrani	PattersonGenetics2012	present(SGDP)	..	Pakistan
HGDP00151	F	Makrani	PattersonGenetics2012	present(SGDP)	..	Pakistan
HGDP00153	F	Makrani	PattersonGenetics2012	present(SGDP)	..	Pakistan
HGDP00154	F	Makrani	PattersonGenetics2012	present(SGDP)	..	Pakistan
HGDP00155	F	Makrani	PattersonGenetics2012	present(SGDP)	..	Pakistan
HGDP00157	F	Makrani	PattersonGenetics2012	present(SGDP)	..	Pakistan
HGDP00158	M	Makrani	PattersonGenetics2012	present(SGDP)	..	Pakistan
HGDP00160	M	Makrani	PattersonGenetics2012	present(SGDP)	..	Pakistan
HGDP00161	M	Makrani	PattersonGenetics2012	present(SGDP)	..	Pakistan
HGDP00163	M	Ignore_Sindhi	PattersonGenetics2012	present(SGDP)	..	Pakistan
HGDP00165	M	Ignore_Sindhi	PattersonGenetics2012	present(SGDP)	..	Pakistan
HGDP00167	M	Sindhi_Pakistan	PattersonGenetics2012	present(SGDP)	..	Pakistan
HGDP00169	M	Sindhi_Pakistan	PattersonGenetics2012	present(SGDP)	..	Pakistan
HGDP00171	M	Sindhi_Pakistan	PattersonGenetics2012	present(SGDP)	..	Pakistan
HGDP00173	M	Ignore_Sindhi	PattersonGenetics2012	present(SGDP)	..	Pakistan
HGDP00175	M	Ignore_Sindhi	PattersonGenetics2012	present(SGDP)	..	Pakistan
HGDP00177	M	Ignore_Sindhi	PattersonGenetics2012	present(SGDP)	..	Pakistan
HGDP00179	M	Sindhi_Pakistan	PattersonGenetics2012	present(SGDP)	..	Pakistan
HGDP00181	M	Sindhi_Pakistan	PattersonGenetics2012	present(SGDP)	..	Pakistan
HGDP00183	M	Sindhi_Pakistan	PattersonGenetics2012	present(SGDP)	..	Pakistan
HGDP00185	M	Sindhi_Pakistan	PattersonGenetics2012	present(SGDP)	..	Pakistan
HGDP00187	M	Sindhi_Pakistan	PattersonGenetics2012	present(SGDP)	..	Pakistan
HGDP00189	M	Sindhi_Pakistan	PattersonGenetics2012	present(SGDP)	..	Pakistan
HGDP00191	M	Sindhi_Pakistan	PattersonGenetics2012	present(SGDP)	..	Pakistan
HGDP00192	F	Sindhi_Pakistan	PattersonGenetics2012	present(SGDP)	..	Pakistan
HGDP00195	F	Sindhi_Pakistan	PattersonGenetics2012	present(SGDP)	..	Pakistan
HGDP00197	M	Sindhi_Pakistan	PattersonGenetics2012	present(SGDP)	..	Pakistan
HGDP00199	M	Ignore_Sindhi	PattersonGenetics2012	present(SGDP)	..	Pakistan
HGDP00201	M	Sindhi_Pakistan	PattersonGenetics2012	present(SGDP)	..	Pakistan
HGDP00205	M	Sindhi_Pakistan	PattersonGenetics2012	present(SGDP)	..	Pakistan
HGDP00206	F	Sindhi_Pakistan	PattersonGenetics2012	present(SGDP)	..	Pakistan
HGDP00208	M	Sindhi_Pakistan	PattersonGenetics2012	present(SGDP)	..	Pakistan
HGDP00210	F	Sindhi_Pakistan	PattersonGenetics2012	present(SGDP)	..	Pakistan
HGDP00213	M	Pathan	PattersonGenetics2012	present(SGDP)	..	Pakistan
HGDP00214	M	Ignore_Pathan	PattersonGenetics2012	present(SGDP)	..	Pakistan
HGDP00216	M	Pathan	PattersonGenetics2012	present(SGDP)	..	Pakistan
HGDP00218	M	Pathan	PattersonGenetics2012	present(SGDP)	..	Pakistan
HGDP00222	M	Pathan	PattersonGenetics2012	present(SGDP)	..	Pakistan
HGDP00224	M	Pathan	PattersonGenetics2012	present(SGDP)	..	Pakistan
HGDP00226	M	Pathan	PattersonGenetics2012	present(SGDP)	..	Pakistan
HGDP00228	M	Pathan	PattersonGenetics2012	present(SGDP)	..	Pakistan
HGDP00230	M	Pathan	PattersonGenetics2012	present(SGDP)	..	Pakistan
HGDP00232	F	Pathan	PattersonGenetics2012	present(SGDP)	..	Pakistan
HGDP00234	M	Ignore_Pathan	PattersonGenetics2012	present(SGDP)	..	Pakistan
HGDP00237	F	Ignore_Pathan	PattersonGenetics2012	present(SGDP)	..	Pakistan
HGDP00239	F	Ignore_Pathan	PattersonGenetics2012	present(SGDP)	..	Pakistan
HGDP00241	M	Pathan	PattersonGenetics2012	present(SGDP)	..	Pakistan
HGDP00243	M	Pathan	PattersonGenetics2012	present(SGDP)	..	Pakistan
HGDP00244	F	Pathan	PattersonGenetics2012	present(SGDP)	..	Pakistan
HGDP00247	F	Pathan	PattersonGenetics2012	present(SGDP)	..	Pakistan
HGDP00248	M	Pathan	PattersonGenetics2012	present(SGDP)	..	Pakistan
HGDP00251	M	Ignore_Pathan	PattersonGenetics2012	present(SGDP)	..	Pakistan
HGDP00254	M	Pathan	PattersonGenetics2012	present(SGDP)	..	Pakistan
HGDP00258	M	Pathan	PattersonGenetics2012	present(SGDP)	..	Pakistan
HGDP00259	M	Pathan	PattersonGenetics2012	present(SGDP)	..	Pakistan
HGDP00262	M	Pathan	PattersonGenetics2012	present(SGDP)	..	Pakistan
HGDP00264	M	Pathan	PattersonGenetics2012	present(SGDP)	..	Pakistan
HGDP00267	M	Kalash	PattersonGenetics2012	present(SGDP)	..	Pakistan
HGDP00277	M	Kalash	PattersonGenetics2012	present(SGDP)	..	Pakistan
HGDP00279	M	Ignore_Kalash	PattersonGenetics2012	present(SGDP)	..	Pakistan
HGDP00281	M	Kalash	PattersonGenetics2012	present(SGDP)	..	Pakistan
HGDP00285	M	Kalash	PattersonGenetics2012	present(SGDP)	..	Pakistan
HGDP00286	F	Kalash	PattersonGenetics2012	present(SGDP)	..	Pakistan
HGDP00288	M	Kalash	PattersonGenetics2012	present(SGDP)	..	Pakistan
HGDP00290	M	Kalash	PattersonGenetics2012	present(SGDP)	..	Pakistan
HGDP00298	F	Kalash	PattersonGenetics2012	present(SGDP)	..	Pakistan
HGDP00302	M	Kalash	PattersonGenetics2012	present(SGDP)	..	Pakistan
HGDP00307	M	Kalash	PattersonGenetics2012	present(SGDP)	..	Pakistan
HGDP00311	M	Kalash	PattersonGenetics2012	present(SGDP)	..	Pakistan
HGDP00313	M	Kalash	PattersonGenetics2012	present(SGDP)	..	Pakistan
HGDP00315	M	Kalash	PattersonGenetics2012	present(SGDP)	..	Pakistan
HGDP00319	M	Kalash	PattersonGenetics2012	present(SGDP)	..	Pakistan
HGDP00323	F	Kalash	PattersonGenetics2012	present(SGDP)	..	Pakistan
HGDP00328	M	Kalash	PattersonGenetics2012	present(SGDP)	..	Pakistan
HGDP00330	M	Kalash	PattersonGenetics2012	present(SGDP)	..	Pakistan
HGDP00333	M	Kalash	PattersonGenetics2012	present(SGDP)	..	Pakistan
HGDP00336	F	Burusho	PattersonGenetics2012	present(SGDP)	..	Pakistan
HGDP00338	F	Burusho	PattersonGenetics2012	present(SGDP)	..	Pakistan
HGDP00341	M	Burusho	PattersonGenetics2012	present(SGDP)	..	Pakistan
HGDP00346	M	Burusho	PattersonGenetics2012	present(SGDP)	..	Pakistan
HGDP00351	M	Burusho	PattersonGenetics2012	present(SGDP)	..	Pakistan
HGDP00356	F	Burusho	PattersonGenetics2012	present(SGDP)	..	Pakistan
HGDP00359	M	Burusho	PattersonGenetics2012	present(SGDP)	..	Pakistan
HGDP00364	M	Burusho	PattersonGenetics2012	present(SGDP)	..	Pakistan
HGDP00371	F	Burusho	PattersonGenetics2012	present(SGDP)	..	Pakistan
HGDP00372	M	Burusho	PattersonGenetics2012	present(SGDP)	..	Pakistan
HGDP00376	M	Ignore_Burusho	PattersonGenetics2012	present(SGDP)	..	Pakistan
HGDP00382	M	Burusho	PattersonGenetics2012	present(SGDP)	..	Pakistan
HGDP00388	M	Burusho	PattersonGenetics2012	present(SGDP)	..	Pakistan
HGDP00392	M	Burusho	PattersonGenetics2012	present(SGDP)	..	Pakistan
HGDP00397	M	Ignore_Burusho	PattersonGenetics2012	present(SGDP)	..	Pakistan
HGDP00402	M	Burusho	PattersonGenetics2012	present(SGDP)	..	Pakistan
HGDP00407	M	Burusho	PattersonGenetics2012	present(SGDP)	..	Pakistan
HGDP00412	M	Burusho	PattersonGenetics2012	present(SGDP)	..	Pakistan
HGDP00417	M	Burusho	PattersonGenetics2012	present(SGDP)	..	Pakistan
HGDP00423	M	Burusho	PattersonGenetics2012	present(SGDP)	..	Pakistan
HGDP00428	M	Burusho	PattersonGenetics2012	present(SGDP)	..	Pakistan
HGDP00433	M	Burusho	PattersonGenetics2012	present(SGDP)	..	Pakistan
HGDP00438	M	Burusho	PattersonGenetics2012	present(SGDP)	..	Pakistan
HGDP00444	F	Burusho	PattersonGenetics2012	present(SGDP)	..	Pakistan
HGDP00445	M	Burusho	PattersonGenetics2012	present(SGDP)	..	Pakistan
HGDP00449	M	Mbuti	PattersonGenetics2012	present(SGDP)	..	Congo
HGDP00450	M	Ignore_Mbuti	PattersonGenetics2012	present(SGDP)	..	Congo
HGDP00452	M	Ignore_Biaka	PattersonGenetics2012	present(SGDP)	..	Central African Republic
HGDP00453	M	Ignore_Biaka	PattersonGenetics2012	present(SGDP)	..	Central African Republic
HGDP00454	M	Biaka	PattersonGenetics2012	present(SGDP)	..	Central African Republic
HGDP00455	M	Biaka	PattersonGenetics2012	present(SGDP)	..	Central African Republic
HGDP00456	M	Ignore_Mbuti(discovery)	PattersonGenetics2012	present(SGDP)	..	Congo
HGDP00457	M	Biaka	PattersonGenetics2012	present(SGDP)	..	Central African Republic
HGDP00458	M	Biaka	PattersonGenetics2012	present(SGDP)	..	Central African Republic
HGDP00459	M	Biaka	PattersonGenetics2012	present(SGDP)	..	Central African Republic
HGDP00460	M	Biaka	PattersonGenetics2012	present(SGDP)	..	Central African Republic
HGDP00461	M	Biaka	PattersonGenetics2012	present(SGDP)	..	Central African Republic
HGDP00462	M	Mbuti	PattersonGenetics2012	present(SGDP)	..	Congo
HGDP00463	M	Mbuti	PattersonGenetics2012	present(SGDP)	..	Congo
HGDP00464	M	Biaka	PattersonGenetics2012	present(SGDP)	..	Central African Republic
HGDP00465	M	Biaka	PattersonGenetics2012	present(SGDP)	..	Central African Republic
HGDP00466	M	Biaka	PattersonGenetics2012	present(SGDP)	..	Central African Republic
HGDP00467	M	Mbuti	PattersonGenetics2012	present(SGDP)	..	Congo
HGDP00469	M	Biaka	PattersonGenetics2012	present(SGDP)	..	Central African Republic
HGDP00470	M	Biaka	PattersonGenetics2012	present(SGDP)	..	Central African Republic
HGDP00471	F	Ignore_Mbuti	PattersonGenetics2012	present(SGDP)	..	Congo
HGDP00472	M	Biaka	PattersonGenetics2012	present(SGDP)	..	Central African Republic
HGDP00473	M	Biaka	PattersonGenetics2012	present(SGDP)	..	Central African Republic
HGDP00474	M	Mbuti	PattersonGenetics2012	present(SGDP)	..	Congo
HGDP00475	M	Biaka	PattersonGenetics2012	present(SGDP)	..	Central African Republic
HGDP00476	F	Mbuti	PattersonGenetics2012	present(SGDP)	..	Congo
HGDP00478	M	Mbuti	PattersonGenetics2012	present(SGDP)	..	Congo
HGDP00479	M	Ignore_Biaka	PattersonGenetics2012	present(SGDP)	..	Central African Republic
HGDP00491	M	Ignore_Nasioi(Discovery)	PattersonGenetics2012	present(SGDP)	Bougainville_Island (Nasoi)	Papua_New_Guinea
HGDP00511	M	French	PattersonGenetics2012	present(SGDP)	..	France
HGDP00512	M	French	PattersonGenetics2012	present(SGDP)	..	France
HGDP00513	F	French	PattersonGenetics2012	present(SGDP)	..	France
HGDP00514	F	French	PattersonGenetics2012	present(SGDP)	..	France
HGDP00515	M	French	PattersonGenetics2012	present(SGDP)	..	France
HGDP00516	F	French	PattersonGenetics2012	present(SGDP)	..	France
HGDP00517	F	French	PattersonGenetics2012	present(SGDP)	..	France
HGDP00518	M	French	PattersonGenetics2012	present(SGDP)	..	France
HGDP00519	M	French	PattersonGenetics2012	present(SGDP)	..	France
HGDP00520	F	Ignore_French	PattersonGenetics2012	present(SGDP)	..	France
HGDP00521	M	Ignore_French(discovery)	PattersonGenetics2012	present(SGDP)	..	France
HGDP00522	M	French	PattersonGenetics2012	present(SGDP)	..	France
HGDP00523	F	French	PattersonGenetics2012	present(SGDP)	..	France
HGDP00524	F	French	PattersonGenetics2012	present(SGDP)	..	France
HGDP00525	M	French	PattersonGenetics2012	present(SGDP)	..	France
HGDP00526	F	French	PattersonGenetics2012	present(SGDP)	..	France
HGDP00527	F	French	PattersonGenetics2012	present(SGDP)	..	France
HGDP00528	M	French	PattersonGenetics2012	present(SGDP)	..	France
HGDP00529	F	French	PattersonGenetics2012	present(SGDP)	..	France
HGDP00530	M	Ignore_French	PattersonGenetics2012	present(SGDP)	..	France
HGDP00531	F	French	PattersonGenetics2012	present(SGDP)	..	France
HGDP00533	M	French	PattersonGenetics2012	present(SGDP)	..	France
HGDP00534	F	French	PattersonGenetics2012	present(SGDP)	..	France
HGDP00535	F	French	PattersonGenetics2012	present(SGDP)	..	France
HGDP00536	F	French	PattersonGenetics2012	present(SGDP)	..	France
HGDP00537	F	French	PattersonGenetics2012	present(SGDP)	..	France
HGDP00538	M	French	PattersonGenetics2012	present(SGDP)	..	France
HGDP00539	F	French	PattersonGenetics2012	present(SGDP)	..	France
HGDP00540	M	Papuan	PattersonGenetics2012	present(SGDP)	New Guinea, Iatmul and Kwoma societies of the Middle Sepik River region	Papua_New_Guinea
HGDP00541	M	Papuan	PattersonGenetics2012	present(SGDP)	New Guinea, Iatmul and Kwoma societies of the Middle Sepik River region	Papua_New_Guinea
HGDP00542	M	Ignore_Papuan	PattersonGenetics2012	present(SGDP)	New Guinea, Iatmul and Kwoma societies of the Middle Sepik River region	Papua_New_Guinea
HGDP00543	M	Papuan	PattersonGenetics2012	present(SGDP)	New Guinea, Iatmul and Kwoma societies of the Middle Sepik River region	Papua_New_Guinea
HGDP00544	F	Ignore_Papuan	PattersonGenetics2012	present(SGDP)	New Guinea, Iatmul and Kwoma societies of the Middle Sepik River region	Papua_New_Guinea
HGDP00545	M	Papuan	PattersonGenetics2012	present(SGDP)	New Guinea, Iatmul and Kwoma societies of the Middle Sepik River region	Papua_New_Guinea
HGDP00546	M	Papuan	PattersonGenetics2012	present(SGDP)	New Guinea, Iatmul and Kwoma societies of the Middle Sepik River region	Papua_New_Guinea
HGDP00547	M	Papuan	PattersonGenetics2012	present(SGDP)	New Guinea, Iatmul and Kwoma societies of the Middle Sepik River region	Papua_New_Guinea
HGDP00548	M	Papuan	PattersonGenetics2012	present(SGDP)	New Guinea, Iatmul and Kwoma societies of the Middle Sepik River region	Papua_New_Guinea
HGDP00549	M	Papuan	PattersonGenetics2012	present(SGDP)	New Guinea, Iatmul and Kwoma societies of the Middle Sepik River region	Papua_New_Guinea
HGDP00550	F	Papuan	PattersonGenetics2012	present(SGDP)	New Guinea, Iatmul and Kwoma societies of the Middle Sepik River region	Papua_New_Guinea
HGDP00551	M	Ignore_Papuan(discovery)	PattersonGenetics2012	present(SGDP)	New Guinea, Iatmul and Kwoma societies of the Middle Sepik River region	Papua_New_Guinea
HGDP00552	F	Papuan	PattersonGenetics2012	present(SGDP)	New Guinea, Iatmul and Kwoma societies of the Middle Sepik River region	Papua_New_Guinea
HGDP00553	M	Papuan	PattersonGenetics2012	present(SGDP)	New Guinea, Iatmul and Kwoma societies of the Middle Sepik River region	Papua_New_Guinea
HGDP00554	F	Papuan	PattersonGenetics2012	present(SGDP)	New Guinea, Iatmul and Kwoma societies of the Middle Sepik River region	Papua_New_Guinea
HGDP00555	M	Papuan	PattersonGenetics2012	present(SGDP)	New Guinea, Iatmul and Kwoma societies of the Middle Sepik River region	Papua_New_Guinea
HGDP00556	M	Papuan	PattersonGenetics2012	present(SGDP)	New Guinea, Iatmul and Kwoma societies of the Middle Sepik River region	Papua_New_Guinea
HGDP00557	F	Druze	PattersonGenetics2012	present(SGDP)	..	Israel
HGDP00558	F	Druze	PattersonGenetics2012	present(SGDP)	..	Israel
HGDP00559	F	Druze	PattersonGenetics2012	present(SGDP)	..	Israel
HGDP00560	F	Druze	PattersonGenetics2012	present(SGDP)	..	Israel
HGDP00561	F	Druze	PattersonGenetics2012	present(SGDP)	..	Israel
HGDP00562	M	Druze	PattersonGenetics2012	present(SGDP)	..	Israel
HGDP00563	F	Druze	PattersonGenetics2012	present(SGDP)	..	Israel
HGDP00564	F	Druze	PattersonGenetics2012	present(SGDP)	..	Israel
HGDP00565	F	Druze	PattersonGenetics2012	present(SGDP)	..	Israel
HGDP00566	F	Druze	PattersonGenetics2012	present(SGDP)	..	Israel
HGDP00567	F	Druze	PattersonGenetics2012	present(SGDP)	..	Israel
HGDP00568	U	Druze	PattersonGenetics2012	present(SGDP)	..	Israel
HGDP00569	F	Druze	PattersonGenetics2012	present(SGDP)	..	Israel
HGDP00571	F	Druze	PattersonGenetics2012	present(SGDP)	..	Israel
HGDP00572	F	Druze	PattersonGenetics2012	present(SGDP)	..	Israel
HGDP00573	F	Druze	PattersonGenetics2012	present(SGDP)	..	Israel
HGDP00574	F	Druze	PattersonGenetics2012	present(SGDP)	..	Israel
HGDP00575	F	Druze	PattersonGenetics2012	present(SGDP)	..	Israel
HGDP00576	M	Ignore_Druze	PattersonGenetics2012	present(SGDP)	..	Israel
HGDP00577	F	Druze	PattersonGenetics2012	present(SGDP)	..	Israel
HGDP00578	F	Druze	PattersonGenetics2012	present(SGDP)	..	Israel
HGDP00579	F	Druze	PattersonGenetics2012	present(SGDP)	..	Israel
HGDP00580	M	Druze	PattersonGenetics2012	present(SGDP)	..	Israel
HGDP00581	F	Ignore_Druze	PattersonGenetics2012	present(SGDP)	..	Israel
HGDP00582	F	Druze	PattersonGenetics2012	present(SGDP)	..	Israel
HGDP00583	F	Druze	PattersonGenetics2012	present(SGDP)	..	Israel
HGDP00584	F	Druze	PattersonGenetics2012	present(SGDP)	..	Israel
HGDP00586	F	Druze	PattersonGenetics2012	present(SGDP)	..	Israel
HGDP00587	F	Druze	PattersonGenetics2012	present(SGDP)	..	Israel
HGDP00588	M	Druze	PattersonGenetics2012	present(SGDP)	..	Israel
HGDP00590	F	Ignore_Druze	PattersonGenetics2012	present(SGDP)	..	Israel
HGDP00591	F	Druze	PattersonGenetics2012	present(SGDP)	..	Israel
HGDP00594	M	Druze	PattersonGenetics2012	present(SGDP)	..	Israel
HGDP00595	M	Druze	PattersonGenetics2012	present(SGDP)	..	Israel
HGDP00597	M	Druze	PattersonGenetics2012	present(SGDP)	..	Israel
HGDP00598	M	Druze	PattersonGenetics2012	present(SGDP)	..	Israel
HGDP00599	M	Druze	PattersonGenetics2012	present(SGDP)	..	Israel
HGDP00600	M	Druze	PattersonGenetics2012	present(SGDP)	..	Israel
HGDP00601	F	Druze	PattersonGenetics2012	present(SGDP)	..	Israel
HGDP00602	M	Druze	PattersonGenetics2012	present(SGDP)	..	Israel
HGDP00604	M	Druze	PattersonGenetics2012	present(SGDP)	..	Israel
HGDP00606	F	Druze	PattersonGenetics2012	present(SGDP)	..	Israel
HGDP00607	F	BedouinB	PattersonGenetics2012	present(SGDP)	..	Israel
HGDP00608	M	BedouinB	PattersonGenetics2012	present(SGDP)	..	Israel
HGDP00609	M	BedouinA	PattersonGenetics2012	present(SGDP)	..	Israel
HGDP00610	M	BedouinB	PattersonGenetics2012	present(SGDP)	..	Israel
HGDP00611	M	BedouinA	PattersonGenetics2012	present(SGDP)	..	Israel
HGDP00612	F	BedouinB	PattersonGenetics2012	present(SGDP)	..	Israel
HGDP00613	F	BedouinA	PattersonGenetics2012	present(SGDP)	..	Israel
HGDP00614	F	BedouinA	PattersonGenetics2012	present(SGDP)	..	Israel
HGDP00615	F	BedouinA	PattersonGenetics2012	present(SGDP)	..	Israel
HGDP00616	M	BedouinB	PattersonGenetics2012	present(SGDP)	..	Israel
HGDP00618	M	BedouinB	PattersonGenetics2012	present(SGDP)	..	Israel
HGDP00619	M	BedouinA	PattersonGenetics2012	present(SGDP)	..	Israel
HGDP00620	M	BedouinA	PattersonGenetics2012	present(SGDP)	..	Israel
HGDP00621	M	Ignore_BedouinB	PattersonGenetics2012	present(SGDP)	..	Israel
HGDP00622	M	BedouinA	PattersonGenetics2012	present(SGDP)	..	Israel
HGDP00623	M	BedouinB	PattersonGenetics2012	present(SGDP)	..	Israel
HGDP00624	M	BedouinB	PattersonGenetics2012	present(SGDP)	..	Israel
HGDP00625	M	BedouinA	PattersonGenetics2012	present(SGDP)	..	Israel
HGDP00626	M	BedouinA	PattersonGenetics2012	present(SGDP)	..	Israel
HGDP00627	M	Ignore_BedouinB	PattersonGenetics2012	present(SGDP)	..	Israel
HGDP00628	M	BedouinA	PattersonGenetics2012	present(SGDP)	..	Israel
HGDP00629	M	BedouinA	PattersonGenetics2012	present(SGDP)	..	Israel
HGDP00630	M	BedouinB	PattersonGenetics2012	present(SGDP)	..	Israel
HGDP00631	M	BedouinB	PattersonGenetics2012	present(SGDP)	..	Israel
HGDP00632	F	BedouinA	PattersonGenetics2012	present(SGDP)	..	Israel
HGDP00634	F	BedouinA	PattersonGenetics2012	present(SGDP)	..	Israel
HGDP00635	F	BedouinA	PattersonGenetics2012	present(SGDP)	..	Israel
HGDP00636	F	BedouinB	PattersonGenetics2012	present(SGDP)	..	Israel
HGDP00637	F	BedouinA	PattersonGenetics2012	present(SGDP)	..	Israel
HGDP00638	F	BedouinA	PattersonGenetics2012	present(SGDP)	..	Israel
HGDP00639	M	BedouinA	PattersonGenetics2012	present(SGDP)	..	Israel
HGDP00640	M	BedouinA	PattersonGenetics2012	present(SGDP)	..	Israel
HGDP00641	M	BedouinB	PattersonGenetics2012	present(SGDP)	..	Israel
HGDP00642	M	BedouinA	PattersonGenetics2012	present(SGDP)	..	Israel
HGDP00643	F	BedouinB	PattersonGenetics2012	present(SGDP)	..	Israel
HGDP00644	M	BedouinA	PattersonGenetics2012	present(SGDP)	..	Israel
HGDP00645	M	BedouinA	PattersonGenetics2012	present(SGDP)	..	Israel
HGDP00646	F	BedouinA	PattersonGenetics2012	present(SGDP)	..	Israel
HGDP00647	F	BedouinA	PattersonGenetics2012	present(SGDP)	..	Israel
HGDP00648	M	BedouinB	PattersonGenetics2012	present(SGDP)	..	Israel
HGDP00649	F	BedouinB	PattersonGenetics2012	present(SGDP)	..	Israel
HGDP00650	F	BedouinB	PattersonGenetics2012	present(SGDP)	..	Israel
HGDP00651	F	BedouinB	PattersonGenetics2012	present(SGDP)	..	Israel
HGDP00653	F	BedouinB	PattersonGenetics2012	present(SGDP)	..	Israel
HGDP00654	M	BedouinA	PattersonGenetics2012	present(SGDP)	..	Israel
HGDP00655	M	Nasioi	PattersonGenetics2012	present(SGDP)	Bougainville	Papua_New_Guinea
HGDP00656	F	Nasioi	PattersonGenetics2012	present(SGDP)	Bougainville	Papua_New_Guinea
HGDP00660	F	Nasioi	PattersonGenetics2012	present(SGDP)	Bougainville	Papua_New_Guinea
HGDP00661	F	Nasioi	PattersonGenetics2012	present(SGDP)	Bougainville	Papua_New_Guinea
HGDP00662	M	Nasioi	PattersonGenetics2012	present(SGDP)	Bougainville	Papua_New_Guinea
HGDP00663	F	Nasioi	PattersonGenetics2012	present(SGDP)	Bougainville	Papua_New_Guinea
HGDP00664	F	Nasioi	PattersonGenetics2012	present(SGDP)	Bougainville	Papua_New_Guinea
HGDP00665	M	Ignore_Sardinian(discovery)	PattersonGenetics2012	present(SGDP)	..	Italy
HGDP00666	M	Sardinian	PattersonGenetics2012	present(SGDP)	..	Italy
HGDP00667	F	Sardinian	PattersonGenetics2012	present(SGDP)	..	Italy
HGDP00668	M	Sardinian	PattersonGenetics2012	present(SGDP)	..	Italy
HGDP00669	F	Sardinian	PattersonGenetics2012	present(SGDP)	..	Italy
HGDP00670	M	Sardinian	PattersonGenetics2012	present(SGDP)	..	Italy
HGDP00671	M	Sardinian	PattersonGenetics2012	present(SGDP)	..	Italy
HGDP00672	F	Sardinian	PattersonGenetics2012	present(SGDP)	..	Italy
HGDP00673	F	Sardinian	PattersonGenetics2012	present(SGDP)	..	Italy
HGDP00674	M	Sardinian	PattersonGenetics2012	present(SGDP)	..	Italy
HGDP00675	M	Palestinian	PattersonGenetics2012	present(SGDP)	..	Israel
HGDP00676	M	Palestinian	PattersonGenetics2012	present(SGDP)	..	Israel
HGDP00677	M	Palestinian	PattersonGenetics2012	present(SGDP)	..	Israel
HGDP00678	M	Ignore_Palestinian	PattersonGenetics2012	present(SGDP)	..	Israel
HGDP00679	F	Palestinian	PattersonGenetics2012	present(SGDP)	..	Israel
HGDP00680	F	Palestinian	PattersonGenetics2012	present(SGDP)	..	Israel
HGDP00682	F	Ignore_Palestinian	PattersonGenetics2012	present(SGDP)	..	Israel
HGDP00683	F	Palestinian	PattersonGenetics2012	present(SGDP)	..	Israel
HGDP00684	F	Palestinian	PattersonGenetics2012	present(SGDP)	..	Israel
HGDP00685	F	Palestinian	PattersonGenetics2012	present(SGDP)	..	Israel
HGDP00686	F	Palestinian	PattersonGenetics2012	present(SGDP)	..	Israel
HGDP00687	F	Palestinian	PattersonGenetics2012	present(SGDP)	..	Israel
HGDP00688	F	Palestinian	PattersonGenetics2012	present(SGDP)	..	Israel
HGDP00689	F	Palestinian	PattersonGenetics2012	present(SGDP)	..	Israel
HGDP00690	F	Palestinian	PattersonGenetics2012	present(SGDP)	..	Israel
HGDP00691	F	Palestinian	PattersonGenetics2012	present(SGDP)	..	Israel
HGDP00692	F	Ignore_Palestinian	PattersonGenetics2012	present(SGDP)	..	Israel
HGDP00693	F	Ignore_Palestinian	PattersonGenetics2012	present(SGDP)	..	Israel
HGDP00694	F	Palestinian	PattersonGenetics2012	present(SGDP)	..	Israel
HGDP00696	F	Palestinian	PattersonGenetics2012	present(SGDP)	..	Israel
HGDP00697	F	Palestinian	PattersonGenetics2012	present(SGDP)	..	Israel
HGDP00698	F	Palestinian	PattersonGenetics2012	present(SGDP)	..	Israel
HGDP00699	F	Palestinian	PattersonGenetics2012	present(SGDP)	..	Israel
HGDP00700	F	Palestinian	PattersonGenetics2012	present(SGDP)	..	Israel
HGDP00701	F	BedouinB	PattersonGenetics2012	present(SGDP)	..	Israel
HGDP00702	F	Piapoco	PattersonGenetics2012	present(SGDP)	..	Colombia
HGDP00703	M	Ignore_Piapoco	PattersonGenetics2012	present(SGDP)	..	Colombia
HGDP00704	F	Piapoco	PattersonGenetics2012	present(SGDP)	..	Colombia
HGDP00706	F	Piapoco	PattersonGenetics2012	present(SGDP)	..	Colombia
HGDP00711	M	Ignore_Cambodian	PattersonGenetics2012	present(SGDP)	..	Cambodia
HGDP00712	F	Ignore_Cambodian	PattersonGenetics2012	present(SGDP)	..	Cambodia
HGDP00713	F	Cambodian	PattersonGenetics2012	present(SGDP)	..	Cambodia
HGDP00714	M	Cambodian	PattersonGenetics2012	present(SGDP)	..	Cambodia
HGDP00715	M	Cambodian	PattersonGenetics2012	present(SGDP)	..	Cambodia
HGDP00716	M	Cambodian	PattersonGenetics2012	present(SGDP)	..	Cambodia
HGDP00717	M	Cambodian	PattersonGenetics2012	present(SGDP)	..	Cambodia
HGDP00719	F	Cambodian	PattersonGenetics2012	present(SGDP)	..	Cambodia
HGDP00720	M	Cambodian	PattersonGenetics2012	present(SGDP)	..	Cambodia
HGDP00721	F	Cambodian	PattersonGenetics2012	present(SGDP)	..	Cambodia
HGDP00722	M	Palestinian	PattersonGenetics2012	present(SGDP)	..	Israel
HGDP00723	M	Ignore_Palestinian	PattersonGenetics2012	present(SGDP)	..	Israel
HGDP00724	M	Palestinian	PattersonGenetics2012	present(SGDP)	..	Israel
HGDP00725	M	Palestinian	PattersonGenetics2012	present(SGDP)	..	Israel
HGDP00726	M	Palestinian	PattersonGenetics2012	present(SGDP)	..	Israel
HGDP00727	M	Palestinian	PattersonGenetics2012	present(SGDP)	..	Israel
HGDP00729	M	Palestinian	PattersonGenetics2012	present(SGDP)	..	Israel
HGDP00730	M	Palestinian	PattersonGenetics2012	present(SGDP)	..	Israel
HGDP00731	M	Palestinian	PattersonGenetics2012	present(SGDP)	..	Israel
HGDP00732	M	Palestinian	PattersonGenetics2012	present(SGDP)	..	Israel
HGDP00733	M	Palestinian	PattersonGenetics2012	present(SGDP)	..	Israel
HGDP00734	M	Palestinian	PattersonGenetics2012	present(SGDP)	..	Israel
HGDP00735	F	Palestinian	PattersonGenetics2012	present(SGDP)	..	Israel
HGDP00736	F	Palestinian	PattersonGenetics2012	present(SGDP)	..	Israel
HGDP00737	F	Palestinian	PattersonGenetics2012	present(SGDP)	..	Israel
HGDP00738	F	Ignore_Palestinian	PattersonGenetics2012	present(SGDP)	..	Israel
HGDP00739	F	Palestinian	PattersonGenetics2012	present(SGDP)	..	Israel
HGDP00740	F	Palestinian	PattersonGenetics2012	present(SGDP)	..	Israel
HGDP00741	F	Palestinian	PattersonGenetics2012	present(SGDP)	..	Israel
HGDP00744	F	Ignore_Palestinian	PattersonGenetics2012	present(SGDP)	..	Israel
HGDP00745	F	Palestinian	PattersonGenetics2012	present(SGDP)	..	Israel
HGDP00747	M	Japanese	PattersonGenetics2012	present(SGDP)	..	Japan
HGDP00748	M	Japanese	PattersonGenetics2012	present(SGDP)	..	Japan
HGDP00749	M	Japanese	PattersonGenetics2012	present(SGDP)	..	Japan
HGDP00750	M	Japanese	PattersonGenetics2012	present(SGDP)	..	Japan
HGDP00751	M	Japanese	PattersonGenetics2012	present(SGDP)	..	Japan
HGDP00752	M	Japanese	PattersonGenetics2012	present(SGDP)	..	Japan
HGDP00753	M	Japanese	PattersonGenetics2012	present(SGDP)	..	Japan
HGDP00754	F	Japanese	PattersonGenetics2012	present(SGDP)	..	Japan
HGDP00755	M	Japanese	PattersonGenetics2012	present(SGDP)	..	Japan
HGDP00756	F	Japanese	PattersonGenetics2012	present(SGDP)	..	Japan
HGDP00757	M	Japanese	PattersonGenetics2012	present(SGDP)	..	Japan
HGDP00758	M	Japanese	PattersonGenetics2012	present(SGDP)	..	Japan
HGDP00759	M	Japanese	PattersonGenetics2012	present(SGDP)	..	Japan
HGDP00760	F	Japanese	PattersonGenetics2012	present(SGDP)	..	Japan
HGDP00761	F	Japanese	PattersonGenetics2012	present(SGDP)	..	Japan
HGDP00762	M	Japanese	PattersonGenetics2012	present(SGDP)	..	Japan
HGDP00763	M	Japanese	PattersonGenetics2012	present(SGDP)	..	Japan
HGDP00764	M	Japanese	PattersonGenetics2012	present(SGDP)	..	Japan
HGDP00765	F	Japanese	PattersonGenetics2012	present(SGDP)	..	Japan
HGDP00766	M	Japanese	PattersonGenetics2012	present(SGDP)	..	Japan
HGDP00767	M	Japanese	PattersonGenetics2012	present(SGDP)	..	Japan
HGDP00768	M	Japanese	PattersonGenetics2012	present(SGDP)	..	Japan
HGDP00769	M	Japanese	PattersonGenetics2012	present(SGDP)	..	Japan
HGDP00771	F	Japanese	PattersonGenetics2012	present(SGDP)	..	Japan
HGDP00772	F	Japanese	PattersonGenetics2012	present(SGDP)	..	Japan
HGDP00773	F	Japanese	PattersonGenetics2012	present(SGDP)	..	Japan
HGDP00774	M	Han	PattersonGenetics2012	present(SGDP)	..	China
HGDP00775	M	Han	PattersonGenetics2012	present(SGDP)	..	China
HGDP00776	F	Han	PattersonGenetics2012	present(SGDP)	..	China
HGDP00777	M	Han	PattersonGenetics2012	present(SGDP)	..	China
HGDP00778	M	Ignore_Han(discovery)	PattersonGenetics2012	present(SGDP)	..	China
HGDP00779	M	Han	PattersonGenetics2012	present(SGDP)	..	China
HGDP00780	M	Han	PattersonGenetics2012	present(SGDP)	..	China
HGDP00781	F	Han	PattersonGenetics2012	present(SGDP)	..	China
HGDP00782	M	Han	PattersonGenetics2012	present(SGDP)	..	China
HGDP00783	F	Han	PattersonGenetics2012	present(SGDP)	..	China
HGDP00784	F	Han	PattersonGenetics2012	present(SGDP)	..	China
HGDP00785	M	Han	PattersonGenetics2012	present(SGDP)	..	China
HGDP00786	M	Han	PattersonGenetics2012	present(SGDP)	..	China
HGDP00787	F	Nasioi	PattersonGenetics2012	present(SGDP)	Bougainville	Papua_New_Guinea
HGDP00788	M	Nasioi	PattersonGenetics2012	present(SGDP)	Bougainville	Papua_New_Guinea
HGDP00790	M	Japanese	PattersonGenetics2012	present(SGDP)	..	Japan
HGDP00791	M	Japanese	PattersonGenetics2012	present(SGDP)	..	Japan
HGDP00794	F	Orcadian	PattersonGenetics2012	present(SGDP)	..	OrkneyIslands
HGDP00796	F	Orcadian	PattersonGenetics2012	present(SGDP)	..	OrkneyIslands
HGDP00797	F	Orcadian	PattersonGenetics2012	present(SGDP)	..	OrkneyIslands
HGDP00798	M	Orcadian	PattersonGenetics2012	present(SGDP)	..	OrkneyIslands
HGDP00799	F	Orcadian	PattersonGenetics2012	present(SGDP)	..	OrkneyIslands
HGDP00800	F	Orcadian	PattersonGenetics2012	present(SGDP)	..	OrkneyIslands
HGDP00802	F	Orcadian	PattersonGenetics2012	present(SGDP)	..	OrkneyIslands
HGDP00803	M	Orcadian	PattersonGenetics2012	present(SGDP)	..	OrkneyIslands
HGDP00805	F	Orcadian	PattersonGenetics2012	present(SGDP)	..	OrkneyIslands
HGDP00806	F	Orcadian	PattersonGenetics2012	present(SGDP)	..	OrkneyIslands
HGDP00807	M	Orcadian	PattersonGenetics2012	present(SGDP)	..	OrkneyIslands
HGDP00808	M	Orcadian	PattersonGenetics2012	present(SGDP)	..	OrkneyIslands
HGDP00810	M	Orcadian	PattersonGenetics2012	present(SGDP)	..	OrkneyIslands
HGDP00811	F	Han	PattersonGenetics2012	present(SGDP)	..	China
HGDP00812	F	Han	PattersonGenetics2012	present(SGDP)	..	China
HGDP00813	F	Han	PattersonGenetics2012	present(SGDP)	..	China
HGDP00814	F	Han	PattersonGenetics2012	present(SGDP)	..	China
HGDP00815	M	Han	PattersonGenetics2012	present(SGDP)	..	China
HGDP00817	F	Han	PattersonGenetics2012	present(SGDP)	..	China
HGDP00818	F	Han	PattersonGenetics2012	present(SGDP)	..	China
HGDP00819	M	Han	PattersonGenetics2012	present(SGDP)	..	China
HGDP00820	F	Han	PattersonGenetics2012	present(SGDP)	..	China
HGDP00821	M	Han	PattersonGenetics2012	present(SGDP)	..	China
HGDP00822	M	Han	PattersonGenetics2012	present(SGDP)	..	China
HGDP00828	M	Japanese	PattersonGenetics2012	present(SGDP)	..	Japan
HGDP00832	F	Surui	PattersonGenetics2012	present(SGDP)	..	Brazil
HGDP00837	M	Surui	PattersonGenetics2012	present(SGDP)	..	Brazil
HGDP00838	F	Surui	PattersonGenetics2012	present(SGDP)	..	Brazil
HGDP00843	M	Surui	PattersonGenetics2012	present(SGDP)	..	Brazil
HGDP00845	M	Surui	PattersonGenetics2012	present(SGDP)	..	Brazil
HGDP00846	U	Surui	PattersonGenetics2012	present(SGDP)	..	Brazil
HGDP00849	M	Surui	PattersonGenetics2012	present(SGDP)	..	Brazil
HGDP00852	U	Surui	PattersonGenetics2012	present(SGDP)	..	Brazil
HGDP00854	F	Mayan	PattersonGenetics2012	present(SGDP)	..	Mexico
HGDP00855	F	Mayan	PattersonGenetics2012	present(SGDP)	..	Mexico
HGDP00856	M	Mayan	PattersonGenetics2012	present(SGDP)	..	Mexico
HGDP00857	F	Mayan	PattersonGenetics2012	present(SGDP)	..	Mexico
HGDP00858	F	Mayan	PattersonGenetics2012	present(SGDP)	..	Mexico
HGDP00859	F	Mayan	PattersonGenetics2012	present(SGDP)	..	Mexico
HGDP00860	F	Ignore_Mayan	PattersonGenetics2012	present(SGDP)	..	Mexico
HGDP00861	F	Mayan	PattersonGenetics2012	present(SGDP)	..	Mexico
HGDP00862	F	Mayan	PattersonGenetics2012	present(SGDP)	..	Mexico
HGDP00863	F	Mayan	PattersonGenetics2012	present(SGDP)	..	Mexico
HGDP00864	F	Mayan	PattersonGenetics2012	present(SGDP)	..	Mexico
HGDP00865	F	Mayan	PattersonGenetics2012	present(SGDP)	..	Mexico
HGDP00868	F	Mayan	PattersonGenetics2012	present(SGDP)	..	Mexico
HGDP00869	F	Mayan	PattersonGenetics2012	present(SGDP)	..	Mexico
HGDP00870	F	Mayan	PattersonGenetics2012	present(SGDP)	..	Mexico
HGDP00871	F	Ignore_Mayan	PattersonGenetics2012	present(SGDP)	..	Mexico
HGDP00872	F	Mayan	PattersonGenetics2012	present(SGDP)	..	Mexico
HGDP00873	F	Mayan	PattersonGenetics2012	present(SGDP)	..	Mexico
HGDP00875	F	Mayan	PattersonGenetics2012	present(SGDP)	..	Mexico
HGDP00876	F	Ignore_Mayan	PattersonGenetics2012	present(SGDP)	..	Mexico
HGDP00877	M	Mayan	PattersonGenetics2012	present(SGDP)	..	Mexico
HGDP00879	M	Russian	PattersonGenetics2012	present(SGDP)	Vologda Administrative Region	Russia
HGDP00880	M	Russian	PattersonGenetics2012	present(SGDP)	Vologda Administrative Region	Russia
HGDP00881	F	Ignore_Russian	PattersonGenetics2012	present(SGDP)	Vologda Administrative Region	Russia
HGDP00882	M	Russian	PattersonGenetics2012	present(SGDP)	Vologda Administrative Region	Russia
HGDP00883	M	Russian	PattersonGenetics2012	present(SGDP)	Vologda Administrative Region	Russia
HGDP00884	F	Russian	PattersonGenetics2012	present(SGDP)	Vologda Administrative Region	Russia
HGDP00887	M	Russian	PattersonGenetics2012	present(SGDP)	Vologda Administrative Region	Russia
HGDP00888	M	Russian	PattersonGenetics2012	present(SGDP)	Vologda Administrative Region	Russia
HGDP00889	F	Russian	PattersonGenetics2012	present(SGDP)	Vologda Administrative Region	Russia
HGDP00890	M	Russian	PattersonGenetics2012	present(SGDP)	Vologda Administrative Region	Russia
HGDP00891	M	Russian	PattersonGenetics2012	present(SGDP)	Vologda Administrative Region	Russia
HGDP00892	M	Russian	PattersonGenetics2012	present(SGDP)	Vologda Administrative Region	Russia
HGDP00893	M	Russian	PattersonGenetics2012	present(SGDP)	Vologda Administrative Region	Russia
HGDP00894	M	Russian	PattersonGenetics2012	present(SGDP)	Vologda Administrative Region	Russia
HGDP00895	M	Russian	PattersonGenetics2012	present(SGDP)	Vologda Administrative Region	Russia
HGDP00896	M	Russian	PattersonGenetics2012	present(SGDP)	Vologda Administrative Region	Russia
HGDP00897	M	Russian	PattersonGenetics2012	present(SGDP)	Vologda Administrative Region	Russia
HGDP00898	F	Russian	PattersonGenetics2012	present(SGDP)	Vologda Administrative Region	Russia
HGDP00899	F	Russian	PattersonGenetics2012	present(SGDP)	Vologda Administrative Region	Russia
HGDP00900	M	Russian	PattersonGenetics2012	present(SGDP)	Vologda Administrative Region	Russia
HGDP00901	F	Russian	PattersonGenetics2012	present(SGDP)	Vologda Administrative Region	Russia
HGDP00902	F	Russian	PattersonGenetics2012	present(SGDP)	Vologda Administrative Region	Russia
HGDP00903	F	Russian	PattersonGenetics2012	present(SGDP)	Vologda Administrative Region	Russia
HGDP00904	M	Mandenka	PattersonGenetics2012	present(SGDP)	..	Senegal
HGDP00905	M	Mandenka	PattersonGenetics2012	present(SGDP)	..	Senegal
HGDP00906	M	Mandenka	PattersonGenetics2012	present(SGDP)	..	Senegal
HGDP00907	M	Mandenka	PattersonGenetics2012	present(SGDP)	..	Senegal
HGDP00908	M	Mandenka	PattersonGenetics2012	present(SGDP)	..	Senegal
HGDP00909	F	Mandenka	PattersonGenetics2012	present(SGDP)	..	Senegal
HGDP00910	F	Mandenka	PattersonGenetics2012	present(SGDP)	..	Senegal
HGDP00911	M	Ignore_Mandenka	PattersonGenetics2012	present(SGDP)	..	Senegal
HGDP00912	M	Mandenka	PattersonGenetics2012	present(SGDP)	..	Senegal
HGDP00913	M	Mandenka	PattersonGenetics2012	present(SGDP)	..	Senegal
HGDP00914	F	Ignore_Mandenka	PattersonGenetics2012	present(SGDP)	..	Senegal
HGDP00915	F	Mandenka	PattersonGenetics2012	present(SGDP)	..	Senegal
HGDP00917	F	Mandenka	PattersonGenetics2012	present(SGDP)	..	Senegal
HGDP00918	F	Ignore_Mandenka	PattersonGenetics2012	present(SGDP)	..	Senegal
HGDP00920	F	Yoruba	PattersonGenetics2012	present(SGDP)	..	Nigeria
HGDP00924	F	Yoruba	PattersonGenetics2012	present(SGDP)	..	Nigeria
HGDP00925	F	Yoruba	PattersonGenetics2012	present(SGDP)	..	Nigeria
HGDP00926	F	Yoruba	PattersonGenetics2012	present(SGDP)	..	Nigeria
HGDP00927	M	Ignore_Yoruba(discovery)	PattersonGenetics2012	present(SGDP)	..	Nigeria
HGDP00928	F	Yoruba	PattersonGenetics2012	present(SGDP)	..	Nigeria
HGDP00929	M	Yoruba	PattersonGenetics2012	present(SGDP)	..	Nigeria
HGDP00930	M	Yoruba	PattersonGenetics2012	present(SGDP)	..	Nigeria
HGDP00931	M	Yoruba	PattersonGenetics2012	present(SGDP)	..	Nigeria
HGDP00932	M	Yoruba	PattersonGenetics2012	present(SGDP)	..	Nigeria
HGDP00933	F	Yoruba	PattersonGenetics2012	present(SGDP)	..	Nigeria
HGDP00934	F	Yoruba	PattersonGenetics2012	present(SGDP)	..	Nigeria
HGDP00935	F	Yoruba	PattersonGenetics2012	present(SGDP)	..	Nigeria
HGDP00936	M	Yoruba	PattersonGenetics2012	present(SGDP)	..	Nigeria
HGDP00937	M	Yoruba	PattersonGenetics2012	present(SGDP)	..	Nigeria
HGDP00938	F	Yoruba	PattersonGenetics2012	present(SGDP)	..	Nigeria
HGDP00939	F	Yoruba	PattersonGenetics2012	present(SGDP)	..	Nigeria
HGDP00940	M	Yoruba	PattersonGenetics2012	present(SGDP)	..	Nigeria
HGDP00941	M	Yoruba	PattersonGenetics2012	present(SGDP)	..	Nigeria
HGDP00942	M	Yoruba	PattersonGenetics2012	present(SGDP)	..	Nigeria
HGDP00943	M	Yoruba	PattersonGenetics2012	present(SGDP)	..	Nigeria
HGDP00944	M	Yoruba	PattersonGenetics2012	present(SGDP)	..	Nigeria
HGDP00945	M	Yakut	PattersonGenetics2012	present(SGDP)	..	Russia
HGDP00946	M	Yakut	PattersonGenetics2012	present(SGDP)	..	Russia
HGDP00947	M	Yakut	PattersonGenetics2012	present(SGDP)	..	Russia
HGDP00948	M	Yakut	PattersonGenetics2012	present(SGDP)	..	Russia
HGDP00949	M	Ignore_Yakut	PattersonGenetics2012	present(SGDP)	..	Russia
HGDP00950	M	Yakut	PattersonGenetics2012	present(SGDP)	..	Russia
HGDP00951	M	Yakut	PattersonGenetics2012	present(SGDP)	..	Russia
HGDP00952	M	Yakut	PattersonGenetics2012	present(SGDP)	..	Russia
HGDP00953	M	Ignore_Yakut	PattersonGenetics2012	present(SGDP)	..	Russia
HGDP00954	M	Yakut	PattersonGenetics2012	present(SGDP)	..	Russia
HGDP00955	F	Yakut	PattersonGenetics2012	present(SGDP)	..	Russia
HGDP00956	F	Yakut	PattersonGenetics2012	present(SGDP)	..	Russia
HGDP00957	F	Ignore_Yakut	PattersonGenetics2012	present(SGDP)	..	Russia
HGDP00958	M	Yakut	PattersonGenetics2012	present(SGDP)	..	Russia
HGDP00959	F	Ignore_Yakut	PattersonGenetics2012	present(SGDP)	..	Russia
HGDP00960	M	Yakut	PattersonGenetics2012	present(SGDP)	..	Russia
HGDP00961	M	Yakut	PattersonGenetics2012	present(SGDP)	..	Russia
HGDP00962	M	Yakut	PattersonGenetics2012	present(SGDP)	..	Russia
HGDP00963	F	Yakut	PattersonGenetics2012	present(SGDP)	..	Russia
HGDP00964	M	Yakut	PattersonGenetics2012	present(SGDP)	..	Russia
HGDP00965	M	Yakut	PattersonGenetics2012	present(SGDP)	..	Russia
HGDP00966	F	Yakut	PattersonGenetics2012	present(SGDP)	..	Russia
HGDP00967	F	Yakut	PattersonGenetics2012	present(SGDP)	..	Russia
HGDP00968	M	Yakut	PattersonGenetics2012	present(SGDP)	..	Russia
HGDP00969	M	Ignore_Yakut	PattersonGenetics2012	present(SGDP)	..	Russia
HGDP00970	F	Piapoco	PattersonGenetics2012	present(SGDP)	..	Colombia
HGDP00971	M	Han	PattersonGenetics2012	present(SGDP)	..	China
HGDP00972	F	Han	PattersonGenetics2012	present(SGDP)	..	China
HGDP00973	M	Han	PattersonGenetics2012	present(SGDP)	..	China
HGDP00974	F	Han	PattersonGenetics2012	present(SGDP)	..	China
HGDP00975	F	Han	PattersonGenetics2012	present(SGDP)	..	China
HGDP00976	F	Han	PattersonGenetics2012	present(SGDP)	..	China
HGDP00977	M	Han	PattersonGenetics2012	present(SGDP)	..	China
HGDP00982	M	Mbuti	PattersonGenetics2012	present(SGDP)	..	Congo
HGDP00984	M	Mbuti	PattersonGenetics2012	present(SGDP)	..	Congo
HGDP00985	M	Biaka	PattersonGenetics2012	present(SGDP)	..	Central African Republic
HGDP00986	M	Biaka	PattersonGenetics2012	present(SGDP)	..	Central African Republic
HGDP00987	M	Ju_hoan_North	PattersonGenetics2012	present(SGDP)	..	Namibia
HGDP00991	M	Ju_hoan_North	PattersonGenetics2012	present(SGDP)	..	Namibia
HGDP00992	M	Ju_hoan_North	PattersonGenetics2012	present(SGDP)	..	Namibia
HGDP00993	M	BantuSA	PattersonGenetics2012	present(SGDP)	..	SouthAfrica
HGDP00994	M	BantuSA	PattersonGenetics2012	present(SGDP)	..	Lesotho
HGDP00995	F	Karitiana	PattersonGenetics2012	present(SGDP)	..	Brazil
HGDP00998	M	Ignore_Karitiana(discovery)	PattersonGenetics2012	present(SGDP)	..	Brazil
HGDP00999	F	Karitiana	PattersonGenetics2012	present(SGDP)	..	Brazil
HGDP01001	F	Karitiana	PattersonGenetics2012	present(SGDP)	..	Brazil
HGDP01003	F	Karitiana	PattersonGenetics2012	present(SGDP)	..	Brazil
HGDP01006	F	Karitiana	PattersonGenetics2012	present(SGDP)	..	Brazil
HGDP01010	F	Karitiana	PattersonGenetics2012	present(SGDP)	..	Brazil
HGDP01012	M	Karitiana	PattersonGenetics2012	present(SGDP)	..	Brazil
HGDP01013	M	Karitiana	PattersonGenetics2012	present(SGDP)	..	Brazil
HGDP01014	F	Karitiana	PattersonGenetics2012	present(SGDP)	..	Brazil
HGDP01015	M	Karitiana	PattersonGenetics2012	present(SGDP)	..	Brazil
HGDP01018	F	Karitiana	PattersonGenetics2012	present(SGDP)	..	Brazil
HGDP01019	M	Karitiana	PattersonGenetics2012	present(SGDP)	..	Brazil
HGDP01021	F	Han	PattersonGenetics2012	present(SGDP)	..	China
HGDP01023	F	Han	PattersonGenetics2012	present(SGDP)	..	China
HGDP01024	F	Han	PattersonGenetics2012	present(SGDP)	..	China
HGDP01027	F	Nasioi	PattersonGenetics2012	present(SGDP)	Bougainville	Papua_New_Guinea
HGDP01028	M	BantuSA_Herero	PattersonGenetics2012	present(SGDP)	..	BotswanaOrNamibia
HGDP01029	M	Ignore_Ju_hoan_North(discovery)	PattersonGenetics2012	present(SGDP)	..	Namibia
HGDP01030	M	BantuSA	PattersonGenetics2012	present(SGDP)	..	BotswanaOrNamibia
HGDP01031	M	BantuSA_Ovambo	PattersonGenetics2012	present(SGDP)	..	Angola
HGDP01032	M	Ju_hoan_North	PattersonGenetics2012	present(SGDP)	..	Namibia
HGDP01033	M	BantuSA	PattersonGenetics2012	present(SGDP)	..	SouthAfrica
HGDP01034	M	BantuSA	PattersonGenetics2012	present(SGDP)	..	BotswanaOrNamibia
HGDP01035	M	BantuSA_Herero	PattersonGenetics2012	present(SGDP)	..	BotswanaOrNamibia
HGDP01036	M	Ju_hoan_North	PattersonGenetics2012	present(SGDP)	..	Namibia
HGDP01037	M	Pima	PattersonGenetics2012	present(SGDP)	..	Mexico
HGDP01041	F	Pima	PattersonGenetics2012	present(SGDP)	..	Mexico
HGDP01043	M	Pima	PattersonGenetics2012	present(SGDP)	..	Mexico
HGDP01044	U	Pima	PattersonGenetics2012	present(SGDP)	..	Mexico
HGDP01047	M	Pima	PattersonGenetics2012	present(SGDP)	..	Mexico
HGDP01050	M	Pima	PattersonGenetics2012	present(SGDP)	..	Mexico
HGDP01051	U	Pima	PattersonGenetics2012	present(SGDP)	..	Mexico
HGDP01053	F	Pima	PattersonGenetics2012	present(SGDP)	..	Mexico
HGDP01055	M	Pima	PattersonGenetics2012	present(SGDP)	..	Mexico
HGDP01056	U	Pima	PattersonGenetics2012	present(SGDP)	..	Mexico
HGDP01057	M	Pima	PattersonGenetics2012	present(SGDP)	..	Mexico
HGDP01058	F	Pima	PattersonGenetics2012	present(SGDP)	..	Mexico
HGDP01059	M	Pima	PattersonGenetics2012	present(SGDP)	..	Mexico
HGDP01060	M	Pima	PattersonGenetics2012	present(SGDP)	..	Mexico
HGDP01062	F	Sardinian	PattersonGenetics2012	present(SGDP)	..	Italy
HGDP01063	M	Sardinian	PattersonGenetics2012	present(SGDP)	..	Italy
HGDP01064	F	Sardinian	PattersonGenetics2012	present(SGDP)	..	Italy
HGDP01065	F	Sardinian	PattersonGenetics2012	present(SGDP)	..	Italy
HGDP01066	M	Sardinian	PattersonGenetics2012	present(SGDP)	..	Italy
HGDP01067	M	Sardinian	PattersonGenetics2012	present(SGDP)	..	Italy
HGDP01068	F	Sardinian	PattersonGenetics2012	present(SGDP)	..	Italy
HGDP01069	M	Sardinian	PattersonGenetics2012	present(SGDP)	..	Italy
HGDP01070	F	Sardinian	PattersonGenetics2012	present(SGDP)	..	Italy
HGDP01071	M	Sardinian	PattersonGenetics2012	present(SGDP)	..	Italy
HGDP01072	F	Sardinian	PattersonGenetics2012	present(SGDP)	..	Italy
HGDP01073	M	Sardinian	PattersonGenetics2012	present(SGDP)	..	Italy
HGDP01074	F	Sardinian	PattersonGenetics2012	present(SGDP)	..	Italy
HGDP01075	M	Sardinian	PattersonGenetics2012	present(SGDP)	..	Italy
HGDP01076	M	Sardinian	PattersonGenetics2012	present(SGDP)	..	Italy
HGDP01077	M	Sardinian	PattersonGenetics2012	present(SGDP)	..	Italy
HGDP01078	F	Sardinian	PattersonGenetics2012	present(SGDP)	..	Italy
HGDP01079	M	Sardinian	PattersonGenetics2012	present(SGDP)	..	Italy
HGDP01081	M	Mbuti	PattersonGenetics2012	present(SGDP)	..	Congo
HGDP01086	M	Biaka	PattersonGenetics2012	present(SGDP)	..	Central African Republic
HGDP01090	M	Biaka	PattersonGenetics2012	present(SGDP)	..	Central African Republic
HGDP01094	M	Biaka	PattersonGenetics2012	present(SGDP)	..	Central African Republic
HGDP01095	M	Tujia	PattersonGenetics2012	present(SGDP)	..	China
HGDP01096	M	Tujia	PattersonGenetics2012	present(SGDP)	..	China
HGDP01097	M	Tujia	PattersonGenetics2012	present(SGDP)	..	China
HGDP01098	F	Tujia	PattersonGenetics2012	present(SGDP)	..	China
HGDP01099	M	Tujia	PattersonGenetics2012	present(SGDP)	..	China
HGDP01100	M	Tujia	PattersonGenetics2012	present(SGDP)	..	China
HGDP01101	M	Tujia	PattersonGenetics2012	present(SGDP)	..	China
HGDP01102	M	Tujia	PattersonGenetics2012	present(SGDP)	..	China
HGDP01103	M	Tujia	PattersonGenetics2012	present(SGDP)	..	China
HGDP01104	M	Tujia	PattersonGenetics2012	present(SGDP)	..	China
HGDP01147	M	Italian_North	PattersonGenetics2012	present(SGDP)	..	Italy
HGDP01149	M	Ignore_Italian_North	PattersonGenetics2012	present(SGDP)	..	Italy
HGDP01151	M	Italian_North	PattersonGenetics2012	present(SGDP)	..	Italy
HGDP01152	M	Italian_North	PattersonGenetics2012	present(SGDP)	..	Italy
HGDP01153	M	Italian_North	PattersonGenetics2012	present(SGDP)	..	Italy
HGDP01155	M	Italian_North	PattersonGenetics2012	present(SGDP)	..	Italy
HGDP01156	F	Italian_North	PattersonGenetics2012	present(SGDP)	..	Italy
HGDP01157	U	Italian_North	PattersonGenetics2012	present(SGDP)	..	Italy
HGDP01161	M	Italian_North	PattersonGenetics2012	present(SGDP)	..	Italy
HGDP01162	M	Italian_North	PattersonGenetics2012	present(SGDP)	..	Italy
HGDP01163	M	Italian_North	PattersonGenetics2012	present(SGDP)	..	Italy
HGDP01164	M	Italian_North	PattersonGenetics2012	present(SGDP)	..	Italy
HGDP01166	M	Italian_North	PattersonGenetics2012	present(SGDP)	..	Italy
HGDP01167	M	Italian_North	PattersonGenetics2012	present(SGDP)	..	Italy
HGDP01168	F	Italian_North	PattersonGenetics2012	present(SGDP)	..	Italy
HGDP01169	F	Italian_North	PattersonGenetics2012	present(SGDP)	..	Italy
HGDP01171	F	Italian_North	PattersonGenetics2012	present(SGDP)	..	Italy
HGDP01172	F	Italian_North	PattersonGenetics2012	present(SGDP)	..	Italy
HGDP01173	M	Italian_North	PattersonGenetics2012	present(SGDP)	..	Italy
HGDP01174	M	Italian_North	PattersonGenetics2012	present(SGDP)	..	Italy
HGDP01177	F	Italian_North	PattersonGenetics2012	present(SGDP)	..	Italy
HGDP01179	M	Yi	PattersonGenetics2012	present(SGDP)	..	China
HGDP01180	M	Yi	PattersonGenetics2012	present(SGDP)	..	China
HGDP01181	M	Yi	PattersonGenetics2012	present(SGDP)	..	China
HGDP01182	M	Yi	PattersonGenetics2012	present(SGDP)	..	China
HGDP01183	M	Yi	PattersonGenetics2012	present(SGDP)	..	China
HGDP01184	M	Yi	PattersonGenetics2012	present(SGDP)	..	China
HGDP01185	M	Yi	PattersonGenetics2012	present(SGDP)	..	China
HGDP01186	M	Yi	PattersonGenetics2012	present(SGDP)	..	China
HGDP01187	M	Yi	PattersonGenetics2012	present(SGDP)	..	China
HGDP01188	F	Yi	PattersonGenetics2012	present(SGDP)	..	China
HGDP01189	M	Miao	PattersonGenetics2012	present(SGDP)	..	China
HGDP01190	M	Miao	PattersonGenetics2012	present(SGDP)	..	China
HGDP01191	M	Miao	PattersonGenetics2012	present(SGDP)	..	China
HGDP01192	M	Miao	PattersonGenetics2012	present(SGDP)	..	China
HGDP01193	M	Miao	PattersonGenetics2012	present(SGDP)	..	China
HGDP01194	M	Miao	PattersonGenetics2012	present(SGDP)	..	China
HGDP01195	M	Miao	PattersonGenetics2012	present(SGDP)	..	China
HGDP01196	F	Miao	PattersonGenetics2012	present(SGDP)	..	China
HGDP01197	F	Miao	PattersonGenetics2012	present(SGDP)	..	China
HGDP01198	F	Miao	PattersonGenetics2012	present(SGDP)	..	China
HGDP01199	M	Mandenka	PattersonGenetics2012	present(SGDP)	..	Senegal
HGDP01200	M	Mandenka	PattersonGenetics2012	present(SGDP)	..	Senegal
HGDP01201	F	Ignore_Mandenka	PattersonGenetics2012	present(SGDP)	..	Senegal
HGDP01202	M	Mandenka	PattersonGenetics2012	present(SGDP)	..	Senegal
HGDP01203	M	Oroqen	PattersonGenetics2012	present(SGDP)	..	China
HGDP01204	M	Oroqen	PattersonGenetics2012	present(SGDP)	..	China
HGDP01205	M	Oroqen	PattersonGenetics2012	present(SGDP)	..	China
HGDP01206	M	Oroqen	PattersonGenetics2012	present(SGDP)	..	China
HGDP01207	M	Oroqen	PattersonGenetics2012	present(SGDP)	..	China
HGDP01208	M	Oroqen	PattersonGenetics2012	present(SGDP)	..	China
HGDP01209	F	Oroqen	PattersonGenetics2012	present(SGDP)	..	China
HGDP01211	F	Oroqen	PattersonGenetics2012	present(SGDP)	..	China
HGDP01212	F	Oroqen	PattersonGenetics2012	present(SGDP)	..	China
HGDP01213	M	Daur	PattersonGenetics2012	present(SGDP)	..	China
HGDP01214	M	Daur	PattersonGenetics2012	present(SGDP)	..	China
HGDP01215	F	Daur	PattersonGenetics2012	present(SGDP)	..	China
HGDP01216	M	Daur	PattersonGenetics2012	present(SGDP)	..	China
HGDP01217	M	Daur	PattersonGenetics2012	present(SGDP)	..	China
HGDP01218	M	Daur	PattersonGenetics2012	present(SGDP)	..	China
HGDP01220	M	Daur	PattersonGenetics2012	present(SGDP)	..	China
HGDP01221	M	Daur	PattersonGenetics2012	present(SGDP)	..	China
HGDP01222	F	Daur	PattersonGenetics2012	present(SGDP)	..	China
HGDP01223	F	Mongola	PattersonGenetics2012	present(SGDP)	..	China
HGDP01224	M	Ignore_Mongola(discovery)	PattersonGenetics2012	present(SGDP)	..	China
HGDP01225	M	Mongola	PattersonGenetics2012	present(SGDP)	..	China
HGDP01226	M	Ignore_Mongola	PattersonGenetics2012	present(SGDP)	..	China
HGDP01227	M	Mongola	PattersonGenetics2012	present(SGDP)	..	China
HGDP01228	M	Mongola	PattersonGenetics2012	present(SGDP)	..	China
HGDP01229	M	Ignore_Mongola	PattersonGenetics2012	present(SGDP)	..	China
HGDP01230	M	Ignore_Mongola	PattersonGenetics2012	present(SGDP)	..	China
HGDP01231	F	Mongola	PattersonGenetics2012	present(SGDP)	..	China
HGDP01232	F	Mongola	PattersonGenetics2012	present(SGDP)	..	China
HGDP01233	M	Hezhen	PattersonGenetics2012	present(SGDP)	..	China
HGDP01234	F	Hezhen	PattersonGenetics2012	present(SGDP)	..	China
HGDP01236	M	Ignore_Hezhen	PattersonGenetics2012	present(SGDP)	..	China
HGDP01237	M	Hezhen	PattersonGenetics2012	present(SGDP)	..	China
HGDP01238	F	Hezhen	PattersonGenetics2012	present(SGDP)	..	China
HGDP01239	M	Hezhen	PattersonGenetics2012	present(SGDP)	..	China
HGDP01240	M	Hezhen	PattersonGenetics2012	present(SGDP)	..	China
HGDP01241	M	Hezhen	PattersonGenetics2012	present(SGDP)	..	China
HGDP01242	F	Hezhen	PattersonGenetics2012	present(SGDP)	..	China
HGDP01243	M	Ignore_Xibo	PattersonGenetics2012	present(SGDP)	..	China
HGDP01244	M	Xibo	PattersonGenetics2012	present(SGDP)	..	China
HGDP01245	M	Xibo	PattersonGenetics2012	present(SGDP)	..	China
HGDP01246	M	Xibo	PattersonGenetics2012	present(SGDP)	..	China
HGDP01247	M	Ignore_Xibo	PattersonGenetics2012	present(SGDP)	..	China
HGDP01248	M	Xibo	PattersonGenetics2012	present(SGDP)	..	China
HGDP01249	M	Xibo	PattersonGenetics2012	present(SGDP)	..	China
HGDP01250	M	Xibo	PattersonGenetics2012	present(SGDP)	..	China
HGDP01251	F	Xibo	PattersonGenetics2012	present(SGDP)	..	China
HGDP01253	M	Mozabite	PattersonGenetics2012	present(SGDP)	..	Algeria
HGDP01254	F	Mozabite	PattersonGenetics2012	present(SGDP)	..	Algeria
HGDP01255	M	Mozabite	PattersonGenetics2012	present(SGDP)	..	Algeria
HGDP01256	M	Mozabite	PattersonGenetics2012	present(SGDP)	..	Algeria
HGDP01257	M	Mozabite	PattersonGenetics2012	present(SGDP)	..	Algeria
HGDP01258	M	Mozabite	PattersonGenetics2012	present(SGDP)	..	Algeria
HGDP01259	M	Mozabite	PattersonGenetics2012	present(SGDP)	..	Algeria
HGDP01260	M	Ignore_Mozabite	PattersonGenetics2012	present(SGDP)	..	Algeria
HGDP01261	M	Ignore_Mozabite	PattersonGenetics2012	present(SGDP)	..	Algeria
HGDP01262	M	Mozabite	PattersonGenetics2012	present(SGDP)	..	Algeria
HGDP01263	M	Mozabite	PattersonGenetics2012	present(SGDP)	..	Algeria
HGDP01264	M	Mozabite	PattersonGenetics2012	present(SGDP)	..	Algeria
HGDP01265	M	Mozabite	PattersonGenetics2012	present(SGDP)	..	Algeria
HGDP01268	M	Mozabite	PattersonGenetics2012	present(SGDP)	..	Algeria
HGDP01269	M	Ignore_Mozabite	PattersonGenetics2012	present(SGDP)	..	Algeria
HGDP01270	F	Ignore_Mozabite	PattersonGenetics2012	present(SGDP)	..	Algeria
HGDP01271	M	Ignore_Mozabite	PattersonGenetics2012	present(SGDP)	..	Algeria
HGDP01272	M	Mozabite	PattersonGenetics2012	present(SGDP)	..	Algeria
HGDP01273	F	Ignore_Mozabite	PattersonGenetics2012	present(SGDP)	..	Algeria
HGDP01274	F	Mozabite	PattersonGenetics2012	present(SGDP)	..	Algeria
HGDP01275	F	Mozabite	PattersonGenetics2012	present(SGDP)	..	Algeria
HGDP01276	F	Mozabite	PattersonGenetics2012	present(SGDP)	..	Algeria
HGDP01277	F	Mozabite	PattersonGenetics2012	present(SGDP)	..	Algeria
HGDP01278	M	Mozabite	PattersonGenetics2012	present(SGDP)	..	Algeria
HGDP01279	M	Mozabite	PattersonGenetics2012	present(SGDP)	..	Algeria
HGDP01280	F	Mozabite	PattersonGenetics2012	present(SGDP)	..	Algeria
HGDP01282	M	Mozabite	PattersonGenetics2012	present(SGDP)	..	Algeria
HGDP01283	M	Mandenka	PattersonGenetics2012	present(SGDP)	..	Senegal
HGDP01284	M	Mandenka	PattersonGenetics2012	present(SGDP)	..	Senegal
HGDP01285	M	Ignore_Mandenka	PattersonGenetics2012	present(SGDP)	..	Senegal
HGDP01286	M	Mandenka	PattersonGenetics2012	present(SGDP)	..	Senegal
HGDP01287	F	Han	PattersonGenetics2012	present(SGDP)	..	China
HGDP01288	M	Han	PattersonGenetics2012	present(SGDP)	..	China
HGDP01289	M	Han	PattersonGenetics2012	present(SGDP)	..	China
HGDP01290	M	Han	PattersonGenetics2012	present(SGDP)	..	China
HGDP01291	F	Han	PattersonGenetics2012	present(SGDP)	..	China
HGDP01292	M	Han	PattersonGenetics2012	present(SGDP)	..	China
HGDP01293	M	Han	PattersonGenetics2012	present(SGDP)	..	China
HGDP01294	M	Han	PattersonGenetics2012	present(SGDP)	..	China
HGDP01295	M	Han	PattersonGenetics2012	present(SGDP)	..	China
HGDP01296	M	Han	PattersonGenetics2012	present(SGDP)	..	China
HGDP01297	M	Uygur	PattersonGenetics2012	present(SGDP)	Yili	China
HGDP01298	M	Uygur	PattersonGenetics2012	present(SGDP)	Yili	China
HGDP01299	M	Uygur	PattersonGenetics2012	present(SGDP)	Yili	China
HGDP01300	M	Uygur	PattersonGenetics2012	present(SGDP)	Yili	China
HGDP01301	M	Uygur	PattersonGenetics2012	present(SGDP)	Yili	China
HGDP01302	M	Uygur	PattersonGenetics2012	present(SGDP)	Yili	China
HGDP01303	M	Uygur	PattersonGenetics2012	present(SGDP)	Yili	China
HGDP01304	M	Uygur	PattersonGenetics2012	present(SGDP)	Yili	China
HGDP01305	F	Uygur	PattersonGenetics2012	present(SGDP)	Yili	China
HGDP01306	F	Uygur	PattersonGenetics2012	present(SGDP)	Yili	China
HGDP01307	M	Dai	PattersonGenetics2012	present(SGDP)	..	China
HGDP01308	M	Dai	PattersonGenetics2012	present(SGDP)	..	China
HGDP01309	M	Dai	PattersonGenetics2012	present(SGDP)	..	China
HGDP01310	M	Dai	PattersonGenetics2012	present(SGDP)	..	China
HGDP01311	M	Dai	PattersonGenetics2012	present(SGDP)	..	China
HGDP01312	M	Dai	PattersonGenetics2012	present(SGDP)	..	China
HGDP01313	M	Dai	PattersonGenetics2012	present(SGDP)	..	China
HGDP01314	F	Dai	PattersonGenetics2012	present(SGDP)	..	China
HGDP01315	F	Dai	PattersonGenetics2012	present(SGDP)	..	China
HGDP01316	F	Dai	PattersonGenetics2012	present(SGDP)	..	China
HGDP01317	M	Lahu	PattersonGenetics2012	present(SGDP)	..	China
HGDP01318	M	Lahu	PattersonGenetics2012	present(SGDP)	..	China
HGDP01319	M	Lahu	PattersonGenetics2012	present(SGDP)	..	China
HGDP01320	M	Lahu	PattersonGenetics2012	present(SGDP)	..	China
HGDP01321	M	Lahu	PattersonGenetics2012	present(SGDP)	..	China
HGDP01322	M	Lahu	PattersonGenetics2012	present(SGDP)	..	China
HGDP01323	F	Lahu	PattersonGenetics2012	present(SGDP)	..	China
HGDP01326	M	Lahu	PattersonGenetics2012	present(SGDP)	..	China
HGDP01327	M	She	PattersonGenetics2012	present(SGDP)	..	China
HGDP01328	M	She	PattersonGenetics2012	present(SGDP)	..	China
HGDP01329	M	She	PattersonGenetics2012	present(SGDP)	..	China
HGDP01330	M	She	PattersonGenetics2012	present(SGDP)	..	China
HGDP01331	M	She	PattersonGenetics2012	present(SGDP)	..	China
HGDP01332	M	She	PattersonGenetics2012	present(SGDP)	..	China
HGDP01333	M	She	PattersonGenetics2012	present(SGDP)	..	China
HGDP01334	F	She	PattersonGenetics2012	present(SGDP)	..	China
HGDP01335	F	She	PattersonGenetics2012	present(SGDP)	..	China
HGDP01336	F	She	PattersonGenetics2012	present(SGDP)	..	China
HGDP01337	M	Naxi	PattersonGenetics2012	present(SGDP)	..	China
HGDP01338	M	Naxi	PattersonGenetics2012	present(SGDP)	..	China
HGDP01339	M	Naxi	PattersonGenetics2012	present(SGDP)	..	China
HGDP01340	M	Naxi	PattersonGenetics2012	present(SGDP)	..	China
HGDP01341	M	Naxi	PattersonGenetics2012	present(SGDP)	..	China
HGDP01342	M	Naxi	PattersonGenetics2012	present(SGDP)	..	China
HGDP01344	M	Naxi	PattersonGenetics2012	present(SGDP)	..	China
HGDP01345	F	Naxi	PattersonGenetics2012	present(SGDP)	..	China
HGDP01346	F	Naxi	PattersonGenetics2012	present(SGDP)	..	China
HGDP01347	M	Tu	PattersonGenetics2012	present(SGDP)	..	China
HGDP01348	M	Tu	PattersonGenetics2012	present(SGDP)	..	China
HGDP01349	M	Tu	PattersonGenetics2012	present(SGDP)	..	China
HGDP01350	M	Tu	PattersonGenetics2012	present(SGDP)	..	China
HGDP01351	M	Tu	PattersonGenetics2012	present(SGDP)	..	China
HGDP01352	M	Tu	PattersonGenetics2012	present(SGDP)	..	China
HGDP01353	M	Tu	PattersonGenetics2012	present(SGDP)	..	China
HGDP01354	F	Tu	PattersonGenetics2012	present(SGDP)	..	China
HGDP01355	F	Tu	PattersonGenetics2012	present(SGDP)	..	China
HGDP01356	F	Tu	PattersonGenetics2012	present(SGDP)	..	China
HGDP01357	M	Basque	PattersonGenetics2012	present(SGDP)	..	France
HGDP01358	M	Basque	PattersonGenetics2012	present(SGDP)	..	France
HGDP01359	M	Basque	PattersonGenetics2012	present(SGDP)	..	France
HGDP01360	M	Basque	PattersonGenetics2012	present(SGDP)	..	France
HGDP01362	M	Basque	PattersonGenetics2012	present(SGDP)	..	France
HGDP01363	F	Basque	PattersonGenetics2012	present(SGDP)	..	France
HGDP01364	M	Basque	PattersonGenetics2012	present(SGDP)	..	France
HGDP01365	F	Basque	PattersonGenetics2012	present(SGDP)	..	France
HGDP01366	F	Basque	PattersonGenetics2012	present(SGDP)	..	France
HGDP01367	F	Basque	PattersonGenetics2012	present(SGDP)	..	France
HGDP01368	U	Basque	PattersonGenetics2012	present(SGDP)	..	France
HGDP01369	F	Ignore_Basque	PattersonGenetics2012	present(SGDP)	..	France
HGDP01370	M	Basque	PattersonGenetics2012	present(SGDP)	..	France
HGDP01371	M	Basque	PattersonGenetics2012	present(SGDP)	..	France
HGDP01372	M	Ignore_Basque	PattersonGenetics2012	present(SGDP)	..	France
HGDP01373	F	Basque	PattersonGenetics2012	present(SGDP)	..	France
HGDP01374	M	Basque	PattersonGenetics2012	present(SGDP)	..	France
HGDP01375	M	Basque	PattersonGenetics2012	present(SGDP)	..	France
HGDP01377	M	Basque	PattersonGenetics2012	present(SGDP)	..	France
HGDP01378	M	Basque	PattersonGenetics2012	present(SGDP)	..	France
HGDP01379	M	Basque	PattersonGenetics2012	present(SGDP)	..	France
HGDP01380	F	Basque	PattersonGenetics2012	present(SGDP)	..	France
HGDP01381	F	Adygei	PattersonGenetics2012	present(SGDP)	Krasnodar	Russia(Caucasus)
HGDP01382	F	Adygei	PattersonGenetics2012	present(SGDP)	Krasnodar	Russia(Caucasus)
HGDP01383	M	Adygei	PattersonGenetics2012	present(SGDP)	Krasnodar	Russia(Caucasus)
HGDP01384	F	Ignore_Adygei	PattersonGenetics2012	present(SGDP)	Krasnodar	Russia(Caucasus)
HGDP01385	M	Adygei	PattersonGenetics2012	present(SGDP)	Krasnodar	Russia(Caucasus)
HGDP01386	F	Adygei	PattersonGenetics2012	present(SGDP)	Krasnodar	Russia(Caucasus)
HGDP01387	F	Adygei	PattersonGenetics2012	present(SGDP)	Krasnodar	Russia(Caucasus)
HGDP01388	F	Ignore_Adygei	PattersonGenetics2012	present(SGDP)	Krasnodar	Russia(Caucasus)
HGDP01396	M	Adygei	PattersonGenetics2012	present(SGDP)	Krasnodar	Russia(Caucasus)
HGDP01397	M	Adygei	PattersonGenetics2012	present(SGDP)	Krasnodar	Russia(Caucasus)
HGDP01398	F	Adygei	PattersonGenetics2012	present(SGDP)	Krasnodar	Russia(Caucasus)
HGDP01399	F	Adygei	PattersonGenetics2012	present(SGDP)	Krasnodar	Russia(Caucasus)
HGDP01400	F	Adygei	PattersonGenetics2012	present(SGDP)	Krasnodar	Russia(Caucasus)
HGDP01401	F	Adygei	PattersonGenetics2012	present(SGDP)	Krasnodar	Russia(Caucasus)
HGDP01402	M	Adygei	PattersonGenetics2012	present(SGDP)	Krasnodar	Russia(Caucasus)
HGDP01403	M	Adygei	PattersonGenetics2012	present(SGDP)	Krasnodar	Russia(Caucasus)
HGDP01404	M	Adygei	PattersonGenetics2012	present(SGDP)	Krasnodar	Russia(Caucasus)
HGDP01405	M	BantuKenya	PattersonGenetics2012	present(SGDP)	..	Kenya
HGDP01406	M	Ignore_BantuKenya	PattersonGenetics2012	present(SGDP)	..	Kenya
HGDP01408	M	BantuKenya	PattersonGenetics2012	present(SGDP)	..	Kenya
HGDP01411	M	Ignore_BantuKenya	PattersonGenetics2012	present(SGDP)	..	Kenya
HGDP01412	M	Ignore_BantuKenya	PattersonGenetics2012	present(SGDP)	..	Kenya
HGDP01414	F	BantuKenya	PattersonGenetics2012	present(SGDP)	..	Kenya
HGDP01415	M	Ignore_BantuKenya	PattersonGenetics2012	present(SGDP)	..	Kenya
HGDP01416	M	Ignore_BantuKenya	PattersonGenetics2012	present(SGDP)	..	Kenya
HGDP01417	M	BantuKenya	PattersonGenetics2012	present(SGDP)	..	Kenya
HGDP01418	M	BantuKenya	PattersonGenetics2012	present(SGDP)	..	Kenya
HGDP01419	M	BantuKenya	PattersonGenetics2012	present(SGDP)	..	Kenya
Chimp_HO	M	Primate_Chimp	LazaridisNature2014	present(SGDP)	..	..
Denisova_light	F	Denisova_light	PattersonGenetics2012	present(SGDP)	DenisovaCave	Russia(DenisovaHaploid)
Vindija_light	F	Vindija_light	PattersonGenetics2012	present(SGDP)	VindijaCave	Croatia(VindijaHaploid)
Macaque	M	Macaque	PattersonGenetics2012	present(SGDP)	..	..
Marmoset	M	Marmoset	PattersonGenetics2012	present(SGDP)	..	..
ADR00090	M	Eskimo_Naukan	LazaridisNature2014	present(SGDP)	..	Russia
ADR00092	M	Eskimo_Naukan	LazaridisNature2014	present(SGDP)	..	Russia
ADR00089	M	Eskimo_Naukan	LazaridisNature2014	present(SGDP)	..	Russia
ADR00093	M	Eskimo_Naukan	LazaridisNature2014	present(SGDP)	..	Russia
ADR00098	F	Eskimo_Naukan	LazaridisNature2014	present(SGDP)	..	Russia
ADR00064	M	Chukchi	LazaridisNature2014	present(SGDP)	..	Russia
ADR00514	F	Nganasan	LazaridisNature2014	present(SGDP)	..	Russia
ADR00074	M	Chukchi	LazaridisNature2014	present(SGDP)	..	Russia
ADR20109	M	Oromo	LazaridisNature2014	present(SGDP)	Melkibuta, Ethiopia	Ethiopia
ADR00513	M	Nganasan	LazaridisNature2014	present(SGDP)	..	Russia
ADR00066	F	Chukchi	LazaridisNature2014	present(SGDP)	..	Russia
ADR00102	F	Eskimo_Naukan	LazaridisNature2014	present(SGDP)	..	Russia
ADR00065	M	Chukchi	LazaridisNature2014	present(SGDP)	..	Russia
ADR00079	M	Chukchi	LazaridisNature2014	present(SGDP)	..	Russia
ADR00509	M	Nganasan	LazaridisNature2014	present(SGDP)	..	Russia
ADR20115	M	Ignore_Oromo	LazaridisNature2014	present(SGDP)	Melkibuta, Ethiopia	Ethiopia
ADR00061	M	Chukchi	LazaridisNature2014	present(SGDP)	..	Russia
ADR00095	M	Ignore_Eskimo	LazaridisNature2014	present(SGDP)	..	Russia
ADR00096	F	Eskimo_Naukan	LazaridisNature2014	present(SGDP)	..	Russia
ADR00068	F	Chukchi	LazaridisNature2014	present(SGDP)	..	Russia
ADR00060	M	Chukchi	LazaridisNature2014	present(SGDP)	..	Russia
ADR00059	M	Chukchi	LazaridisNature2014	present(SGDP)	..	Russia
ADR00512	M	Nganasan	LazaridisNature2014	present(SGDP)	..	Russia
ADR00057	M	Chukchi	LazaridisNature2014	present(SGDP)	..	Russia
ADR00504	M	Nganasan	LazaridisNature2014	present(SGDP)	..	Russia
ADR00507	M	Nganasan	LazaridisNature2014	present(SGDP)	..	Russia
ADR20112	M	Oromo	LazaridisNature2014	present(SGDP)	Melkibuta, Ethiopia	Ethiopia
ADR00511	M	Nganasan	LazaridisNature2014	present(SGDP)	..	Russia
ADR20106	M	Oromo	LazaridisNature2014	present(SGDP)	Melkibuta, Ethiopia	Ethiopia
ADR00510	M	Nganasan	LazaridisNature2014	present(SGDP)	..	Russia
ADR00508	F	Nganasan	LazaridisNature2014	present(SGDP)	..	Russia
ADR20107	M	Oromo	LazaridisNature2014	present(SGDP)	Melkibuta, Ethiopia	Ethiopia
ADR00515	F	Nganasan	LazaridisNature2014	present(SGDP)	..	Russia
Ayodo_21S	F	Somali	LazaridisNature2014	present(SGDP)	Garissa	Kenya
Ayodo_47K	M	Kikuyu	LazaridisNature2014	present(SGDP)	Nyeri	Kenya
mixe0029	M	Mixe	LazaridisNature2014	present(SGDP)	Tmazulapan, Oaxaca	Mexico
Ayodo_23S	F	Somali	LazaridisNature2014	present(SGDP)	Garissa	Kenya
Ayodo_67K	F	Kikuyu	LazaridisNature2014	present(SGDP)	Nyeri	Kenya
mixe0030	M	Mixe	LazaridisNature2014	present(SGDP)	Tmazulapan, Oaxaca	Mexico
rr_34_38	F	Cabecar	LazaridisNature2014	present(SGDP)	..	Costa Rica
rr_34_35	M	Cabecar	LazaridisNature2014	present(SGDP)	..	Costa Rica
Ayodo_69S	M	Somali	LazaridisNature2014	present(SGDP)	Garissa	Kenya
IHW9118(BUR,E)	F	Australian	LazaridisNature2014	present(SGDP)	..	Australia
gill141	F	Algonquin	LazaridisNature2014	present(SGDP)	Quebec	Canada
Ayodo_90S	M	Somali	LazaridisNature2014	present(SGDP)	Garissa	Kenya
gill196	F	Algonquin	LazaridisNature2014	present(SGDP)	Quebec	Canada
IHW9124(IHL,AD036)	M	Ignore_Australian	LazaridisNature2014	present(SGDP)	..	Australia
Cree_26	F	Cree	LazaridisNature2014	present(SGDP)	Saskatchewan	Canada
mixe0015	M	Mixe	LazaridisNature2014	present(SGDP)	Tmazulapan, Oaxaca	Mexico
Ayodo_61K	F	Kikuyu	LazaridisNature2014	present(SGDP)	Nyeri	Kenya
BOA_314	M	Aymara	LazaridisNature2014	present(SGDP)	..	Bolivia
Ayodo_83K	F	Kikuyu	LazaridisNature2014	present(SGDP)	Nyeri	Kenya
Ayodo_103M	F	Masai	LazaridisNature2014	present(SGDP)	Narok	Kenya
cab_81_01_45	F	Cabecar	LazaridisNature2014	present(SGDP)	..	Costa Rica
Ayodo_101M	F	Masai	LazaridisNature2014	present(SGDP)	Narok	Kenya
Cree_4	M	Cree	LazaridisNature2014	present(SGDP)	Saskatchewan	Canada
CHIA_022	F	Chilote	LazaridisNature2014	present(SGDP)	..	Chile
DETIF_022	F	Chilote	LazaridisNature2014	present(SGDP)	..	Chile
mixe0035	F	Mixe	LazaridisNature2014	present(SGDP)	Tmazulapan, Oaxaca	Mexico
DNK11	M	Dinka	LazaridisNature2014	present(SGDP)	Aweil	Sudan
Bar08	F	Hadza1	PickrellNatureCommunications2012	present(SGDP)	Lake Eyasi, Tanzania	Tanzania
DETIF_026	F	Chilote	LazaridisNature2014	present(SGDP)	..	Chile
DNK13	M	Ignore_Dinka	LazaridisNature2014	present(SGDP)	Aweil	Sudan
Bar09	M	Ignore_Hadza	PickrellNatureCommunications2012	present(SGDP)	Lake Eyasi, Tanzania	Tanzania
DETIF_027	F	Chilote	LazaridisNature2014	present(SGDP)	..	Chile
mixe0018	M	Mixe	LazaridisNature2014	present(SGDP)	Tmazulapan, Oaxaca	Mexico
DNK15	M	Dinka	LazaridisNature2014	present(SGDP)	Aweil	Sudan
Bar10	F	Hadza1	PickrellNatureCommunications2012	present(SGDP)	Lake Eyasi, Tanzania	Tanzania
AD_066	M	AA	LazaridisNature2014	present(SGDP)	Denver_Colorado	USA
mixe0026	F	Mixe	LazaridisNature2014	present(SGDP)	Tmazulapan, Oaxaca	Mexico
DNK03	M	Dinka	LazaridisNature2014	present(SGDP)	Aweil	Sudan
DNK17	M	Ignore_Dinka	LazaridisNature2014	present(SGDP)	Aweil	Sudan
AD_064	M	AA	LazaridisNature2014	present(SGDP)	Denver_Colorado	USA
AD_505	F	AA	LazaridisNature2014	present(SGDP)	Denver_Colorado	USA
mixe0027	F	Mixe	LazaridisNature2014	present(SGDP)	Tmazulapan, Oaxaca	Mexico
DNK05	M	Dinka	LazaridisNature2014	present(SGDP)	Aweil	Sudan
Bar13	M	Hadza1	PickrellNatureCommunications2012	present(SGDP)	Lake Eyasi, Tanzania	Tanzania
AD_523	F	AA	LazaridisNature2014	present(SGDP)	Denver_Colorado	USA
AD_500	M	AA	LazaridisNature2014	present(SGDP)	Denver_Colorado	USA
rr_34_37	F	Cabecar	LazaridisNature2014	present(SGDP)	..	Costa Rica
mixe0028	F	Mixe	LazaridisNature2014	present(SGDP)	Tmazulapan, Oaxaca	Mexico
DNK06	M	Dinka	LazaridisNature2014	present(SGDP)	Aweil	Sudan
End08	M	Hadza1	PickrellNatureCommunications2012	present(SGDP)	Lake Eyasi, Tanzania	Tanzania
AD_510	F	AA	LazaridisNature2014	present(SGDP)	Denver_Colorado	USA
AD_015	M	AA	LazaridisNature2014	present(SGDP)	Denver_Colorado	USA
mixe0007	F	Mixe	LazaridisNature2014	present(SGDP)	Tmazulapan, Oaxaca	Mexico
Bar04	F	Hadza1	PickrellNatureCommunications2012	present(SGDP)	Lake Eyasi, Tanzania	Tanzania
AD_061	M	AA	LazaridisNature2014	present(SGDP)	Denver_Colorado	USA
mixe0009	F	Mixe	LazaridisNature2014	present(SGDP)	Tmazulapan, Oaxaca	Mexico
DNK09	M	Dinka	LazaridisNature2014	present(SGDP)	Aweil	Sudan
AD_076	M	AA	LazaridisNature2014	present(SGDP)	Denver_Colorado	USA
AD_512	M	AA	LazaridisNature2014	present(SGDP)	Denver_Colorado	USA
AD_006	F	AA	LazaridisNature2014	present(SGDP)	Denver_Colorado	USA
AD_511	F	AA	LazaridisNature2014	present(SGDP)	Denver_Colorado	USA
Onge1	F	Onge	LazaridisNature2014	present(SGDP)	Andaman and Nicobar Islands, Andaman	India
Onge2	F	Onge	LazaridisNature2014	present(SGDP)	Andaman and Nicobar Islands, Andaman	India
Onge3	F	Onge	LazaridisNature2014	present(SGDP)	Andaman and Nicobar Islands, Andaman	India
Onge4	F	Ignore_Onge	LazaridisNature2014	present(SGDP)	LittleAndamanIsland	India
Onge5	F	Ignore_Onge	LazaridisNature2014	present(SGDP)	LittleAndamanIsland	India
Onge6	F	Ignore_Onge	LazaridisNature2014	present(SGDP)	LittleAndamanIsland	India
Onge7	F	Onge	LazaridisNature2014	present(SGDP)	Andaman and Nicobar Islands, Andaman	India
Onge8	F	Ignore_Onge	LazaridisNature2014	present(SGDP)	LittleAndamanIsland	India
Onge9	F	Onge	LazaridisNature2014	present(SGDP)	Andaman and Nicobar Islands, Andaman	India
Onge10	F	Ignore_Onge	LazaridisNature2014	present(SGDP)	LittleAndamanIsland	India
Onge11	F	Ignore_Onge	LazaridisNature2014	present(SGDP)	LittleAndamanIsland	India
Onge12	F	Onge	LazaridisNature2014	present(SGDP)	Andaman and Nicobar Islands, Andaman	India
Onge13	F	Onge	LazaridisNature2014	present(SGDP)	Andaman and Nicobar Islands, Andaman	India
Onge14	F	Onge	LazaridisNature2014	present(SGDP)	Andaman and Nicobar Islands, Andaman	India
Onge15	F	Onge	LazaridisNature2014	present(SGDP)	Andaman and Nicobar Islands, Andaman	India
Onge16	M	Onge	LazaridisNature2014	present(SGDP)	Andaman and Nicobar Islands, Andaman	India
Onge17	M	Onge	LazaridisNature2014	present(SGDP)	Andaman and Nicobar Islands, Andaman	India
Mala1	M	Mala	LazaridisNature2014	present(SGDP)	Nizamabad_AndhraPradesh	India
Mala2	F	Mala	LazaridisNature2014	present(SGDP)	Nizamabad_AndhraPradesh	India
Mala3	M	Mala	LazaridisNature2014	present(SGDP)	Nizamabad_AndhraPradesh	India
Mala4	M	Mala	LazaridisNature2014	present(SGDP)	Nizamabad_AndhraPradesh	India
Mala5	F	Mala	LazaridisNature2014	present(SGDP)	Nizamabad_AndhraPradesh	India
Mala6	M	Mala	LazaridisNature2014	present(SGDP)	Nizamabad_AndhraPradesh	India
Mala7	M	Mala	LazaridisNature2014	present(SGDP)	Nizamabad_AndhraPradesh	India
Mala8	M	Mala	LazaridisNature2014	present(SGDP)	Nizamabad_AndhraPradesh	India
Mala9	M	Mala	LazaridisNature2014	present(SGDP)	Nizamabad_AndhraPradesh	India
Mala10	M	Mala	LazaridisNature2014	present(SGDP)	Nizamabad_AndhraPradesh	India
Mala11	M	Mala	LazaridisNature2014	present(SGDP)	Nizamabad_AndhraPradesh	India
Mala12	M	Mala	LazaridisNature2014	present(SGDP)	Nizamabad_AndhraPradesh	India
Mala13	M	Mala	LazaridisNature2014	present(SGDP)	Nizamabad_AndhraPradesh	India
Mala14	M	Ignore_Mala	LazaridisNature2014	present(SGDP)	Nizamabad_AndhraPradesh	India
Mala15	M	Ignore_Mala	LazaridisNature2014	present(SGDP)	Nizamabad_AndhraPradesh	India
Tiwari1	M	Brahmin_Tiwari	LazaridisNature2014	present(SGDP)	Raigarh_Chhattisgarh	India
Tiwari2	M	Brahmin_Tiwari	LazaridisNature2014	present(SGDP)	Raigarh_Chhattisgarh	India
Tiwari3	M	Brahmin_Tiwari	LazaridisNature2014	present(SGDP)	Raigarh_Chhattisgarh	India
Tiwari4	M	Brahmin_Tiwari	LazaridisNature2014	present(SGDP)	Raigarh_Chhattisgarh	India
Tiwari5	M	Brahmin_Tiwari	LazaridisNature2014	present(SGDP)	Raigarh_Chhattisgarh	India
Tiwari6	M	Brahmin_Tiwari	LazaridisNature2014	present(SGDP)	Raigarh_Chhattisgarh	India
Tiwari7	M	Brahmin_Tiwari	LazaridisNature2014	present(SGDP)	Raigarh_Chhattisgarh	India
Tiwari8	M	Brahmin_Tiwari	LazaridisNature2014	present(SGDP)	Raigarh_Chhattisgarh	India
Tiwari9	M	Brahmin_Tiwari	LazaridisNature2014	present(SGDP)	Raigarh_Chhattisgarh	India
Tiwari10	M	Brahmin_Tiwari	LazaridisNature2014	present(SGDP)	Raigarh_Chhattisgarh	India
Tiwari11	M	Brahmin_Tiwari	LazaridisNature2014	present(SGDP)	Raigarh_Chhattisgarh	India
Tiwari12	M	Brahmin_Tiwari	LazaridisNature2014	present(SGDP)	Raigarh_Chhattisgarh	India
Tiwari13	M	Brahmin_Tiwari	LazaridisNature2014	present(SGDP)	Raigarh_Chhattisgarh	India
Tiwari14	M	Brahmin_Tiwari	LazaridisNature2014	present(SGDP)	Raigarh_Chhattisgarh	India
Tiwari15	M	Brahmin_Tiwari	LazaridisNature2014	present(SGDP)	Raigarh_Chhattisgarh	India
Kharia1	M	Kharia	LazaridisNature2014	present(SGDP)	Jaunpur_UttarPradesh	India
Kharia2	M	Kharia	LazaridisNature2014	present(SGDP)	Jaunpur_UttarPradesh	India
Kharia3	M	Kharia	LazaridisNature2014	present(SGDP)	Jaunpur_UttarPradesh	India
Kharia4	M	Kharia	LazaridisNature2014	present(SGDP)	Jaunpur_UttarPradesh	India
Kharia5	M	Kharia	LazaridisNature2014	present(SGDP)	Jaunpur_UttarPradesh	India
Kharia6	M	Kharia	LazaridisNature2014	present(SGDP)	Jaunpur_UttarPradesh	India
Kharia7	M	Ignore_Kharia	LazaridisNature2014	present(SGDP)	Jaunpur_UttarPradesh	India
Kharia8	M	Kharia	LazaridisNature2014	present(SGDP)	Jaunpur_UttarPradesh	India
Kharia9	M	Kharia	LazaridisNature2014	present(SGDP)	Jaunpur_UttarPradesh	India
Kharia10	M	Kharia	LazaridisNature2014	present(SGDP)	Jaunpur_UttarPradesh	India
Kharia11	M	Ignore_Kharia	LazaridisNature2014	present(SGDP)	Jaunpur_UttarPradesh	India
Kharia12	M	Kharia	LazaridisNature2014	present(SGDP)	Jaunpur_UttarPradesh	India
Kharia13	M	Ignore_Kharia	LazaridisNature2014	present(SGDP)	Jaunpur_UttarPradesh	India
Kharia14	M	Kharia	LazaridisNature2014	present(SGDP)	Jaunpur_UttarPradesh	India
Kharia15	M	Kharia	LazaridisNature2014	present(SGDP)	Jaunpur_UttarPradesh	India
Lodhi2	M	Lodhi	LazaridisNature2014	present(SGDP)	Jhansi_UttarPradesh	India
Lodhi3	M	Lodhi	LazaridisNature2014	present(SGDP)	Jhansi_UttarPradesh	India
Lodhi4	M	Lodhi	LazaridisNature2014	present(SGDP)	Jhansi_UttarPradesh	India
Lodhi5	M	Lodhi	LazaridisNature2014	present(SGDP)	Jhansi_UttarPradesh	India
Lodhi6	M	Lodhi	LazaridisNature2014	present(SGDP)	Jhansi_UttarPradesh	India
Lodhi7	M	Lodhi	LazaridisNature2014	present(SGDP)	Jhansi_UttarPradesh	India
Lodhi8	M	Lodhi	LazaridisNature2014	present(SGDP)	Jhansi_UttarPradesh	India
Lodhi9	M	Lodhi	LazaridisNature2014	present(SGDP)	Jhansi_UttarPradesh	India
Lodhi10	M	Lodhi	LazaridisNature2014	present(SGDP)	Jhansi_UttarPradesh	India
Lodhi11	M	Lodhi	LazaridisNature2014	present(SGDP)	Jhansi_UttarPradesh	India
Lodhi12	M	Ignore_Lodhi	LazaridisNature2014	present(SGDP)	Jhansi_UttarPradesh	India
Lodhi13	M	Lodhi	LazaridisNature2014	present(SGDP)	Jhansi_UttarPradesh	India
Lodhi14	M	Lodhi	LazaridisNature2014	present(SGDP)	Jhansi_UttarPradesh	India
Lodhi15	M	Lodhi	LazaridisNature2014	present(SGDP)	Jhansi_UttarPradesh	India
Vishwabrahmin1	M	Vishwabrahmin	LazaridisNature2014	present(SGDP)	Guntur_UttarPradesh	India
Vishwabrahmin2	M	Ignore_Vishwabrahmin	LazaridisNature2014	present(SGDP)	Guntur_UttarPradesh	India
Vishwabrahmin3	M	Vishwabrahmin	LazaridisNature2014	present(SGDP)	Guntur_UttarPradesh	India
Vishwabrahmin4	M	Vishwabrahmin	LazaridisNature2014	present(SGDP)	Guntur_UttarPradesh	India
Vishwabrahmin5	M	Vishwabrahmin	LazaridisNature2014	present(SGDP)	Guntur_UttarPradesh	India
Vishwabrahmin6	F	Vishwabrahmin	LazaridisNature2014	present(SGDP)	Guntur_UttarPradesh	India
Vishwabrahmin7	M	Ignore_Vishwabrahmin	LazaridisNature2014	present(SGDP)	Guntur_UttarPradesh	India
Vishwabrahmin8	M	Vishwabrahmin	LazaridisNature2014	present(SGDP)	Guntur_UttarPradesh	India
Vishwabrahmin9	M	Vishwabrahmin	LazaridisNature2014	present(SGDP)	Guntur_UttarPradesh	India
Vishwabrahmin10	M	Vishwabrahmin	LazaridisNature2014	present(SGDP)	Guntur_UttarPradesh	India
Vishwabrahmin11	M	Vishwabrahmin	LazaridisNature2014	present(SGDP)	Guntur_UttarPradesh	India
Vishwabrahmin12	M	Vishwabrahmin	LazaridisNature2014	present(SGDP)	Guntur_UttarPradesh	India
Vishwabrahmin13	M	Vishwabrahmin	LazaridisNature2014	present(SGDP)	Guntur_UttarPradesh	India
Vishwabrahmin14	M	Vishwabrahmin	LazaridisNature2014	present(SGDP)	Guntur_UttarPradesh	India
Vishwabrahmin15	M	Vishwabrahmin	LazaridisNature2014	present(SGDP)	Guntur_UttarPradesh	India
SD60_297	M	Saami_WGA	LazaridisNature2014	present(SGDP)	Enonteki	Finland
Bor6_1	M	Borneo	QinStonekingMBE2015	present(SGDP)	Borneo	Indonesia
Smd6_1	M	Semende	QinStonekingMBE2015	present(SGDP)	Sumatra	Indonesia
Y4349	M	Tongan	QinStonekingMBE2015	present(SGDP)	..	Tonga
Y5820	M	Ignore_Tongan	QinStonekingMBE2015	present(SGDP)	Tonga	Tonga
NG18	M	New_Guinea	QinStonekingMBE2015	present(SGDP)	..	Papua_New_Guinea
SH09	M	New_Guinea	QinStonekingMBE2015	present(SGDP)	..	Papua_New_Guinea
PH52_3	M	Mamanwa1	QinStonekingMBE2015	present(SGDP)	Negrito	Philippines
PH72_3	F	Mamanwa	QinStonekingMBE2015	present(SGDP)	Negrito	Philippines
Bor7_2	M	Borneo	QinStonekingMBE2015	present(SGDP)	Borneo	Indonesia
Smd9_1	M	Semende	QinStonekingMBE2015	present(SGDP)	Sumatra	Indonesia
Y4383	M	Tongan	QinStonekingMBE2015	present(SGDP)	..	Tonga
AA9364	M	Ignore_Tongan	QinStonekingMBE2015	present(SGDP)	Tonga	Tonga
NG20	M	New_Guinea	QinStonekingMBE2015	present(SGDP)	..	Papua_New_Guinea
SH10	M	New_Guinea	QinStonekingMBE2015	present(SGDP)	..	Papua_New_Guinea
PH8	F	Mamanwa	QinStonekingMBE2015	present(SGDP)	Negrito	Philippines
PH53_1	M	Mamanwa1	QinStonekingMBE2015	present(SGDP)	Negrito	Philippines
PH77_1	M	Mamanwa	QinStonekingMBE2015	present(SGDP)	Negrito	Philippines
Bor9_3	M	Borneo	QinStonekingMBE2015	present(SGDP)	Borneo	Indonesia
Smd10_1	M	Semende	QinStonekingMBE2015	present(SGDP)	Sumatra	Indonesia
Y4437	M	Ignore_Tongan	QinStonekingMBE2015	present(SGDP)	Tonga	Tonga
NG4	M	New_Guinea	QinStonekingMBE2015	present(SGDP)	..	Papua_New_Guinea
NG22	M	New_Guinea	QinStonekingMBE2015	present(SGDP)	..	Papua_New_Guinea
SH18	M	New_Guinea	QinStonekingMBE2015	present(SGDP)	..	Papua_New_Guinea
PH9	F	Mamanwa	QinStonekingMBE2015	present(SGDP)	Negrito	Philippines
PH55_2	M	Mamanwa1	QinStonekingMBE2015	present(SGDP)	Negrito	Philippines
Bor1_5	F	Borneo	QinStonekingMBE2015	present(SGDP)	Borneo	Indonesia
Bor16_1	F	Borneo	QinStonekingMBE2015	present(SGDP)	Borneo	Indonesia
Smd14_1	M	Semende	QinStonekingMBE2015	present(SGDP)	Sumatra	Indonesia
Y4914	M	Tongan	QinStonekingMBE2015	present(SGDP)	..	Tonga
SH33	M	New_Guinea	QinStonekingMBE2015	present(SGDP)	..	Papua_New_Guinea
NG25	M	New_Guinea	QinStonekingMBE2015	present(SGDP)	..	Papua_New_Guinea
SH19	M	New_Guinea	QinStonekingMBE2015	present(SGDP)	..	Papua_New_Guinea
PH10_1	F	Ignore_Mamanwa	QinStonekingMBE2015	present(SGDP)	Negrito	Philippines
PH56_1	M	Mamanwa1	QinStonekingMBE2015	present(SGDP)	Negrito	Philippines
Bor2_3	M	Borneo	QinStonekingMBE2015	present(SGDP)	Borneo	Indonesia
Bor20_1	M	Borneo	QinStonekingMBE2015	present(SGDP)	Borneo	Indonesia
Smd15_1	M	Semende	QinStonekingMBE2015	present(SGDP)	Sumatra	Indonesia
NG7	M	New_Guinea	QinStonekingMBE2015	present(SGDP)	..	Papua_New_Guinea
NG26	M	New_Guinea	QinStonekingMBE2015	present(SGDP)	..	Papua_New_Guinea
SH20	M	New_Guinea	QinStonekingMBE2015	present(SGDP)	..	Papua_New_Guinea
PH35_1	M	Mamanwa	QinStonekingMBE2015	present(SGDP)	Negrito	Philippines
Bor3_3	M	Borneo	QinStonekingMBE2015	present(SGDP)	Borneo	Indonesia
Smd1_1	M	Semende	QinStonekingMBE2015	present(SGDP)	Sumatra	Indonesia
Smd18_1	M	Semende	QinStonekingMBE2015	present(SGDP)	Sumatra	Indonesia
Y6254	M	Tongan	QinStonekingMBE2015	present(SGDP)	..	Tonga
NG13	M	New_Guinea	QinStonekingMBE2015	present(SGDP)	..	Papua_New_Guinea
SH05	M	New_Guinea	QinStonekingMBE2015	present(SGDP)	..	Papua_New_Guinea
SH31	M	New_Guinea	QinStonekingMBE2015	present(SGDP)	..	Papua_New_Guinea
PH38_1	M	Mamanwa	QinStonekingMBE2015	present(SGDP)	Negrito	Philippines
PH65_1	M	Ignore_Mamanwa	QinStonekingMBE2015	present(SGDP)	Negrito	Philippines
Bor4_5	M	Borneo	QinStonekingMBE2015	present(SGDP)	Borneo	Indonesia
Smd3_1	M	Semende	QinStonekingMBE2015	present(SGDP)	Sumatra	Indonesia
Smd19_1	M	Semende	QinStonekingMBE2015	present(SGDP)	Sumatra	Indonesia
Y5707	M	Tongan	QinStonekingMBE2015	present(SGDP)	..	Tonga
NG15	M	Ignore_New_Guinea	QinStonekingMBE2015	present(SGDP)	..	Papua_New_Guinea
SH07	M	New_Guinea	QinStonekingMBE2015	present(SGDP)	..	Papua_New_Guinea
PH2	M	Mamanwa	QinStonekingMBE2015	present(SGDP)	Negrito	Philippines
PH45_1	F	Mamanwa	QinStonekingMBE2015	present(SGDP)	Negrito	Philippines
PH66_2	M	Mamanwa	QinStonekingMBE2015	present(SGDP)	Negrito	Philippines
Smd5_1	M	Semende	QinStonekingMBE2015	present(SGDP)	Sumatra	Indonesia
Y4256	M	Ignore_Tongan	QinStonekingMBE2015	present(SGDP)	Tonga	Tonga
Y5718	M	Tongan	QinStonekingMBE2015	present(SGDP)	..	Tonga
NG17	M	New_Guinea	QinStonekingMBE2015	present(SGDP)	..	Papua_New_Guinea
SH08	M	New_Guinea	QinStonekingMBE2015	present(SGDP)	..	Papua_New_Guinea
PH4	M	Mamanwa	QinStonekingMBE2015	present(SGDP)	Negrito	Philippines
PH50_1	M	Mamanwa1	QinStonekingMBE2015	present(SGDP)	Negrito	Philippines
PH67_2	M	Mamanwa	QinStonekingMBE2015	present(SGDP)	Negrito	Philippines
EAF4646	M	Afar_WGA	LazaridisNature2014	present(SGDP)	..	Ethiopia
EAF4648	M	Afar_WGA	LazaridisNature2014	present(SGDP)	..	Ethiopia
EAF4644	M	Afar_WGA	LazaridisNature2014	present(SGDP)	..	Ethiopia
EAF4683	M	Afar_WGA	LazaridisNature2014	present(SGDP)	..	Ethiopia
EAF4700	M	Afar_WGA	LazaridisNature2014	present(SGDP)	..	Ethiopia
DNK07	M	Dinka	LazaridisNature2014	present(SGDP)	Aweil	Sudan
rr_34_33	M	Cabecar	LazaridisNature2014	present(SGDP)	..	Costa Rica
tic_95_10	M	Ticuna	LazaridisNature2014	present(SGDP)	..	Colombia
gill41	F	Algonquin	LazaridisNature2014	present(SGDP)	Quebec	Canada
cab_80_04_183	M	Cabecar	LazaridisNature2014	present(SGDP)	..	Costa Rica
gill76	M	Algonquin	LazaridisNature2014	present(SGDP)	Quebec	Canada
gill123	M	Algonquin	LazaridisNature2014	present(SGDP)	Quebec	Canada
BBR030	M	Burbur_WGA	LazaridisNature2014	present(SGDP)	Ifrane	Morocco
BBR031	M	Burbur_WGA	LazaridisNature2014	present(SGDP)	Ifrane	Morocco
BBR032	M	Burbur_WGA	LazaridisNature2014	present(SGDP)	Ifrane	Morocco
BBR033	M	Burbur_WGA	LazaridisNature2014	present(SGDP)	Ifrane	Morocco
ARM012	M	Armenian_WGA	LazaridisNature2014	present(SGDP)	Yerevan	Armenia
ARM013	M	Armenian_WGA	LazaridisNature2014	present(SGDP)	Yerevan	Armenia
ARM014	M	Armenian_WGA	LazaridisNature2014	present(SGDP)	Yerevan	Armenia
ALG_LN_200	M	Ain_Touta_WGA	LazaridisNature2014	present(SGDP)	Batna	Algeria
ALG_LN_203	M	Ain_Touta_WGA	LazaridisNature2014	present(SGDP)	Batna	Algeria
ALG_LN_204	M	Ain_Touta_WGA	LazaridisNature2014	present(SGDP)	Batna	Algeria
Baku01	M	Azeri_WGA	LazaridisNature2014	present(SGDP)	Baku	Azerbaijan
Baku02	M	Azeri_WGA	LazaridisNature2014	present(SGDP)	Baku	Azerbaijan
Baku03	M	Azeri_WGA	LazaridisNature2014	present(SGDP)	Baku	Azerbaijan
KHN_065	M	Shaigi_WGA	LazaridisNature2014	present(SGDP)	Khartoum	Sudan
KHN_069	M	Shaigi_WGA	LazaridisNature2014	present(SGDP)	Khartoum	Sudan
KHN_074	M	Shaigi_WGA	LazaridisNature2014	present(SGDP)	Khartoum	Sudan
KRD_010	M	Kurd_WGA	LazaridisNature2014	present(SGDP)	Alagyaz	Armenia
KRD_011	M	Kurd_WGA	LazaridisNature2014	present(SGDP)	Alagyaz	Armenia
Tash02	M	Uzbek_WGA	LazaridisNature2014	present(SGDP)	Tashkent	Uzbekistan
GEO013	M	Georgian_WGA	LazaridisNature2014	present(SGDP)	Tbilisi	Georgia
GEO014	M	Georgian_WGA	LazaridisNature2014	present(SGDP)	Tbilisi	Georgia
ASR_001	M	Assyrian_WGA	LazaridisNature2014	present(SGDP)	Arzni	Armenia
ASR_002	M	Assyrian_WGA	LazaridisNature2014	present(SGDP)	Arzni	Armenia
ASR_003	M	Assyrian_WGA	LazaridisNature2014	present(SGDP)	Arzni	Armenia
ASR_004	M	Assyrian_WGA	LazaridisNature2014	present(SGDP)	Arzni	Armenia
ASR_005	M	Assyrian_WGA	LazaridisNature2014	present(SGDP)	Arzni	Armenia
TLA010	M	Greek_WGA	LazaridisNature2014	present(SGDP)	Athens	Greece
TLA011	M	Greek_WGA	LazaridisNature2014	present(SGDP)	Athens	Greece
TLA012	M	Greek_WGA	LazaridisNature2014	present(SGDP)	Athens	Greece
TLA013	M	Greek_WGA	LazaridisNature2014	present(SGDP)	Athens	Greece
TLA015	M	Greek_WGA	LazaridisNature2014	present(SGDP)	Athens	Greece
TLA017	M	Greek_WGA	LazaridisNature2014	present(SGDP)	Athens	Greece
AUS17_6	M	Australian_WGA	QinStonekingMBE2015	present(SGDP)	..	Australia(ArnhemLand)
AUS154_15	M	Australian_WGA	QinStonekingMBE2015	present(SGDP)	..	Australia(ArnhemLand)
AUS25_3	M	Australian_WGA	QinStonekingMBE2015	present(SGDP)	..	Australia(ArnhemLand)
AUS127_4	M	Ignore_Australian_WGA	QinStonekingMBE2015	present(SGDP)	..	Australia(ArnhemLand)
AUS5_1	M	Ignore_Australian_WGA	QinStonekingMBE2015	present(SGDP)	..	Australia(ArnhemLand)
AUS133_20	M	Australian_WGA	QinStonekingMBE2015	present(SGDP)	..	Australia(ArnhemLand)
AUS14_8	M	Australian_WGA	QinStonekingMBE2015	present(SGDP)	..	Australia(ArnhemLand)
TLA018	M	Greek_WGA	LazaridisNature2014	present(SGDP)	Athens	Greece
TLA019	M	Greek_WGA	LazaridisNature2014	present(SGDP)	Athens	Greece
TLA020	M	Greek_WGA	LazaridisNature2014	present(SGDP)	Athens	Greece
TLA021	M	Greek_WGA	LazaridisNature2014	present(SGDP)	Athens	Greece
TLA022	M	Greek_WGA	LazaridisNature2014	present(SGDP)	Athens	Greece
TLA023	M	Greek_WGA	LazaridisNature2014	present(SGDP)	Athens	Greece
TLA024	M	Greek_WGA	LazaridisNature2014	present(SGDP)	Athens	Greece
TLA025	M	Greek_WGA	LazaridisNature2014	present(SGDP)	Athens	Greece
TLA026	M	Greek_WGA	LazaridisNature2014	present(SGDP)	Athens	Greece
TLA027	M	Greek_WGA	LazaridisNature2014	present(SGDP)	Athens	Greece
TLA028	M	Greek_WGA	LazaridisNature2014	present(SGDP)	Athens	Greece
TLA029	M	Greek_WGA	LazaridisNature2014	present(SGDP)	Athens	Greece
NA18500	M	Ignore_Yoruba	PattersonGenetics2012	present(SGDP)	Ibadan	Nigeria
NA18501	M	Yoruba	PattersonGenetics2012	present(SGDP)	Ibadan	Nigeria
NA18503	M	Ignore_Yoruba	PattersonGenetics2012	present(SGDP)	Ibadan	Nigeria
NA18504	M	Yoruba	PattersonGenetics2012	present(SGDP)	Ibadan	Nigeria
NA18505	F	Yoruba	PattersonGenetics2012	present(SGDP)	Ibadan	Nigeria
NA18506	M	Ignore_Yoruba	PattersonGenetics2012	present(SGDP)	Ibadan	Nigeria
NA18507	M	Yoruba	PattersonGenetics2012	present(SGDP)	Ibadan	Nigeria
NA18508	F	Yoruba	PattersonGenetics2012	present(SGDP)	Ibadan	Nigeria
NA18515	M	Ignore_Yoruba	PattersonGenetics2012	present(SGDP)	Ibadan	Nigeria
NA18516	M	Yoruba	PattersonGenetics2012	present(SGDP)	Ibadan	Nigeria
NA18517	F	Yoruba	PattersonGenetics2012	present(SGDP)	Ibadan	Nigeria
NA18521	M	Ignore_Yoruba	PattersonGenetics2012	present(SGDP)	Ibadan	Nigeria
NA18522	M	Yoruba	PattersonGenetics2012	present(SGDP)	Ibadan	Nigeria
NA18523	F	Ignore_Yoruba	PattersonGenetics2012	present(SGDP)	Ibadan	Nigeria
NA18852	F	Yoruba	PattersonGenetics2012	present(SGDP)	Ibadan	Nigeria
NA18853	M	Yoruba	PattersonGenetics2012	present(SGDP)	Ibadan	Nigeria
NA18854	M	Ignore_Yoruba	PattersonGenetics2012	present(SGDP)	Ibadan	Nigeria
NA18855	F	Yoruba	PattersonGenetics2012	present(SGDP)	Ibadan	Nigeria
NA18856	M	Yoruba	PattersonGenetics2012	present(SGDP)	Ibadan	Nigeria
NA18857	M	Ignore_Yoruba	PattersonGenetics2012	present(SGDP)	Ibadan	Nigeria
NA18858	F	Yoruba	PattersonGenetics2012	present(SGDP)	Ibadan	Nigeria
NA18859	M	Yoruba	PattersonGenetics2012	present(SGDP)	Ibadan	Nigeria
NA18860	M	Ignore_Yoruba	PattersonGenetics2012	present(SGDP)	Ibadan	Nigeria
NA18861	F	Yoruba	PattersonGenetics2012	present(SGDP)	Ibadan	Nigeria
NA18862	M	Yoruba	PattersonGenetics2012	present(SGDP)	Ibadan	Nigeria
NA18863	M	Ignore_Yoruba	PattersonGenetics2012	present(SGDP)	Ibadan	Nigeria
NA18870	F	Yoruba	PattersonGenetics2012	present(SGDP)	Ibadan	Nigeria
NA18871	M	Yoruba	PattersonGenetics2012	present(SGDP)	Ibadan	Nigeria
NA18872	M	Ignore_Yoruba	PattersonGenetics2012	present(SGDP)	Ibadan	Nigeria
NA18912	F	Ignore_Yoruba	PattersonGenetics2012	present(SGDP)	Ibadan	Nigeria
NA18913	M	Ignore_Yoruba	PattersonGenetics2012	present(SGDP)	Ibadan	Nigeria
NA18914	M	Ignore_Yoruba	PattersonGenetics2012	present(SGDP)	Ibadan	Nigeria
NA19092	M	Ignore_Yoruba	PattersonGenetics2012	present(SGDP)	Ibadan	Nigeria
NA19093	F	Yoruba	PattersonGenetics2012	present(SGDP)	Ibadan	Nigeria
NA19094	F	Ignore_Yoruba	PattersonGenetics2012	present(SGDP)	Ibadan	Nigeria
NA19098	M	Yoruba	PattersonGenetics2012	present(SGDP)	Ibadan	Nigeria
NA19099	F	Yoruba	PattersonGenetics2012	present(SGDP)	Ibadan	Nigeria
NA19100	F	Ignore_Yoruba	PattersonGenetics2012	present(SGDP)	Ibadan	Nigeria
NA19101	M	Yoruba	PattersonGenetics2012	present(SGDP)	Ibadan	Nigeria
NA19102	F	Yoruba	PattersonGenetics2012	present(SGDP)	Ibadan	Nigeria
NA19103	M	Ignore_Yoruba	PattersonGenetics2012	present(SGDP)	Ibadan	Nigeria
NA19116	F	Yoruba	PattersonGenetics2012	present(SGDP)	Ibadan	Nigeria
NA19119	M	Yoruba	PattersonGenetics2012	present(SGDP)	Ibadan	Nigeria
NA19120	M	Ignore_Yoruba	PattersonGenetics2012	present(SGDP)	Ibadan	Nigeria
NA19127	F	Yoruba	PattersonGenetics2012	present(SGDP)	Ibadan	Nigeria
NA19128	M	Yoruba	PattersonGenetics2012	present(SGDP)	Ibadan	Nigeria
NA19129	F	Ignore_Yoruba	PattersonGenetics2012	present(SGDP)	Ibadan	Nigeria
NA19130	M	Yoruba	PattersonGenetics2012	present(SGDP)	Ibadan	Nigeria
NA19131	F	Yoruba	PattersonGenetics2012	present(SGDP)	Ibadan	Nigeria
NA19132	F	Ignore_Yoruba	PattersonGenetics2012	present(SGDP)	Ibadan	Nigeria
NA19137	F	Yoruba	PattersonGenetics2012	present(SGDP)	Ibadan	Nigeria
NA19138	M	Yoruba	PattersonGenetics2012	present(SGDP)	Ibadan	Nigeria
NA19139	M	Ignore_Yoruba	PattersonGenetics2012	present(SGDP)	Ibadan	Nigeria
NA19140	F	Ignore_Yoruba	PattersonGenetics2012	present(SGDP)	Ibadan	Nigeria
NA19141	M	Yoruba	PattersonGenetics2012	present(SGDP)	Ibadan	Nigeria
NA19142	M	Ignore_Yoruba	PattersonGenetics2012	present(SGDP)	Ibadan	Nigeria
NA19143	F	Yoruba	PattersonGenetics2012	present(SGDP)	Ibadan	Nigeria
NA19144	M	Yoruba	PattersonGenetics2012	present(SGDP)	Ibadan	Nigeria
NA19154	M	Ignore_Yoruba	PattersonGenetics2012	present(SGDP)	Ibadan	Nigeria
NA19159	F	Yoruba	PattersonGenetics2012	present(SGDP)	Ibadan	Nigeria
NA19160	M	Yoruba	PattersonGenetics2012	present(SGDP)	Ibadan	Nigeria
NA19161	M	Ignore_Yoruba	PattersonGenetics2012	present(SGDP)	Ibadan	Nigeria
NA19171	M	Yoruba	PattersonGenetics2012	present(SGDP)	Ibadan	Nigeria
NA19172	F	Ignore_Yoruba	PattersonGenetics2012	present(SGDP)	Ibadan	Nigeria
NA19173	M	Ignore_Yoruba	PattersonGenetics2012	present(SGDP)	Ibadan	Nigeria
NA19192	M	Ignore_Yoruba	PattersonGenetics2012	present(SGDP)	Ibadan	Nigeria
NA19193	F	Yoruba	PattersonGenetics2012	present(SGDP)	Ibadan	Nigeria
NA19194	M	Ignore_Yoruba	PattersonGenetics2012	present(SGDP)	Ibadan	Nigeria
NA19200	M	Ignore_Yoruba	PattersonGenetics2012	present(SGDP)	Ibadan	Nigeria
NA19201	F	Yoruba	PattersonGenetics2012	present(SGDP)	Ibadan	Nigeria
NA19202	F	Ignore_Yoruba	PattersonGenetics2012	present(SGDP)	Ibadan	Nigeria
NA19203	M	Yoruba	PattersonGenetics2012	present(SGDP)	Ibadan	Nigeria
NA19204	F	Yoruba	PattersonGenetics2012	present(SGDP)	Ibadan	Nigeria
NA19206	F	Yoruba	PattersonGenetics2012	present(SGDP)	Ibadan	Nigeria
NA19207	M	Yoruba	PattersonGenetics2012	present(SGDP)	Ibadan	Nigeria
NA19208	M	Ignore_Yoruba	PattersonGenetics2012	present(SGDP)	Ibadan	Nigeria
NA19209	F	Yoruba	PattersonGenetics2012	present(SGDP)	Ibadan	Nigeria
NA19210	M	Yoruba	PattersonGenetics2012	present(SGDP)	Ibadan	Nigeria
NA19211	M	Ignore_Yoruba	PattersonGenetics2012	present(SGDP)	Ibadan	Nigeria
NA19221	F	Ignore_Yoruba	PattersonGenetics2012	present(SGDP)	Ibadan	Nigeria
NA19222	F	Yoruba	PattersonGenetics2012	present(SGDP)	Ibadan	Nigeria
NA19223	M	Yoruba	PattersonGenetics2012	present(SGDP)	Ibadan	Nigeria
NA19238	F	Yoruba	PattersonGenetics2012	present(SGDP)	Ibadan	Nigeria
NA19239	M	Yoruba	PattersonGenetics2012	present(SGDP)	Ibadan	Nigeria
NA19240	F	Ignore_Yoruba	PattersonGenetics2012	present(SGDP)	Ibadan	Nigeria
BOT2.003	M	Taa_East	PickrellNatureCommunications2012	present(SGDP)	..	Botswana
BOT2.004	M	Hoan	PickrellNatureCommunications2012	present(SGDP)	..	Botswana
BOT2.007	M	Taa_East	PickrellNatureCommunications2012	present(SGDP)	..	Botswana
BOT2.009	M	Taa_West	PickrellNatureCommunications2012	present(SGDP)	..	Botswana
BOT2.024	M	Taa_West	PickrellNatureCommunications2012	present(SGDP)	..	Botswana
BOT2.028	M	Taa_West	PickrellNatureCommunications2012	present(SGDP)	..	Botswana
BOT2.030	M	Taa_West	PickrellNatureCommunications2012	present(SGDP)	..	Botswana
BOT2.039	M	Taa_North	PickrellNatureCommunications2012	present(SGDP)	..	Botswana
BOT2.045	M	Taa_North	PickrellNatureCommunications2012	present(SGDP)	..	Botswana
BOT2.046	M	Taa_West	PickrellNatureCommunications2012	present(SGDP)	..	Botswana
BOT2.048	M	Taa_West	PickrellNatureCommunications2012	present(SGDP)	..	Botswana
BOT2.056	M	Taa_West	PickrellNatureCommunications2012	present(SGDP)	..	Botswana
BOT2.057	M	Taa_West	PickrellNatureCommunications2012	present(SGDP)	..	Botswana
BOT3.001	M	Hoan	PickrellNatureCommunications2012	present(SGDP)	..	Botswana
BOT3.005	M	Hoan	PickrellNatureCommunications2012	present(SGDP)	..	Botswana
BOT3.006	M	Hoan	PickrellNatureCommunications2012	present(SGDP)	..	Botswana
BOT3.012	M	Hoan	PickrellNatureCommunications2012	present(SGDP)	..	Botswana
BOT3.013	M	Hoan	PickrellNatureCommunications2012	present(SGDP)	..	Botswana
BOT3.014	M	Hoan	PickrellNatureCommunications2012	present(SGDP)	..	Botswana
BOT5.002	M	Gui	PickrellNatureCommunications2012	present(SGDP)	..	Botswana
BOT5.008	M	Ignore_Gui	PickrellNatureCommunications2012	present(SGDP)	..	Botswana
BOT5.012	M	Gui	PickrellNatureCommunications2012	present(SGDP)	..	Botswana
BOT5.014	M	Naro	PickrellNatureCommunications2012	present(SGDP)	..	Botswana
BOT5.018	M	Gana	PickrellNatureCommunications2012	present(SGDP)	..	Botswana
BOT5.025	M	Gui	PickrellNatureCommunications2012	present(SGDP)	..	Botswana
BOT5.033	M	Gana	PickrellNatureCommunications2012	present(SGDP)	..	Botswana
BOT5.036	M	Gana	PickrellNatureCommunications2012	present(SGDP)	..	Botswana
BOT6.001	M	Taa_East	PickrellNatureCommunications2012	present(SGDP)	..	Botswana
BOT6.004	M	Kgalagadi	PickrellNatureCommunications2012	present(SGDP)	..	Botswana
BOT6.010	M	Taa_East	PickrellNatureCommunications2012	present(SGDP)	..	Botswana
BOT6.022	M	Taa_East	PickrellNatureCommunications2012	present(SGDP)	..	Botswana
BOT6.025	M	Ignore_Taa_North	PickrellNatureCommunications2012	present(SGDP)	..	Botswana
BOT6.028	M	Taa_North	PickrellNatureCommunications2012	present(SGDP)	..	Botswana
BOT6.032	M	Taa_North	PickrellNatureCommunications2012	present(SGDP)	..	Botswana
BOT6.035	M	Taa_North	PickrellNatureCommunications2012	present(SGDP)	..	Botswana
BOT6.041	M	Naro	PickrellNatureCommunications2012	present(SGDP)	..	Botswana
BOT6.046	M	Naro	PickrellNatureCommunications2012	present(SGDP)	..	Botswana
BOT6.049	M	Ju_hoan_South	PickrellNatureCommunications2012	present(SGDP)	..	Botswana
BOT6.054	M	Ignore_Naro	PickrellNatureCommunications2012	present(SGDP)	..	Botswana
BOT6.058	M	Ignore_Naro	PickrellNatureCommunications2012	present(SGDP)	..	Botswana
BOT6.081	M	Naro	PickrellNatureCommunications2012	present(SGDP)	..	Botswana
BOT6.089	M	Naro	PickrellNatureCommunications2012	present(SGDP)	..	Botswana
BOT6.090	M	Ignore_Ju_hoan_South	PickrellNatureCommunications2012	present(SGDP)	..	Botswana
BOT6.091	F	Ju_hoan_North	PickrellNatureCommunications2012	present(SGDP)	..	Namibia
BOT6.092	M	Ju_hoan_North	PickrellNatureCommunications2012	present(SGDP)	..	Namibia
BOT6.098	M	Ju_hoan_North	PickrellNatureCommunications2012	present(SGDP)	..	Namibia
BOT6.099	M	Ju_hoan_North	PickrellNatureCommunications2012	present(SGDP)	..	Namibia
BOT6.105	M	Naro	PickrellNatureCommunications2012	present(SGDP)	..	Botswana
BOT6.117	M	Naro	PickrellNatureCommunications2012	present(SGDP)	..	Botswana
BOT6.120	M	Naro	PickrellNatureCommunications2012	present(SGDP)	..	Botswana
BOT6.122	M	Ju_hoan_South	PickrellNatureCommunications2012	present(SGDP)	..	Botswana
BOT6.126	M	Ju_hoan_North	PickrellNatureCommunications2012	present(SGDP)	..	Namibia
BOT6.127	F	Ju_hoan_North	PickrellNatureCommunications2012	present(SGDP)	..	Namibia
BOT6.128	F	Ju_hoan_North	PickrellNatureCommunications2012	present(SGDP)	..	Namibia
BOT6.130	F	Ju_hoan_North	PickrellNatureCommunications2012	present(SGDP)	..	Namibia
BOT6.138	M	Ju_hoan_North	PickrellNatureCommunications2012	present(SGDP)	..	Namibia
BOT6.139	M	Ju_hoan_North	PickrellNatureCommunications2012	present(SGDP)	..	Namibia
BOT6.147	M	Ju_hoan_North	PickrellNatureCommunications2012	present(SGDP)	..	Namibia
BOT6.148	M	Ju_hoan_North	PickrellNatureCommunications2012	present(SGDP)	..	Namibia
BOT6.154	M	Khwe	PickrellNatureCommunications2012	present(SGDP)	..	Botswana
BOT6.158	M	Khwe	PickrellNatureCommunications2012	present(SGDP)	..	Botswana
BOT6.160	M	Khwe	PickrellNatureCommunications2012	present(SGDP)	..	Botswana
BOT6.164	M	Ju_hoan_North	PickrellNatureCommunications2012	present(SGDP)	..	Namibia
BOT6.177	M	Ignore_Khwe	PickrellNatureCommunications2012	present(SGDP)	..	Botswana
BOT6.184	M	Ignore_Khwe	PickrellNatureCommunications2012	present(SGDP)	..	Botswana
BOT6.192	M	Ju_hoan_North	PickrellNatureCommunications2012	present(SGDP)	..	Namibia
BOT6.193	M	Ju_hoan_North	PickrellNatureCommunications2012	present(SGDP)	..	Namibia
BOT6.195	M	Ju_hoan_North	PickrellNatureCommunications2012	present(SGDP)	..	Namibia
BOT6.196	M	Shua	PickrellNatureCommunications2012	present(SGDP)	..	Botswana
BOT6.199	M	Shua	PickrellNatureCommunications2012	present(SGDP)	..	Botswana
BOT6.200	M	Shua	PickrellNatureCommunications2012	present(SGDP)	..	Botswana
BOT6.208	M	Shua	PickrellNatureCommunications2012	present(SGDP)	..	Botswana
BOT6.222	M	Shua	PickrellNatureCommunications2012	present(SGDP)	..	Botswana
BOT6.233	M	Shua	PickrellNatureCommunications2012	present(SGDP)	..	Botswana
BOT6.235	M	Shua	PickrellNatureCommunications2012	present(SGDP)	..	Botswana
BOT6.245	M	Shua	PickrellNatureCommunications2012	present(SGDP)	..	Botswana
BOT6.252	M	Shua	PickrellNatureCommunications2012	present(SGDP)	..	Botswana
BOT6.255	M	Ignore_Shua	PickrellNatureCommunications2012	present(SGDP)	..	Botswana
BOT6.258	M	Gana	PickrellNatureCommunications2012	present(SGDP)	..	Botswana
BOT6.259	M	Gana	PickrellNatureCommunications2012	present(SGDP)	..	Botswana
BOT6.270	F	Ignore_Gui	PickrellNatureCommunications2012	present(SGDP)	..	Botswana
BOT6.274	M	Tshwa	PickrellNatureCommunications2012	present(SGDP)	..	Botswana
BOT6.276	M	Ignore_Tshwa	PickrellNatureCommunications2012	present(SGDP)	..	Botswana
BOT6.278	M	Tshwa	PickrellNatureCommunications2012	present(SGDP)	..	Botswana
BOT6.279	M	Tshwa	PickrellNatureCommunications2012	present(SGDP)	..	Botswana
BOT6.280	M	Tshwa	PickrellNatureCommunications2012	present(SGDP)	..	Botswana
BOT6.282	M	Ignore_Tshwa	PickrellNatureCommunications2012	present(SGDP)	..	Botswana
BOT6.292	M	Tshwa	PickrellNatureCommunications2012	present(SGDP)	..	Botswana
BOT6.306	M	Ignore_Tshwa	PickrellNatureCommunications2012	present(SGDP)	..	Botswana
BOT6.310	M	Ignore_Tshwa	PickrellNatureCommunications2012	present(SGDP)	..	Botswana
BOT6.413	M	Tswana	PickrellNatureCommunications2012	present(SGDP)	..	Botswana
BOT6.417	M	Tswana	PickrellNatureCommunications2012	present(SGDP)	..	Botswana
BOT6.460	M	Tswana	PickrellNatureCommunications2012	present(SGDP)	..	Botswana
BOT6.475	M	Tswana	PickrellNatureCommunications2012	present(SGDP)	..	Botswana
BOT6.476	M	Tswana	PickrellNatureCommunications2012	present(SGDP)	..	Botswana
BOT6.566	M	Kgalagadi	PickrellNatureCommunications2012	present(SGDP)	..	Botswana
KGA003	M	Kgalagadi	PickrellNatureCommunications2012	present(SGDP)	..	Botswana
KGA004	M	Kgalagadi	PickrellNatureCommunications2012	present(SGDP)	..	Botswana
KGA017	M	Kgalagadi	PickrellNatureCommunications2012	present(SGDP)	..	Botswana
NAM003	M	Ju_hoan_North	PickrellNatureCommunications2012	present(SGDP)	..	Namibia
NAM015	M	Ju_hoan_South	PickrellNatureCommunications2012	present(SGDP)	..	Botswana
NAM018	M	Ju_hoan_South	PickrellNatureCommunications2012	present(SGDP)	..	Botswana
NAM021	M	Ju_hoan_South	PickrellNatureCommunications2012	present(SGDP)	..	Botswana
NAM038	M	Ju_hoan_South	PickrellNatureCommunications2012	present(SGDP)	..	Botswana
NAM051	M	Ignore_Ju_hoan_South	PickrellNatureCommunications2012	present(SGDP)	..	Botswana
NAM066	M	Ignore_Ju_hoan_South	PickrellNatureCommunications2012	present(SGDP)	..	Botswana
NAM088	M	Wambo	PickrellNatureCommunications2012	present(SGDP)	..	Namibia
NAM107	M	Xuun	PickrellNatureCommunications2012	present(SGDP)	..	Namibia
NAM109	M	Xuun	PickrellNatureCommunications2012	present(SGDP)	..	Namibia
NAM111	M	Ignore_Haiom	PickrellNatureCommunications2012	present(SGDP)	..	Namibia
NAM113	M	Ignore_Haiom	PickrellNatureCommunications2012	present(SGDP)	..	Namibia
NAM115	M	Xuun	PickrellNatureCommunications2012	present(SGDP)	..	Namibia
NAM118	M	Xuun	PickrellNatureCommunications2012	present(SGDP)	..	Namibia
NAM119	M	Xuun	PickrellNatureCommunications2012	present(SGDP)	..	Namibia
NAM120	M	Xuun	PickrellNatureCommunications2012	present(SGDP)	..	Namibia
NAM129	M	Xuun	PickrellNatureCommunications2012	present(SGDP)	..	Namibia
NAM159	M	Xuun	PickrellNatureCommunications2012	present(SGDP)	..	Namibia
NAM167	M	Khwe	PickrellNatureCommunications2012	present(SGDP)	..	Botswana
NAM172	M	Khwe	PickrellNatureCommunications2012	present(SGDP)	..	Botswana
NAM175	M	Khwe	PickrellNatureCommunications2012	present(SGDP)	..	Botswana
NAM179	M	Khwe	PickrellNatureCommunications2012	present(SGDP)	..	Botswana
NAM189	M	Ignore_Xuun	PickrellNatureCommunications2012	present(SGDP)	..	Namibia
NAM195	M	Ignore_Xuun	PickrellNatureCommunications2012	present(SGDP)	..	Namibia
NAM201	M	Xuun	PickrellNatureCommunications2012	present(SGDP)	..	Namibia
NAM209	M	Haiom	PickrellNatureCommunications2012	present(SGDP)	..	Namibia
NAM211	M	Haiom	PickrellNatureCommunications2012	present(SGDP)	..	Namibia
NAM217	M	Haiom	PickrellNatureCommunications2012	present(SGDP)	..	Namibia
NAM232	M	Haiom	PickrellNatureCommunications2012	present(SGDP)	..	Namibia
NAM244	M	Ignore_Himba	PickrellNatureCommunications2012	present(SGDP)	..	Namibia
NAM245	M	Damara	PickrellNatureCommunications2012	present(SGDP)	..	Namibia
NAM246	M	Damara	PickrellNatureCommunications2012	present(SGDP)	..	Namibia
NAM259	M	Damara	PickrellNatureCommunications2012	present(SGDP)	..	Namibia
NAM262	M	Damara	PickrellNatureCommunications2012	present(SGDP)	..	Namibia
NAM267	M	Damara	PickrellNatureCommunications2012	present(SGDP)	..	Namibia
NAM268	M	Damara	PickrellNatureCommunications2012	present(SGDP)	..	Namibia
NAM276	M	Ignore_Damara	PickrellNatureCommunications2012	present(SGDP)	..	Namibia
NAM277	M	Damara	PickrellNatureCommunications2012	present(SGDP)	..	Namibia
NAM284	M	Damara	PickrellNatureCommunications2012	present(SGDP)	..	Namibia
NAM294	M	Himba	PickrellNatureCommunications2012	present(SGDP)	..	Namibia
NAM295	M	Himba	PickrellNatureCommunications2012	present(SGDP)	..	Namibia
NAM296	M	Himba	PickrellNatureCommunications2012	present(SGDP)	..	Namibia
NAM299	M	Nama	PickrellNatureCommunications2012	present(SGDP)	..	Namibia
NAM304	M	Nama	PickrellNatureCommunications2012	present(SGDP)	..	Namibia
NAM308	M	Nama	PickrellNatureCommunications2012	present(SGDP)	..	Namibia
NAM317	M	Nama	PickrellNatureCommunications2012	present(SGDP)	..	Namibia
NAM326	M	Nama	PickrellNatureCommunications2012	present(SGDP)	..	Namibia
NAM331	M	Wambo	PickrellNatureCommunications2012	present(SGDP)	..	Namibia
NAM361	M	Xuun	PickrellNatureCommunications2012	present(SGDP)	..	Namibia
NAM369	M	Haiom	PickrellNatureCommunications2012	present(SGDP)	..	Namibia
NAM370	M	Haiom	PickrellNatureCommunications2012	present(SGDP)	..	Namibia
NAM371	M	Haiom	PickrellNatureCommunications2012	present(SGDP)	..	Namibia
NAM376	M	Khwe	PickrellNatureCommunications2012	present(SGDP)	..	Botswana
NAM395	M	Damara	PickrellNatureCommunications2012	present(SGDP)	..	Namibia
NAM399	M	Damara	PickrellNatureCommunications2012	present(SGDP)	..	Namibia
NAM401	M	Himba	PickrellNatureCommunications2012	present(SGDP)	..	Namibia
NAM410	M	Damara	PickrellNatureCommunications2012	present(SGDP)	..	Namibia
NAM412	M	Nama	PickrellNatureCommunications2012	present(SGDP)	..	Namibia
NAM415	M	Nama	PickrellNatureCommunications2012	present(SGDP)	..	Namibia
NAM423	M	Ignore_Nama	PickrellNatureCommunications2012	present(SGDP)	..	Namibia
NAM424	M	Nama	PickrellNatureCommunications2012	present(SGDP)	..	Namibia
NAM427	M	Nama	PickrellNatureCommunications2012	present(SGDP)	..	Namibia
NAM429	M	Nama	PickrellNatureCommunications2012	present(SGDP)	..	Namibia
NAM434	M	Wambo	PickrellNatureCommunications2012	present(SGDP)	..	Namibia
NAM436	M	Wambo	PickrellNatureCommunications2012	present(SGDP)	..	Namibia
NAM442	M	Nama	PickrellNatureCommunications2012	present(SGDP)	..	Namibia
NAM444	M	Nama	PickrellNatureCommunications2012	present(SGDP)	..	Namibia
NAM445	M	Nama	PickrellNatureCommunications2012	present(SGDP)	..	Namibia
NAM448	M	Nama	PickrellNatureCommunications2012	present(SGDP)	..	Namibia
NAM452	M	Damara	PickrellNatureCommunications2012	present(SGDP)	..	Namibia
NAM453	M	Wambo	PickrellNatureCommunications2012	present(SGDP)	..	Namibia
NAM472	M	Ignore_Nama	PickrellNatureCommunications2012	present(SGDP)	..	Namibia
BulgarianD6	M	Bulgarian	LazaridisNature2014	present(SGDP)	Plovdiv	Bulgaria
BulgarianA4	M	Bulgarian	LazaridisNature2014	present(SGDP)	Plovdiv	Bulgaria
hungary3	M	Hungarian	LazaridisNature2014	present(SGDP)	Budapest	Hungary
LithuanianF1	F	Lithuanian	LazaridisNature2014	present(SGDP)	Kaunas	Lithuania
iran19	M	Iranian	LazaridisNature2014	present(SGDP)	migrants_collected_in_Kuwait	Iran
iran14	M	Iranian	LazaridisNature2014	present(SGDP)	migrants_collected_in_Kuwait	Iran
syria464	M	Syrian	LazaridisNature2014	present(SGDP)	migrants_collected_in_Kuwait	Syrian
Lebanon5	M	Lebanese	LazaridisNature2014	present(SGDP)	migrants_collected_in_Kuwait	Lebanon
SaudiA2	M	Ignore_Saudi	LazaridisNature2014	present(SGDP)	migrants_collected_in_Kuwait	SaudiArabia
Jordan543	M	Jordanian	LazaridisNature2014	present(SGDP)	migrants_collected_in_Kuwait	Jordan
BulgarianE2	M	Bulgarian	LazaridisNature2014	present(SGDP)	Plovdiv	Bulgaria
BulgarianB4	M	Bulgarian	LazaridisNature2014	present(SGDP)	Plovdiv	Bulgaria
hungary6	M	Hungarian	LazaridisNature2014	present(SGDP)	Budapest	Hungary
lithuania3	M	Lithuanian	LazaridisNature2014	present(SGDP)	Kaunas	Lithuania
iran2	M	Iranian	LazaridisNature2014	present(SGDP)	migrants_collected_in_Kuwait	Iran
iran20	M	Iranian	LazaridisNature2014	present(SGDP)	migrants_collected_in_Kuwait	Iran
syria361	M	Syrian	LazaridisNature2014	present(SGDP)	migrants_collected_in_Kuwait	Syrian
Lebanon6	M	Lebanese	LazaridisNature2014	present(SGDP)	migrants_collected_in_Kuwait	Lebanon
SaudiA5	M	Saudi	LazaridisNature2014	present(SGDP)	migrants_collected_in_Kuwait	SaudiArabia
Jordan214	M	Jordanian	LazaridisNature2014	present(SGDP)	migrants_collected_in_Kuwait	Jordan
Yemen2	M	Yemeni	LazaridisNature2014	present(SGDP)	migrants_collected_in_Kuwait	Yemen
BulgarianA1	M	Bulgarian	LazaridisNature2014	present(SGDP)	Plovdiv	Bulgaria
HungarianC5	M	Hungarian	LazaridisNature2014	present(SGDP)	Budapest	Hungary
hungary7	M	Hungarian	LazaridisNature2014	present(SGDP)	Budapest	Hungary
lithuania10	M	Lithuanian	LazaridisNature2014	present(SGDP)	Kaunas	Lithuania
Egypt7	M	Egyptian	LazaridisNature2014	present(SGDP)	migrants_collected_in_Kuwait	Egypt
iran3	M	Iranian	LazaridisNature2014	present(SGDP)	migrants_collected_in_Kuwait	Iran
syria485	M	Syrian	LazaridisNature2014	present(SGDP)	migrants_collected_in_Kuwait	Syrian
Lebanon7	M	Lebanese	LazaridisNature2014	present(SGDP)	migrants_collected_in_Kuwait	Lebanon
SaudiA6	M	Saudi	LazaridisNature2014	present(SGDP)	migrants_collected_in_Kuwait	SaudiArabia
Jordan445	M	Jordanian	LazaridisNature2014	present(SGDP)	migrants_collected_in_Kuwait	Jordan
Yemen3	M	Yemeni	LazaridisNature2014	present(SGDP)	migrants_collected_in_Kuwait	Yemen
BulgarianB1	M	Bulgarian	LazaridisNature2014	present(SGDP)	Plovdiv	Bulgaria
HungarianE5	M	Hungarian	LazaridisNature2014	present(SGDP)	Budapest	Hungary
HungarianH3	M	Hungarian	LazaridisNature2014	present(SGDP)	Budapest	Hungary
lithuania9	M	Lithuanian	LazaridisNature2014	present(SGDP)	Kaunas	Lithuania
Egypt8	M	Ignore_Egyptian	LazaridisNature2014	present(SGDP)	migrants_collected_in_Kuwait	Egypt
iran7	M	Ignore_Iranian	LazaridisNature2014	present(SGDP)	migrants_collected_in_Kuwait	Iran
syria520	M	Syrian	LazaridisNature2014	present(SGDP)	migrants_collected_in_Kuwait	Syrian
syria4	M	Syrian	LazaridisNature2014	present(SGDP)	migrants_collected_in_Kuwait	Syrian
Lebanon8	M	Lebanese	LazaridisNature2014	present(SGDP)	migrants_collected_in_Kuwait	Lebanon
SaudiA7	M	Saudi	LazaridisNature2014	present(SGDP)	migrants_collected_in_Kuwait	SaudiArabia
Jordan62	M	Jordanian	LazaridisNature2014	present(SGDP)	migrants_collected_in_Kuwait	Jordan
BulgarianC1	M	Bulgarian	LazaridisNature2014	present(SGDP)	Plovdiv	Bulgaria
hungary15	M	Hungarian	LazaridisNature2014	present(SGDP)	Budapest	Hungary
LithuanianA1	M	Lithuanian	LazaridisNature2014	present(SGDP)	Kaunas	Lithuania
LithuanianE2	F	Lithuanian	LazaridisNature2014	present(SGDP)	Kaunas	Lithuania
Egypt9	M	Egyptian	LazaridisNature2014	present(SGDP)	migrants_collected_in_Kuwait	Egypt
iran11	M	Iranian	LazaridisNature2014	present(SGDP)	migrants_collected_in_Kuwait	Iran
syria461	M	Syrian	LazaridisNature2014	present(SGDP)	migrants_collected_in_Kuwait	Syrian
Lebanon1	M	Lebanese	LazaridisNature2014	present(SGDP)	migrants_collected_in_Kuwait	Lebanon
saudi1434	M	Saudi	LazaridisNature2014	present(SGDP)	migrants_collected_in_Kuwait	SaudiArabia
Jordan603	M	Jordanian	LazaridisNature2014	present(SGDP)	migrants_collected_in_Kuwait	Jordan
Yemen5	M	Yemeni	LazaridisNature2014	present(SGDP)	migrants_collected_in_Kuwait	Yemen
BulgarianF1	M	Bulgarian	LazaridisNature2014	present(SGDP)	Plovdiv	Bulgaria
hungary20	M	Hungarian	LazaridisNature2014	present(SGDP)	Budapest	Hungary
lithuania1	M	Lithuanian	LazaridisNature2014	present(SGDP)	Kaunas	Lithuania
lithuania8	M	Lithuanian	LazaridisNature2014	present(SGDP)	Kaunas	Lithuania
Egypt10	M	Egyptian	LazaridisNature2014	present(SGDP)	migrants_collected_in_Kuwait	Egypt
iran16	M	Iranian	LazaridisNature2014	present(SGDP)	migrants_collected_in_Kuwait	Iran
Lebanon2	M	Lebanese	LazaridisNature2014	present(SGDP)	migrants_collected_in_Kuwait	Lebanon
saudi1424	M	Saudi	LazaridisNature2014	present(SGDP)	migrants_collected_in_Kuwait	SaudiArabia
SaudiA9	M	Saudi	LazaridisNature2014	present(SGDP)	migrants_collected_in_Kuwait	SaudiArabia
Jordan307	M	Jordanian	LazaridisNature2014	present(SGDP)	migrants_collected_in_Kuwait	Jordan
BulgarianH2	F	Bulgarian	LazaridisNature2014	present(SGDP)	Plovdiv	Bulgaria
hungary2	M	Hungarian	LazaridisNature2014	present(SGDP)	Budapest	Hungary
lithuania2	M	Lithuanian	LazaridisNature2014	present(SGDP)	Kaunas	Lithuania
Egypt3	M	Egyptian	LazaridisNature2014	present(SGDP)	migrants_collected_in_Kuwait	Egypt
Egypt11	M	Egyptian	LazaridisNature2014	present(SGDP)	migrants_collected_in_Kuwait	Egypt
iran17	M	Iranian	LazaridisNature2014	present(SGDP)	migrants_collected_in_Kuwait	Iran
syria6	M	Syrian	LazaridisNature2014	present(SGDP)	migrants_collected_in_Kuwait	Syrian
Lebanon3	M	Lebanese	LazaridisNature2014	present(SGDP)	migrants_collected_in_Kuwait	Lebanon
saudi1436	M	Ignore_Saudi	LazaridisNature2014	present(SGDP)	migrants_collected_in_Kuwait	SaudiArabia
Jordan444	M	Ignore_Jordanian	LazaridisNature2014	present(SGDP)	migrants_collected_in_Kuwait	Jordan
Jordan503	M	Jordanian	LazaridisNature2014	present(SGDP)	migrants_collected_in_Kuwait	Jordan
Yemen9	M	Yemeni	LazaridisNature2014	present(SGDP)	migrants_collected_in_Kuwait	Yemen
BulgarianF2	F	Bulgarian	LazaridisNature2014	present(SGDP)	Plovdiv	Bulgaria
HungarianD1	M	Hungarian	LazaridisNature2014	present(SGDP)	Budapest	Hungary
LithuanianD1	F	Lithuanian	LazaridisNature2014	present(SGDP)	Kaunas	Lithuania
Egypt1	M	Egyptian	LazaridisNature2014	present(SGDP)	migrants_collected_in_Kuwait	Egypt
Egypt12	M	Egyptian	LazaridisNature2014	present(SGDP)	migrants_collected_in_Kuwait	Egypt
syria7	M	Syrian	LazaridisNature2014	present(SGDP)	migrants_collected_in_Kuwait	Syrian
Lebanon4	M	Lebanese	LazaridisNature2014	present(SGDP)	migrants_collected_in_Kuwait	Lebanon
SaudiA1	M	Saudi	LazaridisNature2014	present(SGDP)	migrants_collected_in_Kuwait	SaudiArabia
Jordan646	M	Jordanian	LazaridisNature2014	present(SGDP)	migrants_collected_in_Kuwait	Jordan
Jordan384	M	Jordanian	LazaridisNature2014	present(SGDP)	migrants_collected_in_Kuwait	Jordan
Yemen10	M	Yemeni	LazaridisNature2014	present(SGDP)	migrants_collected_in_Kuwait	Yemen
bal102	M	Balkar	LazaridisNature2014	present(SGDP)	Nalchik_in_Kabardino-Balkar-Republic	Russia
bal64	M	Balkar	LazaridisNature2014	present(SGDP)	Nalchik_in_Kabardino-Balkar-Republic	Russia
mg43	M	Georgian	LazaridisNature2014	present(SGDP)	Zugdidi_in_Megrelia	Georgia
NorthOssetia19	M	Ossetian	LazaridisNature2014	present(SGDP)	Vladikavkaz_in_Republic_of_North_Ossetia_Alania	Russia
ch126	M	Chechen	LazaridisNature2014	present(SGDP)	Grozny_in_Chechen_Republic	Russia
abh27	M	Abkhasian	LazaridisNature2014	present(SGDP)	Sukhum	Abkhazia
armenia176	M	Armenian	LazaridisNature2014	present(SGDP)	Yerevan	Armenia
lez38	M	Lezgin	LazaridisNature2014	present(SGDP)	Dagestanskiye_Ogni_in_Dagestan	Russia
nogay42	M	Nogai	LazaridisNature2014	present(SGDP)	Erkin_Hulk_in_Karachay_Cherkess_Republic_Nogaysky_District	Russia
bal124	M	Balkar	LazaridisNature2014	present(SGDP)	Nalchik_in_Kabardino-Balkar-Republic	Russia
bal97	M	Balkar	LazaridisNature2014	present(SGDP)	Nalchik_in_Kabardino-Balkar-Republic	Russia
mg47	M	Georgian	LazaridisNature2014	present(SGDP)	Zugdidi_in_Megrelia	Georgia
NorthOssetia2	M	Ossetian	LazaridisNature2014	present(SGDP)	Vladikavkaz_in_Republic_of_North_Ossetia_Alania	Russia
ch16	M	Chechen	LazaridisNature2014	present(SGDP)	Grozny_in_Chechen_Republic	Russia
abh107	M	Abkhasian	LazaridisNature2014	present(SGDP)	Sukhum	Abkhazia
abh41	M	Abkhasian	LazaridisNature2014	present(SGDP)	Sukhum	Abkhazia
armenia191	M	Armenian	LazaridisNature2014	present(SGDP)	Yerevan	Armenia
lez40	M	Lezgin	LazaridisNature2014	present(SGDP)	Dagestanskiye_Ogni_in_Dagestan	Russia
kumyks44	M	Kumyk	LazaridisNature2014	present(SGDP)	Khasavyurt_in_Dagestan	Russia
nogay35	M	Nogai	LazaridisNature2014	present(SGDP)	Erkin_Hulk_in_Karachay_Cherkess_Republic_Nogaysky_District	Russia
nogay34	M	Nogai	LazaridisNature2014	present(SGDP)	Erkin_Hulk_in_Karachay_Cherkess_Republic_Nogaysky_District	Russia
bal136	M	Balkar	LazaridisNature2014	present(SGDP)	Nalchik_in_Kabardino-Balkar-Republic	Russia
mg22	M	Georgian	LazaridisNature2014	present(SGDP)	Zugdidi_in_Megrelia	Georgia
mg49	M	Georgian	LazaridisNature2014	present(SGDP)	Zugdidi_in_Megrelia	Georgia
NorthOssetia3	M	Ossetian	LazaridisNature2014	present(SGDP)	Vladikavkaz_in_Republic_of_North_Ossetia_Alania	Russia
ch174	M	Chechen	LazaridisNature2014	present(SGDP)	Grozny_in_Chechen_Republic	Russia
abh119	M	Abkhasian	LazaridisNature2014	present(SGDP)	Sukhum	Abkhazia
armenia86	M	Armenian	LazaridisNature2014	present(SGDP)	Yerevan	Armenia
armenia279	M	Armenian	LazaridisNature2014	present(SGDP)	Yerevan	Armenia
lez42	M	Ignore_Lezgin	LazaridisNature2014	present(SGDP)	Dagestanskiye_Ogni_in_Dagestan	Russia
kumyks92	M	Ignore_Kumyk	LazaridisNature2014	present(SGDP)	Khasavyurt_in_Dagestan	Russia
nogay24	M	Nogai	LazaridisNature2014	present(SGDP)	Erkin_Hulk_in_Karachay_Cherkess_Republic_Nogaysky_District	Russia
kalmyk11	M	Kalmyk	LazaridisNature2014	present(SGDP)	Yashkul_in_Republic of Kalmykia	Russia
bal22	M	Balkar	LazaridisNature2014	present(SGDP)	Nalchik_in_Kabardino-Balkar-Republic	Russia
mg23	M	Georgian	LazaridisNature2014	present(SGDP)	Zugdidi_in_Megrelia	Georgia
mg62	M	Georgian	LazaridisNature2014	present(SGDP)	Zugdidi_in_Megrelia	Georgia
NorthOssetia5	M	Ossetian	LazaridisNature2014	present(SGDP)	Vladikavkaz_in_Republic_of_North_Ossetia_Alania	Russia
ch179	M	Chechen	LazaridisNature2014	present(SGDP)	Grozny_in_Chechen_Republic	Russia
abh122	M	Abkhasian	LazaridisNature2014	present(SGDP)	Sukhum	Abkhazia
armenia91	M	Armenian	LazaridisNature2014	present(SGDP)	Yerevan	Armenia
armenia293	M	Armenian	LazaridisNature2014	present(SGDP)	Yerevan	Armenia
lez49	M	Lezgin	LazaridisNature2014	present(SGDP)	Dagestanskiye_Ogni_in_Dagestan	Russia
kumyks93	M	Kumyk	LazaridisNature2014	present(SGDP)	Khasavyurt_in_Dagestan	Russia
nogay25	M	Nogai	LazaridisNature2014	present(SGDP)	Erkin_Hulk_in_Karachay_Cherkess_Republic_Nogaysky_District	Russia
kalmyk32	M	Kalmyk	LazaridisNature2014	present(SGDP)	Yashkul_in_Republic of Kalmykia	Russia
bal41	M	Balkar	LazaridisNature2014	present(SGDP)	Nalchik_in_Kabardino-Balkar-Republic	Russia
mg27	M	Georgian	LazaridisNature2014	present(SGDP)	Zugdidi_in_Megrelia	Georgia
NorthOssetia11	M	Ossetian	LazaridisNature2014	present(SGDP)	Vladikavkaz_in_Republic_of_North_Ossetia_Alania	Russia
NorthOssetia8	M	Ossetian	LazaridisNature2014	present(SGDP)	Vladikavkaz_in_Republic_of_North_Ossetia_Alania	Russia
ch193	M	Chechen	LazaridisNature2014	present(SGDP)	Grozny_in_Chechen_Republic	Russia
abh133	M	Abkhasian	LazaridisNature2014	present(SGDP)	Sukhum	Abkhazia
armenia102	M	Armenian	LazaridisNature2014	present(SGDP)	Yerevan	Armenia
lez31	M	Lezgin	LazaridisNature2014	present(SGDP)	Dagestanskiye_Ogni_in_Dagestan	Russia
lez7	F	Lezgin	LazaridisNature2014	present(SGDP)	Dagestanskiye_Ogni_in_Dagestan	Russia
kumyks98	F	Kumyk	LazaridisNature2014	present(SGDP)	Khasavyurt_in_Dagestan	Russia
nogay33	M	Nogai	LazaridisNature2014	present(SGDP)	Erkin_Hulk_in_Karachay_Cherkess_Republic_Nogaysky_District	Russia
kalmyk9	M	Kalmyk	LazaridisNature2014	present(SGDP)	Yashkul_in_Republic of Kalmykia	Russia
bal42	M	Balkar	LazaridisNature2014	present(SGDP)	Nalchik_in_Kabardino-Balkar-Republic	Russia
mg31	M	Georgian	LazaridisNature2014	present(SGDP)	Zugdidi_in_Megrelia	Georgia
NorthOssetia12	M	Ossetian	LazaridisNature2014	present(SGDP)	Vladikavkaz_in_Republic_of_North_Ossetia_Alania	Russia
NorthOssetia9	M	Ossetian	LazaridisNature2014	present(SGDP)	Vladikavkaz_in_Republic_of_North_Ossetia_Alania	Russia
ch21	M	Chechen	LazaridisNature2014	present(SGDP)	Grozny_in_Chechen_Republic	Russia
abh147	M	Abkhasian	LazaridisNature2014	present(SGDP)	Sukhum	Abkhazia
armenia106	M	Armenian	LazaridisNature2014	present(SGDP)	Yerevan	Armenia
lez33	M	Lezgin	LazaridisNature2014	present(SGDP)	Dagestanskiye_Ogni_in_Dagestan	Russia
lez9	F	Lezgin	LazaridisNature2014	present(SGDP)	Dagestanskiye_Ogni_in_Dagestan	Russia
kumyks90	F	Kumyk	LazaridisNature2014	present(SGDP)	Khasavyurt_in_Dagestan	Russia
nogay44	M	Nogai	LazaridisNature2014	present(SGDP)	Erkin_Hulk_in_Karachay_Cherkess_Republic_Nogaysky_District	Russia
kalmyk14	M	Kalmyk	LazaridisNature2014	present(SGDP)	Yashkul_in_Republic of Kalmykia	Russia
bal45	M	Balkar	LazaridisNature2014	present(SGDP)	Nalchik_in_Kabardino-Balkar-Republic	Russia
mg34	M	Georgian	LazaridisNature2014	present(SGDP)	Zugdidi_in_Megrelia	Georgia
NorthOssetia14	M	Ossetian	LazaridisNature2014	present(SGDP)	Vladikavkaz_in_Republic_of_North_Ossetia_Alania	Russia
ch3	M	Chechen	LazaridisNature2014	present(SGDP)	Grozny_in_Chechen_Republic	Russia
abh154	M	Abkhasian	LazaridisNature2014	present(SGDP)	Sukhum	Abkhazia
armenia139	M	Armenian	LazaridisNature2014	present(SGDP)	Yerevan	Armenia
lez36	M	Lezgin	LazaridisNature2014	present(SGDP)	Dagestanskiye_Ogni_in_Dagestan	Russia
kumyks40	F	Kumyk	LazaridisNature2014	present(SGDP)	Khasavyurt_in_Dagestan	Russia
kumyks94	F	Kumyk	LazaridisNature2014	present(SGDP)	Khasavyurt_in_Dagestan	Russia
nogay45	M	Nogai	LazaridisNature2014	present(SGDP)	Erkin_Hulk_in_Karachay_Cherkess_Republic_Nogaysky_District	Russia
kalmyk67	M	Kalmyk	LazaridisNature2014	present(SGDP)	Yashkul_in_Republic of Kalmykia	Russia
bal50	M	Balkar	LazaridisNature2014	present(SGDP)	Nalchik_in_Kabardino-Balkar-Republic	Russia
mg40	M	Georgian	LazaridisNature2014	present(SGDP)	Zugdidi_in_Megrelia	Georgia
NorthOssetia17	M	Ossetian	LazaridisNature2014	present(SGDP)	Vladikavkaz_in_Republic_of_North_Ossetia_Alania	Russia
ch113	M	Chechen	LazaridisNature2014	present(SGDP)	Grozny_in_Chechen_Republic	Russia
ch31	M	Chechen	LazaridisNature2014	present(SGDP)	Grozny_in_Chechen_Republic	Russia
abh24	M	Abkhasian	LazaridisNature2014	present(SGDP)	Sukhum	Abkhazia
armenia162	M	Armenian	LazaridisNature2014	present(SGDP)	Yerevan	Armenia
lez37	M	Lezgin	LazaridisNature2014	present(SGDP)	Dagestanskiye_Ogni_in_Dagestan	Russia
kumyks41	M	Kumyk	LazaridisNature2014	present(SGDP)	Khasavyurt_in_Dagestan	Russia
kumyks97	F	Kumyk	LazaridisNature2014	present(SGDP)	Khasavyurt_in_Dagestan	Russia
nogay46	M	Nogai	LazaridisNature2014	present(SGDP)	Erkin_Hulk_in_Karachay_Cherkess_Republic_Nogaysky_District	Russia
kalmyk13	M	Kalmyk	LazaridisNature2014	present(SGDP)	Yashkul_in_Republic of Kalmykia	Russia
kalmyk39	M	Kalmyk	LazaridisNature2014	present(SGDP)	Yashkul_in_Republic of Kalmykia	Russia
altai363p	M	Altaian	LazaridisNature2014	present(SGDP)	..	Russia
Tuvinians86	F	Tuvinian	LazaridisNature2014	present(SGDP)	Erzin_in_Tuva_Republic	Russia
Dolgan1708	F	Dolgan	LazaridisNature2014	present(SGDP)	Anabarsky_ulus_in_Sakha	Russia
Selkup38	M	Selkup	LazaridisNature2014	present(SGDP)	Tolka Purovskaja in Purovsky-rayon, Yamalo-Nenets Autonomous Okrug / Farkovo in Turukhansky rayon, Krasnoyarsky kray / Krasnoselkup in Krasnoselkupsky rayon, Yamalo-Nenets Autonomous Okrug / Sovetskaja Rechka in Krasnoselkupsky rayon, Yamalo-Nenets Autonomous Okrug / Tolka Krasnoselkupskaya in Krasnoselkupsky rayon, Yamalo-Nenets Autonomous Okrug	Russia
bel43s	M	Belarusian	LazaridisNature2014	present(SGDP)	Vitebsk, Senno, Shumilino, Glubokoe, Dubrovno, Slutsk, Cherven, Kobrin	Belarus
UkrBel618	M	Ukrainian	LazaridisNature2014	present(SGDP)	Belgorod	Russia
UkrLv240	M	Ukrainian	LazaridisNature2014	present(SGDP)	Lviv	Ukraine
Est393	M	Estonian	LazaridisNature2014	present(SGDP)	Parnu, Avinurme, Viljandi, Talinn	Estonia
Mordovians27	M	Mordovian	LazaridisNature2014	present(SGDP)	Saransk_in_Republic_of_Mordova	Russia
Chuvash33	M	Chuvash	LazaridisNature2014	present(SGDP)	Cheboksary_in_Chuvash_Republic	Russia
usb24	M	Uzbek	LazaridisNature2014	present(SGDP)	Tashkent	Uzbekistan
kalmyk55	M	Kalmyk	LazaridisNature2014	present(SGDP)	Yashkul_in_Republic of Kalmykia	Russia
altai380k	M	Altaian	LazaridisNature2014	present(SGDP)	..	Russia
Tuvinians111	F	Tuvinian	LazaridisNature2014	present(SGDP)	Erzin_in_Tuva_Republic	Russia
Dolgan3185	F	Dolgan	LazaridisNature2014	present(SGDP)	Anabarsky_ulus_in_Sakha	Russia
Selkup83	M	Selkup	LazaridisNature2014	present(SGDP)	Tolka Purovskaja in Purovsky-rayon, Yamalo-Nenets Autonomous Okrug / Farkovo in Turukhansky rayon, Krasnoyarsky kray / Krasnoselkup in Krasnoselkupsky rayon, Yamalo-Nenets Autonomous Okrug / Sovetskaja Rechka in Krasnoselkupsky rayon, Yamalo-Nenets Autonomous Okrug / Tolka Krasnoselkupskaya in Krasnoselkupsky rayon, Yamalo-Nenets Autonomous Okrug	Russia
bel30s	M	Belarusian	LazaridisNature2014	present(SGDP)	Vitebsk, Senno, Shumilino, Glubokoe, Dubrovno, Slutsk, Cherven, Kobrin	Belarus
UkrBel620	M	Ukrainian	LazaridisNature2014	present(SGDP)	Belgorod	Russia
Est375	M	Estonian	LazaridisNature2014	present(SGDP)	Parnu, Avinurme, Viljandi, Talinn	Estonia
Est380	M	Estonian	LazaridisNature2014	present(SGDP)	Parnu, Avinurme, Viljandi, Talinn	Estonia
Mordovians28	M	Mordovian	LazaridisNature2014	present(SGDP)	Saransk_in_Republic_of_Mordova	Russia
Chuvash37	M	Chuvash	LazaridisNature2014	present(SGDP)	Cheboksary_in_Chuvash_Republic	Russia
usb25	M	Uzbek	LazaridisNature2014	present(SGDP)	Tashkent	Uzbekistan
kalmyk22	M	Kalmyk	LazaridisNature2014	present(SGDP)	Yashkul_in_Republic of Kalmykia	Russia
altai280p	M	Altaian	LazaridisNature2014	present(SGDP)	..	Russia
Tuvinians66	F	Tuvinian	LazaridisNature2014	present(SGDP)	Erzin_in_Tuva_Republic	Russia
Dolgan3865	F	Ignore_Dolgan	LazaridisNature2014	present(SGDP)	Anabarsky_ulus_in_Sakha	Russia
Selkup87	M	Selkup	LazaridisNature2014	present(SGDP)	Tolka Purovskaja in Purovsky-rayon, Yamalo-Nenets Autonomous Okrug / Farkovo in Turukhansky rayon, Krasnoyarsky kray / Krasnoselkup in Krasnoselkupsky rayon, Yamalo-Nenets Autonomous Okrug / Sovetskaja Rechka in Krasnoselkupsky rayon, Yamalo-Nenets Autonomous Okrug / Tolka Krasnoselkupskaya in Krasnoselkupsky rayon, Yamalo-Nenets Autonomous Okrug	Russia
bel72c	M	Belarusian	LazaridisNature2014	present(SGDP)	Vitebsk, Senno, Shumilino, Glubokoe, Dubrovno, Slutsk, Cherven, Kobrin	Belarus
UkrBel622	M	Ukrainian	LazaridisNature2014	present(SGDP)	Belgorod	Russia
[truncated: 1,889 more rows]
