# Supplementary material for: Ancient Fennoscandian genomes reveal origin and spread of Siberian ancestry in Europe
Source: Nat Commun. 2018 Nov 27;9:5018. doi: 10.1038/s41467-018-07483-5 (PMC6258758; doi:10.1038/s41467-018-07483-5)
Supplement: Supplementary file 6 — Supplementary Data 3 [file 41467_2018_7483_MOESM6_ESM.xlsx]

## Sheet: Supplementary Data 3
Supplementary Data 3. f3(Test; Siberian source, European source). the f3 with the most negative Z Score is highlighted in bold for each populations, where applicable.
	*“AllSaami” refers to a grouping including the 2 individuals from the SGDP (Saami(SGDP)) and the high-coverage modern Saami shotgun genome in this study (Modern Saami).
	Test	Siberian	European	f3	Z Score	# SNPs
	AllSaami*	Nganasan	French	0.003588	2.704	441155
	AllSaami*	Nganasan	Icelandic	0.002458	1.78	422594
	AllSaami*	Nganasan	Lithuanian	0.002818	2.081	419356
	AllSaami*	Nganasan	Norwegian	0.002898	2.114	422620
	AllSaami*	Mansi	French	0.015804	11.816	438903
	AllSaami*	Mansi	Icelandic	0.015392	11.307	421190
	AllSaami*	Mansi	Lithuanian	0.015589	11.649	418774
	AllSaami*	Mansi	Norwegian	0.015416	11.535	421289
	AllSaami*	Bolshoy	French	0.012524	9.419	401267
	AllSaami*	Bolshoy	Icelandic	0.012438	9.265	379480
	AllSaami*	Bolshoy	Lithuanian	0.013625	10.075	375339
	AllSaami*	Bolshoy	Norwegian	0.013379	9.852	379088
	Estonian	Nganasan	French	0.000198	0.445	443041
	Estonian	Nganasan	Icelandic	-0.00032	-0.631	429850
	Estonian	Nganasan	Lithuanian	-0.001771	-3.425	427789
	Estonian	Nganasan	Norwegian	0.000359	0.722	429940
	Estonian	Mansi	French	0.000452	1.257	440774
	Estonian	Mansi	Icelandic	0.000629	1.617	427699
	Estonian	Mansi	Lithuanian	-0.000979	-2.419	425886
	Estonian	Mansi	Norwegian	0.000905	2.351	427790
	Estonian	Bolshoy	French	-0.001054	-2.607	403038
	Estonian	Bolshoy	Icelandic	-0.000519	-1.164	387741
	Estonian	Bolshoy	Lithuanian	-0.00117	-2.52	385139
	Estonian	Bolshoy	Norwegian	0.000614	1.338	387751
	Finnish	Nganasan	French	-0.004643	-9.166	442567
	Finnish	Nganasan	Icelandic	-0.005401	-9.621	427954
	Finnish	Nganasan	Lithuanian	-0.005166	-8.812	426231
	Finnish	Nganasan	Norwegian	-0.004848	-8.574	428161
	Finnish	Mansi	French	-0.001386	-3.424	440277
	Finnish	Mansi	Icelandic	-0.001453	-3.253	426028
	Finnish	Mansi	Lithuanian	-0.001374	-2.959	424645
	Finnish	Mansi	Norwegian	-0.001301	-2.84	426248
	Finnish	Bolshoy	French	-0.002922	-6.654	402958
	Finnish	Bolshoy	Icelandic	-0.002698	-5.581	386418
	Finnish	Bolshoy	Lithuanian	-0.001631	-3.066	384134
	Finnish	Bolshoy	Norwegian	-0.001661	-3.333	386203
	Hungarian	Nganasan	French	-0.001262	-4.169	446371
	Hungarian	Nganasan	Icelandic	-0.000749	-1.812	437464
	Hungarian	Nganasan	Lithuanian	-0.000436	-1.02	436905
	Hungarian	Nganasan	Norwegian	-0.000318	-0.785	437888
	Hungarian	Mansi	French	-0.000834	-3.794	444139
	Hungarian	Mansi	Icelandic	0.000367	1.228	435158
	Hungarian	Mansi	Lithuanian	0.000524	1.671	434697
	Hungarian	Mansi	Norwegian	0.000399	1.393	435533
	Hungarian	Bolshoy	French	-0.001262	-4.677	406930
	Hungarian	Bolshoy	Icelandic	0.000269	0.757	397199
	Hungarian	Bolshoy	Lithuanian	0.001365	3.496	396443
	Hungarian	Bolshoy	Norwegian	0.001176	3.155	397522
	Modern Saami	Nganasan	French	0.056315	8.011	440449
	Modern Saami	Nganasan	Icelandic	0.055309	7.888	420374
	Modern Saami	Nganasan	Lithuanian	0.054694	7.777	416406
	Modern Saami	Nganasan	Norwegian	0.055971	7.97	420260
	Modern Saami	Mansi	French	0.067798	9.408	438095
	Modern Saami	Mansi	Icelandic	0.067585	9.407	419053
	Modern Saami	Mansi	Lithuanian	0.066793	9.291	415996
	Modern Saami	Mansi	Norwegian	0.067788	9.441	419031
	Modern Saami	Bolshoy	French	0.064081	8.914	399764
	Modern Saami	Bolshoy	Icelandic	0.064262	8.935	375157
	Modern Saami	Bolshoy	Lithuanian	0.064566	8.951	369834
	Modern Saami	Bolshoy	Norwegian	0.065519	9.112	374544
	Mordovian	Nganasan	French	-0.006169	-13.753	443651
	Mordovian	Nganasan	Icelandic	-0.006308	-12.383	430318
	Mordovian	Nganasan	Lithuanian	-0.007452	-14.743	428647
	Mordovian	Nganasan	Norwegian	-0.00597	-11.724	430787
	Mordovian	Mansi	French	-0.002921	-8.312	441523
	Mordovian	Mansi	Icelandic	-0.002373	-6.222	428477
	Mordovian	Mansi	Lithuanian	-0.003673	-9.969	427165
	Mordovian	Mansi	Norwegian	-0.002434	-6.339	428926
	Mordovian	Bolshoy	French	-0.003619	-9.245	404494
	Mordovian	Bolshoy	Icelandic	-0.002769	-6.277	389566
	Mordovian	Bolshoy	Lithuanian	-0.003101	-6.753	387543
	Mordovian	Bolshoy	Norwegian	-0.001941	-4.285	389938
	Russian	Nganasan	French	-0.00743	-23.161	445788
	Russian	Nganasan	Icelandic	-0.007939	-20.339	436162
	Russian	Nganasan	Lithuanian	-0.008804	-21.719	435228
	Russian	Nganasan	Norwegian	-0.007252	-18.83	436431
	Russian	Mansi	French	-0.003891	-17.07	443954
	Russian	Mansi	Icelandic	-0.003713	-13.19	434285
	Russian	Mansi	Lithuanian	-0.004733	-16.274	433573
	Russian	Mansi	Norwegian	-0.003425	-11.793	434584
	Russian	Bolshoy	French	-0.004841	-17.61	407944
	Russian	Bolshoy	Icelandic	-0.004337	-13.017	397811
	Russian	Bolshoy	Lithuanian	-0.004425	-12.276	396731
	Russian	Bolshoy	Norwegian	-0.003199	-9	398111
	Saami(SGDP)	Nganasan	French	0.000914	0.51	434884
	Saami(SGDP)	Nganasan	Icelandic	-0.000333	-0.182	415857
	Saami(SGDP)	Nganasan	Lithuanian	0.000511	0.284	412432
	Saami(SGDP)	Nganasan	Norwegian	5e-06	0.003	415843
	Saami(SGDP)	Mansi	French	0.014073	7.908	432644
	Saami(SGDP)	Mansi	Icelandic	0.013525	7.527	414586
	Saami(SGDP)	Mansi	Lithuanian	0.014213	7.936	412029
	Saami(SGDP)	Mansi	Norwegian	0.013453	7.636	414611
	Saami(SGDP)	Bolshoy	French	0.011112	6.168	395613
	Saami(SGDP)	Bolshoy	Icelandic	0.010859	6.033	373006
	Saami(SGDP)	Bolshoy	Lithuanian	0.012541	6.859	368453
	Saami(SGDP)	Bolshoy	Norwegian	0.011686	6.514	372515
