# Supplementary material for: Ancient Fennoscandian genomes reveal origin and spread of Siberian ancestry in Europe
Source: Nat Commun. 2018 Nov 27;9:5018. doi: 10.1038/s41467-018-07483-5 (PMC6258758; doi:10.1038/s41467-018-07483-5)
Supplement: Supplementary file 7 — Supplementary Data 4 [file 41467_2018_7483_MOESM7_ESM.xlsx]

## Sheet: Supplementary Data 4
Supplementary Data 4. qpAdm models. Models with p-values p≥0.05, 0.05>p≥0.01 and 0.01>p are highlighted in green, yellow and red respectively. Individuals from this study and populations containing them are shown in bold.
	+ OG1= Mbuti, CHG, Israel_Natufian, Onge, Villabruna, Ami, Mixe. OG2= Mbuti, CHG, Onge, Villabruna, Ami, Mixe. OG3= Mixe, CHG, Israel_Natufian, Villabruna, Onge, Ami. OG4= Mbuti, Israel_Natufian, Onge, Villabruna, Ami, Mixe OG5= Mbuti, Samara_HG, CHG, Israel_Natufian, Villabruna, Ami
	§ “AllSaami” refers to a grouping including the 2 individuals from the SGDP (Saami(SGDP)) and the high-coverage modern Saami shotgun genome in this study (Modern Saami).
	Test	Outgroup set+	Siberian source	p-value (χ2)	Siberian	WHG	EHG	Yamnaya_ Samara	LBK_EN
	AllSaami§	OG1	Nganasan	0.082109	0.253	0.146	N/A	0.502	0.1
	AllSaami§	OG1	Bolshoy	5.42494e-05	0.506	N/A	0.05	0.282	0.162
	Baltic_BA	OG1	Nganasan	0.15519	N/A	0.265	N/A	0.454	0.281
	Baltic_BA	OG1	Bolshoy	0.15519	N/A	0.265	N/A	0.454	0.281
	Baltic_CCC	OG1	Nganasan	0.292232	N/A	0.169	0.633	0.198	N/A
	Baltic_CCC	OG1	Bolshoy	0.292232	N/A	0.169	0.633	0.198	N/A
	Baltic_CWC	OG1	Nganasan	0.0499379	N/A	0.064	N/A	0.691	0.245
	Baltic_CWC	OG1	Bolshoy	0.0499379	N/A	0.064	N/A	0.691	0.245
	Baltic_LN	OG1	Nganasan	0.416879	N/A	0.116	N/A	0.72	0.164
	Baltic_LN	OG1	Bolshoy	0.416879	N/A	0.116	N/A	0.72	0.164
	Bolshoy	OG1	Nganasan	0.15188	0.419	N/A	0.507	N/A	0.074
	BOO001	OG1	Nganasan	0.211952	0.404	N/A	0.596	N/A	N/A
	BOO002	OG1	Nganasan	0.159546	0.399	N/A	0.379	0.223	N/A
	BOO003	OG1	Nganasan	0.187101	0.383	N/A	0.536	N/A	0.081
	BOO004	OG1	Nganasan	0.548518	0.428	N/A	0.501	N/A	0.071
	BOO005	OG1	Nganasan	0.704221	0.41	0.112	0.478	N/A	N/A
	BOO006	OG1	Nganasan	0.166275	0.539	N/A	0.461	N/A	N/A
	Bulgarian	OG1	Nganasan	1.46e-07	0.033	0.015	N/A	0.399	0.553
	Bulgarian	OG1	Bolshoy	4.71796e-09	0.059	0.003	N/A	0.38	0.558
	ChalmnyVarre	OG1	Nganasan	0.303304	0.24	0.203	N/A	0.41	0.147
	ChalmnyVarre	OG1	Bolshoy	0.814186	0.492	0.114	N/A	0.159	0.235
	Chuvash	OG1	Nganasan	0.0505502	0.274	0.064	N/A	0.443	0.219
	Chuvash	OG1	Bolshoy	6.06648e-12	0.544	N/A	N/A	0.183	0.273
	CHV001	OG1	Nganasan	0.391456	0.204	0.128	0.316	N/A	0.352
	CHV001	OG1	Bolshoy	0.416014	0.532	0.124	N/A	N/A	0.344
	CHV002	OG1	Nganasan	0.200634	0.249	0.192	N/A	0.559	N/A
	CHV002	OG1	Bolshoy	0.0288295	0.504	0.103	N/A	0.228	0.165
	English	OG2	Nganasan	0.70547	0.013	0.093	N/A	0.408	0.486
	English	OG2	Bolshoy	0.182742	N/A	N/A	0.09	0.426	0.484
	Estonian	OG1	Nganasan	0.076202	0.047	0.148	N/A	0.523	0.282
	Estonian	OG1	Bolshoy	0.00230998	0.089	0.132	N/A	0.488	0.291
	Finnish	OG1	Nganasan	0.502115	0.097	0.151	N/A	0.485	0.267
	Finnish	OG1	Bolshoy	0.00344669	0.192	0.122	N/A	0.393	0.292
	French	OG2	Nganasan	0.417918	0.018	0.076	N/A	0.322	0.584
	French	OG2	Bolshoy	0.313716	0.037	0.069	N/A	0.3	0.594
	Hungarian	OG2	Nganasan	0.280393	0.036	0.077	N/A	0.371	0.516
	Hungarian	OG2	Bolshoy	0.161611	0.072	0.064	N/A	0.327	0.537
	Icelandic	OG1	Nganasan	0.281742	0.024	0.128	N/A	0.504	0.344
	Icelandic	OG1	Bolshoy	0.0993625	0.044	0.12	N/A	0.486	0.35
	JK1968	OG1	Nganasan	0.0234159	0.267	0.203	N/A	0.53	N/A
	JK1968	OG1	Bolshoy	0.0947904	0.607	0.092	N/A	N/A	0.301
	JK1970	OG1	Nganasan	0.0157112	0.264	N/A	0.36	N/A	0.376
	JK1970	OG1	Bolshoy	0.161299	0.651	N/A	N/A	N/A	0.349
	Kunda	OG1	Nganasan	0.63742	N/A	0.95	0.05	N/A	N/A
	Kunda	OG1	Bolshoy	0.315799	N/A	0.828	0.172	N/A	N/A
	Latvia_HG3	OG1	Nganasan	0.388998	N/A	0.803	0.197	N/A	N/A
	Latvia_HG3	OG1	Bolshoy	0.680333	N/A	0.738	0.262	N/A	N/A
	Latvia_MN1	OG1	Nganasan	0.0549193	N/A	0.793	0.207	N/A	N/A
	Latvia_MN1	OG1	Bolshoy	0.841306	N/A	0.685	N/A	0.315	N/A
	Levänluhta	OG2	Nganasan	0.9809	0.3	0.198	N/A	0.502	N/A
	Levänluhta	OG2	Bolshoy	0.0916111	0.626	0.075	N/A	N/A	0.3
	Levänluhta	OG3	Nganasan	0.502812	0.265	0.105	0.266	N/A	0.363
	Levänluhta	OG3	Bolshoy	0.698406	0.607	N/A	0.072	N/A	0.321
	Levänluhta_B	OG1	Nganasan	0.121491	N/A	0.147	0.274	N/A	0.578
	Levänluhta_B	OG1	Nganasan	0.125601	N/A	0.221	N/A	0.428	0.351
	Levänluhta_B	OG1	Bolshoy	0.121491	N/A	0.147	0.274	N/A	0.578
	Lithuanian	OG1	Nganasan	0.214753	0.034	0.178	N/A	0.51	0.278
	Lithuanian	OG1	Bolshoy	0.045947	0.065	0.168	N/A	0.482	0.285
	Mansi	OG1	Nganasan	0.386763	0.522	N/A	0.169	0.232	0.076
	Mansi	OG1	Bolshoy	No feasible models found.
	ModernSaami	OG1	Nganasan	0.352242	0.246	0.138	N/A	0.513	0.103
	ModernSaami	OG1	Bolshoy	0.000447371	0.479	0.058	N/A	0.317	0.147
	Mordovian	OG1	Nganasan	0.0911154	0.103	0.121	N/A	0.519	0.256
	Mordovian	OG1	Bolshoy	0.000105068	0.205	0.087	N/A	0.425	0.282
	Narva	OG4	Nganasan	0.0599928	N/A	0.845	0.155	N/A	N/A
	Narva	OG4	Bolshoy	0.0599928	N/A	0.845	0.155	N/A	N/A
	Norwegian	OG1	Nganasan	0.23597	0.036	0.117	N/A	0.486	0.361
	Norwegian	OG1	Bolshoy	0.0431866	0.069	0.106	N/A	0.455	0.37
	Orcadian	OG2	Nganasan	0.260218	0.017	0.101	N/A	0.438	0.444
	Orcadian	OG2	Bolshoy	0.146976	0.032	0.095	N/A	0.42	0.453
	PWC Sweden	OG5	Nganasan	0.491127	N/A	0.412	0.455	N/A	0.133
	PWC Sweden	OG5	Bolshoy	0.491127	N/A	0.412	0.455	N/A	0.133
	Russian	OG1	Nganasan	0.106105	0.111	0.124	N/A	0.502	0.263
	Russian	OG1	Bolshoy	5.93026e-06	0.223	0.089	N/A	0.394	0.294
	Saami.DG	OG4	Nganasan	0.633867	0.283	0.121	0.276	N/A	0.32
	Saami.DG	OG4	Bolshoy	0.882241	0.64	0.082	N/A	N/A	0.278
	Scottish	OG1	Nganasan	0.594344	0.025	0.125	N/A	0.5	0.351
	Scottish	OG1	Bolshoy	0.383779	0.045	0.117	N/A	0.481	0.357
	SHG	OG1	Nganasan	0.0477543	N/A	0.592	0.408	N/A	N/A
	SHG	OG1	Bolshoy	0.0477543	N/A	0.592	0.408	N/A	N/A
	TRB	OG1	Nganasan	0.758308	N/A	0.21	N/A	N/A	0.79
	TRB	OG1	Bolshoy	0.0275714	N/A	0.215	N/A	N/A	0.785
