# Supplementary material for: Ancient Fennoscandian genomes reveal origin and spread of Siberian ancestry in Europe
Source: Nat Commun. 2018 Nov 27;9:5018. doi: 10.1038/s41467-018-07483-5 (PMC6258758; doi:10.1038/s41467-018-07483-5)
Supplement: Supplementary file 11 — Source Data [file 41467_2018_7483_MOESM11_ESM.xlsx]

## Sheet: Figure 1
Figure 1
		Label	Lon	Lat	Date	Pub	Notes
	Data 1	Chalmny Varre	67.1681	37.5864	18-19th century CE	This study
		Bolshoy Oleni Ostrov	69.2222	33.4856	1523±87 calBCE	This study
		Levänluhta	62.9497	22.4187	400-800 CE	This study
		Motala	58.535	15.046	5721-5564 calBCE	Mathieson2015,Mittnik2018
		Yuzhnyy Oleni Ostrov	61.65	35.65	5658 calBCE	Mathieson2015
		Samara	53.4	50.4	5599 calBCE	Mathieson2015
		Gotland	57.5	18.55	2900-2600 BCE	Skoglund2014
		Gokhem, Vastergotland	58.1736	13.4075	3050-2750 BCE	Skoglund2014
		Stora Karlso	57.5	18.55	5500-5250 calBCE	Skoglund2014
		Jäbara	59.408	27.026	2575-2350 calBCE	Saag2017
		Ardu	59.1023	25.3591	2871-2050 BCE	Saag2017
		Kursi	58.596	26.342	2850-2050 BCE	Saag2017	Same as Kunila from Mittnik et al. 2018
		Kudruküla	59.425	28.056	3781-3376 calBCE	Saag2017
		Vasil'evka	48.3	35.139	9193-8561 calBCE	Saag2017
		Zvejnieki	56.2833	25.1333	6467-2676 calBCE	Saag2017
		Donkalnis	55.808	22.422	6000–2900 calBCE	Mittnik2018
		Gyvakarai	55.918	24.913	2620–2470 calBCE	Mittnik2018
		Kivisaare	58.272	26.052	4730–4540 calBCE	Mittnik2018
		Kivutkalns	56.852	24.272	810–230 calBCE	Mittnik2018
		Kretuonas	55.26	26.098	5500-2900 BCE	Mittnik2018
		Kunila	58.326	26.152	2580–2340 calBCE	Mittnik2018
		Saxtorp	55.845	12.969	3945–3647 calBCE	Mittnik2018
		Plinkaigalis	55.41	23.647	3260–2410 calBCE	Mittnik2018
		Popovo	61.264	38.905	7500–5000 BCE	Mittnik2018
		Spiginas	55.768	22.417	6440–1750 calBCE	Mittnik2018
		Tamula	57.505	26.584	3800–3360 calBCE	Mittnik2018
		Turlojiškė	54.362	23.333	1230–800 calBCE	Mittnik2018
		Veibri	58.202	26.465	4900–4720 calBCE	Mittnik2018
		Yuzhnyy Oleni Ostrov	62.046	35.364	5500–5000 BCE	Mittnik2018
		Ölsund	61.658	17.004	2573–2140 calBCE	Mittnik2018

## Sheet: Figure 2a
Figure 2a
		Population	Population_display	Group	colorNr	symbolNr	columnNr	rowNr			Individual	PC1	PC2	PC3	PC4	Population
	Data 1. Aesthetics	Finnish	Finnish	Uralic	1	1	1	0		Data 2. PCA data	Yuk_009	-0.0247	-0.0197	0.0018	0.0323	Yukagir
		Saami.DG	Saami.DG	Uralic	1	2	1	1			Yuk_025	-0.0248	-0.0206	0.0023	0.0234	Yukagir
		Saami_WGA	Saami (WGA)	Uralic	1	3	1	2			Yuk_022	-0.026	-0.0237	0.0029	0.004	Yukagir
		Nganasan	Nganasan	Uralic	1	4	1	3			Yuk_020	-0.0251	-0.029	0.0035	-0.0139	Yukagir
		Mansi	Mansi	Uralic	1	5	1	4			Yuk_024	-0.0247	-0.0307	0.0043	-0.0296	Yukagir
		Hungarian	Hungarian	Uralic	1	6	1	5			Yuk_023	-0.0267	-0.0256	0.0033	0.0102	Yukagir
		Estonian	Estonian	Uralic	1	7	1	6			Yuk_004	-0.0238	-0.0154	0.0012	0.0341	Yukagir
		Mordovian	Mordovian	Uralic	1	8	1	7			Nov_005	-0.0266	-0.0228	0.0019	0.0573	Nganasan
		Selkup	Selkup	Uralic	1	9	1	8			Yuk_019	-0.0267	-0.0255	0.0028	0.0118	Yukagir
		Albanian	Albanian	SouthEur	2	1	1	9			Yuk_011	-0.0241	-0.0171	0.0011	0.0354	Yukagir
		Basque	Basque	SouthEur	2	2	1	10			Yuk_021	-0.0272	-0.0211	0.002	0.0365	Yukagir
		Bulgarian	Bulgarian	SouthEur	2	3	1	11			Tuba12	-0.0114	-0.0073	-0.0017	0.0209	Tubalar
		Greek	Greek	SouthEur	2	4	1	12			Tuba20	-0.0102	-0.008	-0.001	0.0155	Tubalar
		Cypriot	Cypriot	SouthEur	2	5	1	13			Nel19	-0.0027	-0.0113	-0.0023	0.0135	Yukagir
		Croatian	Croatian	SouthEur	2	6	1	14			Nlk16	-0.0084	-0.0104	-0.0016	0.0241	Even
		Italian_North	Italian North	SouthEur	2	7	1	15			Tuba13	-0.0103	-0.0087	-0.0013	0.0193	Tubalar
		Italian_South	Italian South	SouthEur	2	8	1	16			Tuba21	-0.0115	-0.0089	-0.0014	0.0171	Tubalar
		Maltese	Maltese	SouthEur	2	9	1	17			Tuba29	-0.0115	-0.0079	-0.0011	0.0195	Tubalar
		Canary_Islander	Canary Islander	SouthEur	2	10	1	18			Nlk1	-0.02	-0.0135	0.0003	0.0348	Even
		Sardinian	Sardinian	SouthEur	2	11	1	19			Nlk18	-0.0255	-0.0171	0.0017	0.041	Even
		Sicilian	Sicilian	SouthEur	2	12	1	20			Tuba6	-0.011	-0.0081	-0.0016	0.0194	Tubalar
		Spanish	Spanish	SouthEur	2	13	1	21			Tuba22	-0.0112	-0.0091	-0.0016	0.0185	Tubalar
		Spanish_North	Spanish North	SouthEur	2	14	1	22			Tuba30	-0.0119	-0.0077	-0.0011	0.0189	Tubalar
		Belarusian	Belarusian	North_Europe	3	1	1	23			Nlk3	-0.0263	-0.0143	0.0014	0.0449	Even
		Czech	Czech	North_Europe	3	2	1	24			Nlk19	0.0016	-0.0071	-0.0037	0.0092	Even
		English	English	North_Europe	3	3	1	25			Tuba15	-0.011	-0.0073	-0.0017	0.0211	Tubalar
		French	French	North_Europe	3	4	1	26			Tuba23	-0.0113	-0.0082	-0.0017	0.0226	Tubalar
		Icelandic	Icelandic	North_Europe	3	5	1	27			Tuba31	-0.0103	-0.009	-0.0014	0.0198	Tubalar
		Lithuanian	Lithuanian	North_Europe	3	6	1	28			Nlk5	-0.0127	-0.0104	-0.0008	0.0256	Even
		Norwegian	Norwegian	North_Europe	3	7	1	29			Tuba16	-0.0126	-0.0082	-0.0015	0.0223	Tubalar
		Orcadian	Orcadian	North_Europe	3	8	1	30			Tuba24	-0.011	-0.0086	-0.0019	0.0211	Tubalar
		Russian	Russian	North_Europe	3	9	1	31			Nel13	-0.005	-0.0102	-0.0018	0.0155	Yukagir
		Scottish	Scottish	North_Europe	3	10	1	32			Nlk6	-0.0202	-0.0137	0.0006	0.0378	Even
		Ukrainian	Ukrainian	North_Europe	3	11	1	33			Tuba1	-0.0102	-0.0092	-0.0018	0.0202	Tubalar
		Abkhasian	Abkhasian	Caucasus	4	1	1	34			Tuba9	-0.0116	-0.0076	-0.0016	0.0196	Tubalar
		Adygei	Adygei	Caucasus	4	2	2	0			Tuba17	-0.0126	-0.0082	-0.001	0.021	Tubalar
		Armenian	Armenian	Caucasus	4	3	2	1			Tuba25	-0.0085	-0.008	-0.0017	0.0167	Tubalar
		Chechen	Chechen	Caucasus	4	4	2	2			Nel15	-0.0057	-0.0125	-0.0017	0.015	Yukagir
		Avar.SG	Avar.SG	Caucasus	4	5	2	3			Ckrd8	-0.0257	-0.0271	0.0034	-0.007	Yukagir
		Lezgin	Lezgin	Caucasus	4	6	2	4			Tuba2	-0.0091	-0.0075	-0.0021	0.017	Tubalar
		Kumyk	Kumyk	Caucasus	4	7	2	5			Tuba10	-0.009	-0.0084	-0.0015	0.0179	Tubalar
		North_Ossetian.DG	North Ossetian	Caucasus	4	8	2	6			Tuba18	-0.011	-0.0088	-0.0017	0.0189	Tubalar
		Kurd_WGA	Kurd	Caucasus	4	9	2	7			Nel16	-0.0038	-0.0113	-0.0025	0.0151	Yukagir
		Azeri_WGA	Azeri	Caucasus	4	10	2	8			Nlk10	-0.0056	-0.01	-0.0008	0.0201	Even
		Balkar	Balkar	Caucasus	4	11	2	9			Ckrd9	-0.0258	-0.0275	0.0034	-0.0024	Yukagir
		Kalmyk	Kalmyk	Caucasus	4	12	2	10			Tuba11	-0.0085	-0.0086	-0.0021	0.021	Tubalar
		Kyrgyz	Kyrgyz	Caucasus	4	13	2	11			Tuba19	-0.0114	-0.0088	-0.0017	0.0177	Tubalar
		Nogai	Nogai	Caucasus	4	14	2	12			Nel17	-0.0066	-0.0144	-0.0017	0.0148	Yukagir
		Tajik	Tajik	Caucasus	4	15	2	13			Nlk14	-0.0066	-0.0108	-0.0019	0.0199	Even
		Turkish	Turkish	Caucasus	4	16	2	14			HGDP00001	0.0094	0.0028	0.0025	0.0003	Brahui
		Turkmen	Turkmen	Caucasus	4	17	2	15			HGDP00003	0.0094	0.0019	0.0027	-0.002	Brahui
		Uygur	Uygur	Caucasus	4	18	2	16			HGDP00005	0.0086	0.0017	0.0027	-0.0006	Brahui
		Uzbek	Uzbek	Caucasus	4	19	2	17			HGDP00007	0.0097	0.0031	0.0024	-0.0002	Brahui
		BedouinA	BedouinA	Middle_East	5	1	2	18			HGDP00011	0.0094	0.0027	0.0024	-0.0002	Brahui
		BedouinB	BedouinB	Middle_East	5	2	2	19			HGDP00015	0.0099	0.0028	0.0027	0.0009	Brahui
		Druze	Druze	Middle_East	5	3	2	20			HGDP00017	0.0099	0.0024	0.0024	0.0021	Brahui
		Georgian	Georgian	Middle_East	5	4	2	21			HGDP00019	0.0089	0.0024	0.0022	0.0028	Brahui
		Iranian	Iranian	Middle_East	5	5	2	22			HGDP00021	0.0102	0.0035	0.003	0.0012	Brahui
		Jew_Ashkenazi	Jew Ashkenazi	Middle_East	5	6	2	23			HGDP00023	0.0099	0.0016	0.0029	-0.0001	Brahui
		Jew_Georgian	Jew Georgian	Middle_East	5	7	2	24			HGDP00025	0.0097	0.0023	0.0026	-0.0003	Brahui
		Jew_Iranian	Jew Iranian	Middle_East	5	8	2	25			HGDP00027	0.0095	0.003	0.0027	-0.0019	Brahui
		Jew_Iraqi	Jew Iraqi	Middle_East	5	9	2	26			HGDP00031	0.0096	0.0023	0.0024	-0.0022	Brahui
		Jew_Libyan	Jew Libyan	Middle_East	5	10	2	27			HGDP00033	0.0098	0.0028	0.0024	0	Brahui
		Jew_Moroccan	Jew Moroccan	Middle_East	5	11	2	28			HGDP00035	0.0087	0.0036	0.003	-0.0004	Brahui
		Jew_Tunisian	Jew Tunisian	Middle_East	5	12	2	29			HGDP00037	0.0097	0.0023	0.0021	-0.0017	Brahui
		Jew_Turkish	Jew Turkish	Middle_East	5	13	2	30			HGDP00039	0.0078	0.0026	0.0026	0.0006	Brahui
		Jew_Yemenite	Jew Yemenite	Middle_East	5	14	2	31			HGDP00043	0.01	0.0032	0.0031	-0.0005	Brahui
		Jordanian	Jordanian	Middle_East	5	15	2	32			HGDP00045	0.0098	0.0022	0.0024	-0.0012	Brahui
		Palestinian	Palestinian	Middle_East	5	16	2	33			HGDP00047	0.0103	0.0043	0.004	0.0011	Brahui
		Saudi	Saudi	Middle_East	5	17	2	34			HGDP00049	0.0095	0.0019	0.0024	-0.0014	Brahui
		Syrian	Syrian	Middle_East	5	18	3	0			HGDP00052	0.01	0.0022	0.0025	-0.0006	Balochi
		Lebanese	Lebanese	Middle_East	5	19	3	1			HGDP00054	0.011	0.0011	0.0023	0.001	Balochi
		Altaian	Altaian	North_Asia	6	1	3	2			HGDP00056	0.0074	0.0025	0.0022	-0.0008	Balochi
		Buryat.SG	Buryat	North_Asia	6	2	3	3			HGDP00058	0.0087	0.0019	0.002	0.0011	Balochi
		Tubalar	Tubalar	North_Asia	6	3	3	4			HGDP00062	0.0106	0.0031	0.0034	0.0023	Balochi
		Tuvinian	Tuvinian	North_Asia	6	4	3	5			HGDP00064	0.0104	0.0024	0.0029	0.0006	Balochi
		Oroqen	Oroqen	North_Asia	6	5	3	6			HGDP00066	0.0096	0.0019	0.002	0.0002	Balochi
		Daur	Daur	North_Asia	6	6	3	7			HGDP00068	0.0077	0.0016	0.0024	-0.0011	Balochi
		Hezhen	Hezhen	North_Asia	6	7	3	8			HGDP00072	0.01	0.0019	0.0022	-0.001	Balochi
		Even	Even	North_Asia	6	8	3	9			HGDP00074	0.0102	0.003	0.0028	0.0027	Balochi
		Mongola	Mongola	North_Asia	6	9	3	10			HGDP00078	0.0102	0.0031	0.0036	-0.001	Balochi
		Ulchi	Ulchi	North_Asia	6	10	3	11			HGDP00080	0.0101	0.0027	0.0028	0.0005	Balochi
		Yukagir	Yukagir	North_Asia	6	11	3	12			HGDP00082	0.0097	0.0011	0.0014	0.0002	Balochi
		Chuvash	Chuvash	North_Asia	6	12	3	13			HGDP00086	0.0101	0.002	0.0024	0.0001	Balochi
		Yakut	Yakut	North_Asia	6	13	3	14			HGDP00088	0.0098	0.0025	0.0027	-0.0008	Balochi
		Dolgan	Dolgan	North_Asia	6	14	3	15			HGDP00090	0.0081	0.0022	0.0027	-0.0012	Balochi
		Ami	Ami	East_Asia	7	1	3	16			HGDP00092	0.0084	0.003	0.0026	0.0004	Balochi
		Atayal	Atayal	East_Asia	7	2	3	17			HGDP00094	0.0089	0.0016	0.002	0.0005	Balochi
		Tu	Tu	East_Asia	7	3	3	18			HGDP00096	0.0091	0.0025	0.0025	-0.0015	Balochi
		Tujia	Tujia	East_Asia	7	4	3	19			HGDP00098	0.009	0.0028	0.0032	0.0004	Balochi
		Xibo	Xibo	East_Asia	7	5	3	20			HGDP00099	-0.0086	-0.0007	0.0003	0.0113	Hazara
		Yi	Yi	East_Asia	7	6	3	21			HGDP00103	-0.009	-0.0006	0.0005	0.01	Hazara
		Han	Han	East_Asia	7	7	3	22			HGDP00106	-0.007	0.0013	-0.0005	0.0115	Hazara
		Japanese	Japanese	East_Asia	7	8	3	23			HGDP00109	-0.008	-0.001	0.0003	0.0104	Hazara
		Korean	Korean	East_Asia	7	9	3	24			HGDP00110	-0.0065	0.0019	0.0002	0.0099	Hazara
		Miao	Miao	East_Asia	7	10	3	25			HGDP00115	-0.0085	-0.0012	0.0001	0.0106	Hazara
		Naxi	Naxi	East_Asia	7	11	3	26			HGDP00116	-0.008	0.0001	0.0003	0.01	Hazara
		Semende	Semende	SouthEast_Asia	8	1	3	27			HGDP00118	-0.0071	0.0004	0.0005	0.0093	Hazara
		Thai	Thai	SouthEast_Asia	8	2	3	28			HGDP00120	-0.0073	0	0.0005	0.0093	Hazara
		Lahu	Lahu	SouthEast_Asia	8	3	3	29			HGDP00121	-0.0084	0.0008	0	0.0116	Hazara
		Kinh	Kinh	SouthEast_Asia	8	4	3	30			HGDP00122	-0.0083	0.0006	0.0001	0.0138	Hazara
		She	She	SouthEast_Asia	8	5	3	31			HGDP00124	-0.0067	-0.0008	0.0001	0.0083	Hazara
		Borneo	Borneo	SouthEast_Asia	8	6	3	32			HGDP00125	-0.008	0.0009	0.0003	0.0102	Hazara
		Cambodian	Cambodian	SouthEast_Asia	8	7	3	33			HGDP00127	-0.0082	-0.0002	0.0001	0.0122	Hazara
		Dai	Dai	SouthEast_Asia	8	8	3	34			HGDP00131	0.0108	0.0037	0.0033	0.0001	Makrani
		Sherpa.DG	Sherpa	SouthEast_Asia	8	9	4	0			HGDP00133	0.0105	0.0023	0.0033	0.0028	Makrani
		Tibetan.DG	Tibetan	SouthEast_Asia	8	10	4	1			HGDP00134	0.0107	0.004	0.0048	0.0011	Makrani
		Brahui	Brahui	South_Asia	9	1	4	2			HGDP00135	0.0105	0.0024	0.0025	-0.0005	Makrani
		Balochi	Balochi	South_Asia	9	2	4	3			HGDP00136	0.0099	0.0034	0.0037	0.0022	Makrani
		Hazara	Hazara	South_Asia	9	3	4	4			HGDP00137	0.0107	0.0043	0.0036	-0.0009	Makrani
		Makrani	Makrani	South_Asia	9	4	4	5			HGDP00140	0.0094	0.0035	0.0039	-0.002	Makrani
		Pathan	Pathan	South_Asia	9	5	4	6			HGDP00141	0.0104	0.0045	0.004	-0.0007	Makrani
		Kalash	Kalash	South_Asia	9	6	4	7			HGDP00144	0.0105	0.0037	0.0039	-0.0012	Makrani
		Mala	Mala	South_Asia	9	7	4	8			HGDP00145	0.0106	0.0041	0.0042	-0.0015	Makrani
		Baltic_BA	Baltic BA	Ancient	10	1	4	9			HGDP00146	0.0115	0.0034	0.0037	-0.0001	Makrani
		Baltic_CCC	Baltic CCC	Ancient	10	2	4	10			HGDP00148	0.0103	0.0036	0.0046	0.0021	Makrani
		Baltic_CWC	Baltic CWC	Ancient	10	3	4	11			HGDP00151	0.011	0.004	0.0046	-0.0006	Makrani
		Baltic_LN	Baltic LN	Ancient	10	4	4	12			HGDP00153	0.0106	0.0056	0.0053	0.0024	Makrani
		EHG	EHG	Ancient	10	5	4	13			HGDP00154	0.0108	0.0027	0.0043	0.0004	Makrani
		Kunda	Kunda	Ancient	10	7	4	14			HGDP00155	0.011	0.0021	0.0036	-0.0015	Makrani
		Latvia_HG3	Latvia HG	Ancient	10	8	4	15			HGDP00157	0.0109	0.0038	0.0042	-0.0001	Makrani
		Latvia_MN1	Latvia MN	Ancient	10	9	4	16			HGDP00158	0.0102	0.0023	0.0028	0.0009	Makrani
		Narva	Narva	Ancient	11	1	4	17			HGDP00160	0.0103	0.0031	0.0032	0.0001	Makrani
		Scandinavia_LNBA	Scandinavia LNBA	Ancient	11	2	4	18			HGDP00161	0.0105	0.0038	0.0042	0.0012	Makrani
		SHG	SHG	Ancient	11	3	4	19			HGDP00213	0.0087	0.0002	0.0006	-0.003	Pathan
		Ukraine_HG1	Ukraine HG	Ancient	11	4	4	20			HGDP00216	0.0067	0.0017	0.001	0.0002	Pathan
		Ukraine_N1	Ukraine N1	Ancient	11	5	4	21			HGDP00218	0.0079	0.0001	0.0009	-0.0008	Pathan
		PWC_Sweden_NHG.SG	PWC Sweden NHG	Ancient	11	6	4	22			HGDP00222	0.0071	0.0014	0.0006	-0.0032	Pathan
		TRB_Sweden_MN.SG	TRB Sweden	Ancient	11	7	4	23			HGDP00224	0.0078	0.0011	0.0005	-0.0031	Pathan
		Sweden_HG.SG	Sweden HG	Ancient	11	8	4	24			HGDP00226	0.0074	0.0008	0.0013	-0.0001	Pathan
		EN_TRB			11	7	4	25			HGDP00228	0.0066	0.0009	0.0011	-0.0014	Pathan
											HGDP00230	0.007	0.0009	0.0003	-0.0009	Pathan
											HGDP00232	0.0067	0.0013	0.0008	-0.0014	Pathan
											HGDP00241	0.0084	0.0006	0.0007	-0.002	Pathan
											HGDP00243	0.0091	0.0001	0.0011	-0.0011	Pathan
											HGDP00244	0.0068	0.0008	0.0011	-0.0003	Pathan
											HGDP00247	0.0068	0.0007	0.0013	-0.0014	Pathan
											HGDP00248	0.0065	0.0009	0.0012	-0.0019	Pathan
											HGDP00254	0.008	0.0007	0.0009	-0.0013	Pathan
											HGDP00258	0.0054	0.001	0.0011	0.0005	Pathan
											HGDP00259	0.0084	0.0001	0.0007	-0.0009	Pathan
											HGDP00262	0.0074	0.0014	0.0007	-0.0009	Pathan
											HGDP00264	0.0065	0.0014	0.0008	-0.0022	Pathan
											HGDP00267	0.0081	-0.0006	0.0007	0.0001	Kalash
											HGDP00277	0.0082	-0.0005	0.0006	-0.002	Kalash
											HGDP00281	0.0078	0.0001	0.0008	-0.0029	Kalash
											HGDP00285	0.0081	0.0001	0.0006	0.0001	Kalash
											HGDP00286	0.0076	0	0.0005	-0.0012	Kalash
											HGDP00288	0.0079	0.0005	0.0006	-0.0018	Kalash
											HGDP00290	0.0075	0.0012	0.0004	-0.0032	Kalash
											HGDP00298	0.0079	0.0001	0.0004	-0.0024	Kalash
											HGDP00302	0.0075	-0.0003	0.0003	-0.0021	Kalash
											HGDP00307	0.0078	0.0005	0.0003	-0.0021	Kalash
											HGDP00311	0.0073	0.0001	0.0003	-0.0018	Kalash
											HGDP00313	0.0073	0.0006	0.0006	-0.0008	Kalash
											HGDP00315	0.0078	0.0005	0.0001	0.0005	Kalash
											HGDP00319	0.008	0.0004	0.0007	-0.0003	Kalash
											HGDP00323	0.0085	0.0007	0.0006	-0.0004	Kalash
											HGDP00328	0.0079	-0.0008	0.001	-0.0004	Kalash
											HGDP00330	0.0077	-0.0008	0.0003	-0.0008	Kalash
											HGDP00333	0.0078	0	0.0004	-0.0031	Kalash
											HGDP00511	0.0167	-0.0026	-0.0039	-0.0045	French
											HGDP00512	0.0162	-0.0017	-0.0034	-0.0023	French
											HGDP00513	0.016	-0.0018	-0.0036	-0.0026	French
											HGDP00514	0.016	-0.0023	-0.0041	-0.0023	French
											HGDP00515	0.0162	-0.0024	-0.0043	-0.0023	French
											HGDP00516	0.0164	-0.0019	-0.0033	-0.0037	French
											HGDP00517	0.0162	-0.0021	-0.0039	-0.0013	French
											HGDP00518	0.0161	-0.0021	-0.004	-0.0035	French
											HGDP00519	0.0161	-0.0037	-0.0045	-0.0045	French
											HGDP00522	0.0163	-0.0012	-0.0038	-0.0016	French
											HGDP00523	0.0156	-0.0026	-0.0046	-0.0039	French
											HGDP00524	0.0166	-0.0012	-0.0036	-0.0022	French
											HGDP00525	0.0162	-0.0017	-0.0035	-0.0041	French
											HGDP00526	0.0161	-0.0019	-0.004	-0.004	French
											HGDP00527	0.0157	-0.0026	-0.004	-0.0049	French
											HGDP00528	0.016	-0.0017	-0.004	-0.0016	French
											HGDP00529	0.0163	-0.0014	-0.0037	-0.0016	French
											HGDP00531	0.0169	-0.0012	-0.0039	-0.0019	French
											HGDP00533	0.0156	-0.0034	-0.0049	-0.0029	French
											HGDP00534	0.0161	-0.0014	-0.004	-0.0033	French
											HGDP00535	0.0161	-0.0031	-0.0045	-0.0015	French
											HGDP00536	0.0164	-0.0005	-0.0029	-0.0021	French
											HGDP00537	0.0165	-0.0022	-0.0034	-0.0021	French
											HGDP00538	0.0164	-0.002	-0.0035	-0.0041	French
											HGDP00539	0.0167	-0.0015	-0.0035	-0.0018	French
											HGDP00557	0.0164	0.0054	0.0046	0.0003	Druze
											HGDP00558	0.0169	0.0052	0.0051	-0.0009	Druze
											HGDP00559	0.0162	0.0052	0.0043	-0.0002	Druze
											HGDP00560	0.0165	0.0045	0.005	0.0016	Druze
											HGDP00561	0.0162	0.0044	0.0047	0.0022	Druze
											HGDP00562	0.0163	0.005	0.0045	0.0025	Druze
											HGDP00563	0.0163	0.0048	0.0048	0.001	Druze
											HGDP00564	0.0168	0.005	0.0045	-0.0006	Druze
											HGDP00565	0.0166	0.0055	0.0051	0.0007	Druze
											HGDP00566	0.016	0.0049	0.0046	0.0024	Druze
											HGDP00567	0.0164	0.0057	0.0054	0.0013	Druze
											HGDP00568	0.0163	0.0037	0.005	-0.0011	Druze
											HGDP00569	0.0165	0.005	0.0043	0.0012	Druze
											HGDP00571	0.0163	0.0037	0.0039	-0.0017	Druze
											HGDP00572	0.0162	0.0057	0.0049	0.0004	Druze
											HGDP00573	0.0163	0.0036	0.0048	0.0016	Druze
											HGDP00574	0.0167	0.0054	0.0053	0.0017	Druze
											HGDP00575	0.0165	0.0054	0.0046	0.0029	Druze
											HGDP00577	0.0159	0.0051	0.0051	0.001	Druze
											HGDP00578	0.016	0.0051	0.0046	0.0009	Druze
											HGDP00579	0.0167	0.005	0.0042	0.0009	Druze
											HGDP00580	0.0162	0.0046	0.004	-0.0003	Druze
											HGDP00582	0.016	0.0051	0.0046	0.0021	Druze
											HGDP00583	0.0165	0.0053	0.0051	0.0019	Druze
											HGDP00584	0.016	0.0044	0.0042	0.0018	Druze
											HGDP00586	0.0163	0.0052	0.0044	0.0026	Druze
											HGDP00587	0.0163	0.0047	0.0038	0.0019	Druze
											HGDP00588	0.0163	0.0056	0.0053	0.0038	Druze
											HGDP00591	0.0164	0.0042	0.0044	0.0019	Druze
											HGDP00594	0.0166	0.0054	0.0048	0.0007	Druze
											HGDP00595	0.016	0.0047	0.0045	0.0002	Druze
											HGDP00597	0.0165	0.0045	0.0045	0.0003	Druze
											HGDP00598	0.0165	0.0047	0.0051	0.0004	Druze
											HGDP00599	0.0163	0.0047	0.0041	0.0013	Druze
											HGDP00600	0.0159	0.0051	0.0041	0.0015	Druze
											HGDP00601	0.0165	0.0053	0.0052	0.0026	Druze
											HGDP00602	0.0162	0.0047	0.0038	0	Druze
											HGDP00604	0.0162	0.0061	0.0047	-0.0001	Druze
											HGDP00606	0.0162	0.0042	0.0043	0.0006	Druze
											HGDP00607	0.016	0.0094	0.011	0.0022	BedouinB
											HGDP00608	0.0167	0.008	0.0091	0.0026	BedouinB
											HGDP00609	0.0155	0.0074	0.008	0.001	BedouinA
											HGDP00610	0.0164	0.0088	0.0111	0.0022	BedouinB
											HGDP00611	0.0153	0.0086	0.0094	0.0013	BedouinA
											HGDP00612	0.0167	0.0095	0.0115	0.005	BedouinB
											HGDP00613	0.0152	0.0062	0.0066	0.0008	BedouinA
											HGDP00614	0.0156	0.0075	0.0075	0.0017	BedouinA
											HGDP00615	0.0154	0.0061	0.007	0.0028	BedouinA
											HGDP00616	0.0161	0.0085	0.0108	0.0001	BedouinB
											HGDP00618	0.017	0.0089	0.0114	0.002	BedouinB
											HGDP00619	0.0162	0.0066	0.0073	0.0014	BedouinA
											HGDP00620	0.0155	0.0083	0.0092	0.0008	BedouinA
											HGDP00622	0.0155	0.0064	0.0079	0.0022	BedouinA
											HGDP00623	0.0169	0.0095	0.0114	0.0033	BedouinB
											HGDP00624	0.0166	0.0091	0.0107	0.0005	BedouinB
											HGDP00625	0.0154	0.0063	0.0067	0.0022	BedouinA
											HGDP00626	0.0156	0.0062	0.0072	0.0017	BedouinA
											HGDP00628	0.0152	0.0057	0.0072	0.0034	BedouinA
											HGDP00629	0.0154	0.0074	0.0075	0.0015	BedouinA
											HGDP00630	0.0162	0.009	0.0118	0.0034	BedouinB
											HGDP00631	0.0172	0.0098	0.0115	0.0025	BedouinB
											HGDP00632	0.0154	0.0084	0.0091	0.0008	BedouinA
											HGDP00634	0.0155	0.0079	0.0089	0.0023	BedouinA
											HGDP00635	0.0152	0.0072	0.0079	0.0007	BedouinA
											HGDP00636	0.0165	0.0084	0.0101	0.0008	BedouinB
											HGDP00637	0.0152	0.008	0.0085	0.0013	BedouinA
											HGDP00638	0.0157	0.0082	0.0089	0.0017	BedouinA
											HGDP00639	0.0161	0.0067	0.0079	0.0009	BedouinA
											HGDP00640	0.0152	0.0082	0.0093	0.0012	BedouinA
											HGDP00641	0.0162	0.0085	0.0102	0.0012	BedouinB
											HGDP00642	0.016	0.0071	0.0074	0.0027	BedouinA
											HGDP00643	0.0164	0.0082	0.0104	0.0021	BedouinB
											HGDP00644	0.0153	0.0062	0.0064	0.0013	BedouinA
											HGDP00645	0.0156	0.0068	0.0079	0.0039	BedouinA
											HGDP00646	0.0158	0.0088	0.0102	0.0004	BedouinA
											HGDP00647	0.0155	0.0062	0.0071	0.0015	BedouinA
											HGDP00648	0.0159	0.0078	0.0103	0.0014	BedouinB
											HGDP00649	0.0167	0.0083	0.0111	0.0002	BedouinB
											HGDP00650	0.0162	0.008	0.01	0.0022	BedouinB
											HGDP00651	0.0163	0.0081	0.0104	0.0042	BedouinB
											HGDP00653	0.0161	0.0087	0.0105	0.0041	BedouinB
											HGDP00654	0.0152	0.0044	0.0057	0.0028	BedouinA
											HGDP00666	0.0184	0.0019	-0.0011	-0.0017	Sardinian
											HGDP00667	0.0177	0.0013	-0.0017	-0.0043	Sardinian
											HGDP00668	0.0182	0.0016	-0.0013	-0.0008	Sardinian
											HGDP00669	0.0181	0.0031	-0.0014	-0.0023	Sardinian
											HGDP00670	0.0182	0.0023	-0.0012	-0.0034	Sardinian
											HGDP00671	0.0184	0.0023	-0.0016	-0.0039	Sardinian
											HGDP00672	0.0178	0.0023	-0.001	-0.0029	Sardinian
											HGDP00673	0.0179	0.002	-0.0008	-0.0036	Sardinian
											HGDP00674	0.0181	0.0019	-0.0015	-0.0024	Sardinian
											HGDP00675	0.0158	0.0057	0.0068	0.0021	Palestinian
											HGDP00676	0.0155	0.0062	0.0063	0.0017	Palestinian
											HGDP00677	0.0162	0.0059	0.0069	0.0024	Palestinian
											HGDP00679	0.016	0.0061	0.0063	0.0028	Palestinian
											HGDP00680	0.0153	0.0071	0.0078	0.0037	Palestinian
											HGDP00683	0.0153	0.0063	0.0072	0.0025	Palestinian
											HGDP00684	0.0157	0.0063	0.0064	0.0022	Palestinian
											HGDP00685	0.016	0.0078	0.0083	0.0016	Palestinian
											HGDP00686	0.0153	0.0065	0.007	-0.0008	Palestinian
											HGDP00687	0.0163	0.0063	0.0066	0.002	Palestinian
											HGDP00688	0.0157	0.0057	0.0056	0.0008	Palestinian
											HGDP00689	0.016	0.0058	0.0064	0.0013	Palestinian
											HGDP00690	0.016	0.0059	0.0064	0.0022	Palestinian
											HGDP00691	0.0156	0.0066	0.0066	-0.0001	Palestinian
											HGDP00694	0.0161	0.0061	0.0058	0.0016	Palestinian
											HGDP00696	0.0159	0.0058	0.0062	0.002	Palestinian
											HGDP00697	0.0161	0.0075	0.0064	0.0014	Palestinian
											HGDP00698	0.0154	0.0064	0.0064	-0.0002	Palestinian
											HGDP00699	0.0163	0.0057	0.0061	0.0021	Palestinian
											HGDP00700	0.0155	0.0065	0.0067	0.0023	Palestinian
											HGDP00701	0.0165	0.009	0.0108	0.0025	BedouinB
											HGDP00713	-0.0223	0.0185	-0.0015	-0.0196	Cambodian
											HGDP00714	-0.0245	0.0176	-0.0013	-0.0207	Cambodian
											HGDP00715	-0.0216	0.0177	-0.0009	-0.0229	Cambodian
											HGDP00716	-0.0251	0.0178	-0.0011	-0.0146	Cambodian
											HGDP00717	-0.0235	0.0192	-0.0011	-0.0224	Cambodian
											HGDP00719	-0.0245	0.0169	-0.0013	-0.0167	Cambodian
											HGDP00720	-0.023	0.0173	-0.0012	-0.0199	Cambodian
											HGDP00721	-0.0224	0.0185	-0.0011	-0.0229	Cambodian
											HGDP00722	0.0155	0.0058	0.0058	0.0015	Palestinian
											HGDP00724	0.0165	0.0066	0.0072	0.0008	Palestinian
											HGDP00725	0.0156	0.0069	0.0061	-0.0003	Palestinian
											HGDP00726	0.0161	0.0065	0.0071	0.0014	Palestinian
											HGDP00727	0.016	0.0061	0.0065	0.0003	Palestinian
											HGDP00729	0.0155	0.0071	0.0067	0.0016	Palestinian
											HGDP00730	0.0159	0.0065	0.0062	0.0006	Palestinian
											HGDP00731	0.0155	0.0084	0.0086	0.0012	Palestinian
											HGDP00732	0.0167	0.0066	0.0069	0.0008	Palestinian
											HGDP00733	0.0159	0.0064	0.0066	0.0016	Palestinian
											HGDP00734	0.0156	0.0061	0.0065	0	Palestinian
											HGDP00735	0.0157	0.0064	0.0065	0.0021	Palestinian
											HGDP00736	0.0156	0.0066	0.0057	0.0004	Palestinian
											HGDP00737	0.0162	0.0068	0.0072	0.0022	Palestinian
											HGDP00739	0.0153	0.0069	0.0072	0.001	Palestinian
											HGDP00740	0.0159	0.0058	0.0063	0.0026	Palestinian
											HGDP00741	0.0157	0.0061	0.0062	-0.0008	Palestinian
											HGDP00745	0.0148	0.0059	0.0058	-0.0001	Palestinian
											HGDP00747	-0.0286	0.0085	-0.0002	0.0067	Japanese
											HGDP00748	-0.0284	0.0095	-0.0003	0.008	Japanese
											HGDP00749	-0.0285	0.0077	-0.0005	0.0068	Japanese
											HGDP00750	-0.0284	0.0081	-0.0003	0.01	Japanese
											HGDP00751	-0.0277	0.0094	-0.0007	0.0041	Japanese
											HGDP00752	-0.0287	0.0092	-0.0005	0.0051	Japanese
											HGDP00753	-0.0283	0.0083	0	0.0061	Japanese
											HGDP00754	-0.0282	0.009	-0.0002	0.0081	Japanese
											HGDP00755	-0.0283	0.0089	-0.0004	0.0044	Japanese
											HGDP00756	-0.0284	0.0075	-0.0005	0.0059	Japanese
											HGDP00757	-0.0282	0.0087	-0.0005	0.0068	Japanese
											HGDP00758	-0.0282	0.0087	-0.0005	0.0062	Japanese
											HGDP00759	-0.0294	0.009	-0.0002	0.0071	Japanese
											HGDP00760	-0.0291	0.0082	-0.0003	0.0078	Japanese
											HGDP00761	-0.0282	0.0088	-0.0006	0.0062	Japanese
											HGDP00762	-0.0285	0.0081	-0.0002	0.0069	Japanese
											HGDP00763	-0.0286	0.009	-0.0003	0.0054	Japanese
											HGDP00764	-0.0281	0.0083	-0.0004	0.0049	Japanese
											HGDP00765	-0.0283	0.0084	-0.0007	0.0055	Japanese
											HGDP00766	-0.0285	0.0087	-0.0001	0.0057	Japanese
											HGDP00767	-0.0282	0.0085	-0.0003	0.0077	Japanese
											HGDP00768	-0.0287	0.0084	-0.0003	0.008	Japanese
											HGDP00769	-0.0286	0.0094	-0.0007	0.0049	Japanese
											HGDP00771	-0.0288	0.0084	-0.0004	0.0074	Japanese
											HGDP00772	-0.028	0.0089	-0.0007	0.0063	Japanese
											HGDP00773	-0.0281	0.0093	-0.0004	0.0025	Japanese
											HGDP00774	-0.029	0.0158	-0.0014	-0.012	Han
											HGDP00775	-0.0288	0.0142	-0.0011	-0.0007	Han
											HGDP00776	-0.0289	0.017	-0.0014	-0.0129	Han
											HGDP00777	-0.0279	0.0119	-0.0011	0.005	Han
											HGDP00779	-0.0289	0.0129	-0.0009	-0.0012	Han
											HGDP00780	-0.0282	0.0146	-0.0015	-0.0095	Han
											HGDP00781	-0.0285	0.0174	-0.0016	-0.0154	Han
											HGDP00782	-0.0287	0.0129	-0.0011	-0.0026	Han
											HGDP00783	-0.0284	0.0126	-0.0009	0.0018	Han
											HGDP00784	-0.0285	0.0149	-0.0012	-0.0082	Han
											HGDP00785	-0.0284	0.017	-0.0019	-0.0115	Han
											HGDP00786	-0.0292	0.0142	-0.0015	-0.0074	Han
											HGDP00790	-0.0284	0.0078	0	0.0072	Japanese
											HGDP00791	-0.0284	0.0086	-0.0003	0.0091	Japanese
											HGDP00794	0.0155	-0.0034	-0.005	-0.0051	Orcadian
											HGDP00796	0.0154	-0.0034	-0.0049	-0.0028	Orcadian
											HGDP00797	0.016	-0.0041	-0.0049	-0.0035	Orcadian
											HGDP00798	0.016	-0.0036	-0.0048	-0.0033	Orcadian
											HGDP00799	0.0161	-0.0042	-0.0053	-0.0043	Orcadian
											HGDP00800	0.0156	-0.0033	-0.0051	-0.0041	Orcadian
											HGDP00802	0.0159	-0.0046	-0.0052	-0.0034	Orcadian
											HGDP00803	0.0161	-0.0032	-0.0049	-0.0043	Orcadian
											HGDP00805	0.0157	-0.0033	-0.0054	-0.0033	Orcadian
											HGDP00806	0.0165	-0.0039	-0.005	-0.0019	Orcadian
											HGDP00807	0.0157	-0.0028	-0.0054	-0.0035	Orcadian
											HGDP00808	0.0155	-0.0031	-0.0052	-0.0065	Orcadian
											HGDP00810	0.0163	-0.0033	-0.0049	-0.0039	Orcadian
											HGDP00811	-0.0297	0.0154	-0.0015	-0.0071	Han
											HGDP00812	-0.0283	0.0164	-0.0018	-0.0117	Han
											HGDP00813	-0.0295	0.0155	-0.0013	-0.0082	Han
											HGDP00814	-0.0288	0.0119	-0.0009	0.0004	Han
											HGDP00815	-0.0288	0.0131	-0.0013	-0.0019	Han
											HGDP00817	-0.0283	0.0168	-0.0016	-0.0122	Han
											HGDP00818	-0.0293	0.0146	-0.0014	-0.0056	Han
											HGDP00819	-0.0293	0.0171	-0.0016	-0.0116	Han
											HGDP00820	-0.0285	0.0159	-0.0018	-0.0113	Han
											HGDP00821	-0.0289	0.0169	-0.0015	-0.0144	Han
											HGDP00822	-0.0292	0.0147	-0.0014	-0.0032	Han
											HGDP00828	-0.0283	0.0091	-0.0003	0.0064	Japanese
											HGDP00879	0.0119	-0.0064	-0.0054	-0.0017	Russian
											HGDP00880	0.0122	-0.006	-0.0054	-0.0015	Russian
											HGDP00882	0.011	-0.0064	-0.0054	-0.0016	Russian
											HGDP00883	0.0115	-0.0074	-0.0058	0	Russian
											HGDP00884	0.013	-0.0062	-0.0053	-0.0029	Russian
											HGDP00887	0.0118	-0.0062	-0.0052	-0.002	Russian
											HGDP00888	0.0126	-0.0057	-0.0052	0.0008	Russian
											HGDP00889	0.0124	-0.0064	-0.0054	-0.0003	Russian
											HGDP00890	0.0118	-0.0068	-0.0057	-0.0016	Russian
											HGDP00891	0.0115	-0.0064	-0.0053	0.001	Russian
											HGDP00892	0.0121	-0.0057	-0.006	-0.0008	Russian
											HGDP00893	0.0113	-0.0066	-0.0056	-0.0009	Russian
											HGDP00894	0.0111	-0.0061	-0.0052	0.001	Russian
											HGDP00895	0.0104	-0.007	-0.0056	-0.0009	Russian
											HGDP00896	0.0115	-0.0064	-0.0051	0.001	Russian
											HGDP00897	0.0119	-0.0065	-0.0053	-0.0013	Russian
											HGDP00898	0.0108	-0.0066	-0.0056	-0.0001	Russian
											HGDP00899	0.012	-0.0058	-0.0052	0.0004	Russian
											HGDP00900	0.013	-0.0059	-0.0053	-0.0027	Russian
											HGDP00901	0.0113	-0.0066	-0.0054	0.0025	Russian
											HGDP00902	0.0118	-0.0053	-0.0054	-0.001	Russian
											HGDP00903	0.012	-0.0062	-0.0056	-0.0013	Russian
											HGDP00945	-0.0232	-0.0096	0.0005	0.0388	Yakut
											HGDP00946	-0.0236	-0.0111	0.001	0.0413	Yakut
											HGDP00947	-0.0218	-0.0106	0.0005	0.0406	Yakut
											HGDP00948	-0.0203	-0.0099	0.0008	0.0377	Yakut
											HGDP00950	-0.0198	-0.0102	0.0001	0.0346	Yakut
											HGDP00951	-0.0233	-0.0109	0.0006	0.0409	Yakut
											HGDP00952	-0.0227	-0.01	0.0005	0.0386	Yakut
											HGDP00954	-0.0231	-0.0095	0.0006	0.0389	Yakut
											HGDP00955	-0.0236	-0.0114	0.0008	0.0399	Yakut
											HGDP00956	-0.0237	-0.0104	0.0009	0.0416	Yakut
											HGDP00958	-0.0211	-0.0099	0.0004	0.0393	Yakut
											HGDP00960	-0.024	-0.0116	0.0011	0.0429	Yakut
											HGDP00961	-0.0231	-0.0097	0.0009	0.0411	Yakut
											HGDP00962	-0.0238	-0.0109	0.0009	0.0441	Yakut
											HGDP00963	-0.0236	-0.0099	0.0009	0.0373	Yakut
											HGDP00964	-0.0222	-0.0103	0.0005	0.0398	Yakut
											HGDP00965	-0.0232	-0.0101	0.0009	0.0426	Yakut
											HGDP00966	-0.0216	-0.0102	0.0006	0.0376	Yakut
											HGDP00967	-0.0231	-0.0106	0.0005	0.0378	Yakut
											HGDP00968	-0.0208	-0.01	0.0003	0.0372	Yakut
											HGDP00971	-0.0282	0.0122	-0.0008	0.0028	Han
											HGDP00972	-0.0289	0.0145	-0.0013	-0.0091	Han
											HGDP00973	-0.0294	0.0145	-0.001	-0.0042	Han
											HGDP00974	-0.0284	0.017	-0.0017	-0.0102	Han
											HGDP00975	-0.0288	0.0174	-0.0014	-0.014	Han
											HGDP00976	-0.0288	0.0129	-0.0007	-0.0013	Han
											HGDP00977	-0.0291	0.0151	-0.0014	-0.0072	Han
											HGDP01021	-0.0294	0.0158	-0.0015	-0.0084	Han
											HGDP01023	-0.0285	0.0121	-0.0008	0.003	Han
											HGDP01024	-0.0282	0.0129	-0.0007	-0.0001	Han
											HGDP01062	0.0184	0.003	-0.0012	-0.0024	Sardinian
											HGDP01063	0.0186	0.0026	-0.0013	-0.003	Sardinian
											HGDP01064	0.0182	0.0025	-0.0011	-0.0024	Sardinian
											HGDP01065	0.0186	0.0024	-0.0016	-0.002	Sardinian
											HGDP01066	0.0187	0.0026	-0.0014	-0.0015	Sardinian
											HGDP01067	0.0176	0.0031	-0.0009	-0.0023	Sardinian
											HGDP01068	0.0182	0.0025	-0.0008	-0.0036	Sardinian
											HGDP01069	0.0179	0.0024	-0.0015	-0.0034	Sardinian
											HGDP01070	0.0183	0.0023	-0.0011	-0.0024	Sardinian
											HGDP01071	0.0176	0.002	-0.001	-0.001	Sardinian
											HGDP01072	0.0178	0.0024	-0.0009	-0.0013	Sardinian
											HGDP01073	0.0184	0.0021	-0.0011	-0.0015	Sardinian
											HGDP01074	0.0182	0.0023	-0.0013	0.0001	Sardinian
											HGDP01075	0.0186	0.0023	-0.0009	-0.001	Sardinian
											HGDP01076	0.0186	0.002	-0.0011	-0.002	Sardinian
											HGDP01077	0.0184	0.0015	-0.0012	-0.0022	Sardinian
											HGDP01078	0.018	0.0016	-0.0013	-0.0014	Sardinian
											HGDP01079	0.0179	0.0016	-0.0014	-0.0026	Sardinian
											HGDP01095	-0.0286	0.0151	-0.0015	-0.0076	Tujia
											HGDP01096	-0.0288	0.0136	-0.0012	-0.0025	Tujia
											HGDP01097	-0.0287	0.0155	-0.0015	-0.0067	Tujia
											HGDP01098	-0.0281	0.0138	-0.0012	-0.0038	Tujia
											HGDP01099	-0.0284	0.0125	-0.001	-0.004	Tujia
											HGDP01100	-0.0286	0.0142	-0.0012	-0.0032	Tujia
											HGDP01101	-0.0286	0.0153	-0.0014	-0.0057	Tujia
											HGDP01102	-0.029	0.0148	-0.0012	-0.0028	Tujia
											HGDP01103	-0.0286	0.0149	-0.0014	-0.0065	Tujia
											HGDP01104	-0.0293	0.0132	-0.001	-0.0019	Tujia
											HGDP01147	0.0174	-0.0008	-0.0024	-0.0016	Italian_North
											HGDP01151	0.0168	-0.0006	-0.0026	-0.0024	Italian_North
											HGDP01152	0.017	-0.0002	-0.0018	-0.0036	Italian_North
											HGDP01153	0.017	0.0002	-0.0021	-0.0019	Italian_North
											HGDP01155	0.0168	-0.0002	-0.0017	-0.0026	Italian_North
											HGDP01156	0.0171	0.0001	-0.0019	-0.0032	Italian_North
											HGDP01157	0.0166	-0.0002	-0.0023	-0.0031	Italian_North
											HGDP01161	0.0171	0.0007	-0.001	-0.0019	Italian_North
											HGDP01162	0.017	0.0014	-0.0011	-0.0042	Italian_North
											HGDP01163	0.0167	0.0006	-0.0011	-0.0026	Italian_North
											HGDP01164	0.0171	0.0009	-0.0012	-0.0016	Italian_North
											HGDP01166	0.0171	0.0008	-0.0014	0.0009	Italian_North
											HGDP01167	0.0161	0.0006	-0.001	-0.0012	Italian_North
											HGDP01168	0.0168	0.0009	-0.0013	-0.0035	Italian_North
											HGDP01169	0.017	0.0013	-0.0011	-0.001	Italian_North
											HGDP01171	0.0171	0.0002	-0.0019	-0.0027	Italian_North
											HGDP01172	0.0164	0.0002	-0.0018	-0.0027	Italian_North
											HGDP01173	0.0166	0.0004	-0.0024	-0.0039	Italian_North
											HGDP01174	0.0172	0.0004	-0.0016	-0.0017	Italian_North
											HGDP01177	0.0169	0.0004	-0.0024	-0.0025	Italian_North
											HGDP01179	-0.0277	0.0115	-0.0006	0.0008	Yi
											HGDP01180	-0.0282	0.0115	-0.0005	0.0017	Yi
											HGDP01181	-0.0274	0.0113	-0.0007	-0.0003	Yi
											HGDP01182	-0.0268	0.0082	-0.0004	0.0109	Yi
											HGDP01183	-0.0274	0.0097	-0.0005	0.0015	Yi
											HGDP01184	-0.0271	0.0114	-0.0006	0.0004	Yi
											HGDP01185	-0.0277	0.0116	-0.0006	0.0003	Yi
											HGDP01186	-0.0276	0.0114	-0.0006	0.0004	Yi
											HGDP01187	-0.0285	0.0136	-0.0011	-0.0047	Yi
											HGDP01188	-0.0279	0.0108	-0.0006	0.0027	Yi
											HGDP01203	-0.0281	-0.0086	0.001	0.037	Oroqen
											HGDP01204	-0.0272	0.0018	0.0003	0.0175	Oroqen
											HGDP01205	-0.0272	-0.0022	0.0005	0.0239	Oroqen
											HGDP01206	-0.027	-0.0071	0.0009	0.0309	Oroqen
											HGDP01207	-0.0263	-0.0029	0.0004	0.0247	Oroqen
											HGDP01208	-0.0275	-0.0023	0.0007	0.0196	Oroqen
											HGDP01209	-0.0272	-0.0045	0.0008	0.0259	Oroqen
											HGDP01211	-0.0274	-0.0114	0.0012	0.0332	Oroqen
											HGDP01212	-0.0263	0.0012	0	0.0192	Oroqen
											HGDP01213	-0.0275	0.0005	0.0001	0.0217	Daur
											HGDP01214	-0.0259	0.0023	0.0003	0.0198	Daur
											HGDP01215	-0.0263	0.001	0.0001	0.0166	Daur
											HGDP01216	-0.0267	0.0001	0.0002	0.0189	Daur
											HGDP01217	-0.0262	0.001	0.0002	0.0191	Daur
											HGDP01218	-0.0272	0.0018	0.0006	0.0219	Daur
											HGDP01220	-0.0273	0.001	-0.0001	0.0207	Daur
											HGDP01221	-0.0273	0.0012	0.0001	0.0206	Daur
											HGDP01222	-0.0268	0.0014	0.0004	0.0208	Daur
											HGDP01223	-0.0262	0.0042	-0.0001	0.0119	Mongola
											HGDP01225	-0.0265	0.0072	-0.0005	0.0092	Mongola
											HGDP01227	-0.0253	0.0064	-0.0006	0.0115	Mongola
											HGDP01228	-0.0261	0.0061	-0.0002	0.0101	Mongola
											HGDP01231	-0.0269	0.0067	-0.0004	0.0132	Mongola
											HGDP01232	-0.0263	0.0071	0	0.0075	Mongola
											HGDP01233	-0.0279	0.0027	0.0004	0.0151	Hezhen
											HGDP01234	-0.0272	-0.0029	0.001	0.0265	Hezhen
											HGDP01237	-0.0282	-0.0038	0.001	0.0261	Hezhen
											HGDP01238	-0.0266	0.003	-0.0004	0.0161	Hezhen
											HGDP01239	-0.0274	0.0029	-0.0001	0.0117	Hezhen
											HGDP01240	-0.0276	-0.005	0.0014	0.0269	Hezhen
											HGDP01241	-0.0277	0.0035	0.0004	0.0158	Hezhen
											HGDP01242	-0.0279	-0.0004	0.0004	0.0188	Hezhen
											HGDP01244	-0.0266	0.0047	-0.0003	0.0136	Xibo
											HGDP01245	-0.0274	0.0039	-0.0003	0.0162	Xibo
											HGDP01246	-0.0276	0.004	0.0002	0.0118	Xibo
											HGDP01248	-0.0252	0.0044	-0.0004	0.0124	Xibo
											HGDP01249	-0.0271	0.005	-0.0003	0.0119	Xibo
											HGDP01250	-0.0259	0.0048	0	0.0142	Xibo
											HGDP01251	-0.0271	0.0055	0	0.0131	Xibo
											HGDP01287	-0.0274	0.0108	-0.0008	0.0017	Han
											HGDP01288	-0.0276	0.0109	-0.0006	0.0018	Han
											HGDP01289	-0.0278	0.0106	-0.0011	0.003	Han
											HGDP01290	-0.0275	0.0098	-0.0008	0.0027	Han
											HGDP01291	-0.0275	0.0114	-0.0009	0.0048	Han
											HGDP01292	-0.028	0.0105	-0.0009	0.0031	Han
											HGDP01293	-0.0275	0.0115	-0.0005	0.0049	Han
											HGDP01294	-0.0276	0.0123	-0.0013	0.0021	Han
											HGDP01295	-0.0274	0.0096	-0.0007	0.0071	Han
											HGDP01296	-0.0271	0.0113	-0.0006	0.0048	Han
											HGDP01297	-0.0059	0.0009	-0.0001	0.0061	Uygur
											HGDP01298	-0.0044	0.0012	-0.0005	0.0061	Uygur
											HGDP01299	-0.0078	0.0008	-0.0001	0.0068	Uygur
											HGDP01300	-0.0062	-0.0004	0	0.0081	Uygur
											HGDP01301	-0.0072	0.0001	0	0.0067	Uygur
											HGDP01302	-0.0123	-0.0023	0.0001	0.0137	Uygur
											HGDP01303	-0.0051	0.001	-0.0003	0.0057	Uygur
											HGDP01304	-0.0099	0.001	0.0001	0.0084	Uygur
											HGDP01305	-0.0096	0.0004	0.0001	0.0088	Uygur
											HGDP01306	-0.0082	0.001	-0.0004	0.0085	Uygur
											HGDP01307	-0.0278	0.0189	-0.0015	-0.0186	Dai
											HGDP01308	-0.027	0.019	-0.0016	-0.0182	Dai
											HGDP01309	-0.0278	0.0192	-0.0016	-0.022	Dai
											HGDP01310	-0.0275	0.0199	-0.002	-0.0214	Dai
											HGDP01311	-0.0275	0.0191	-0.0017	-0.0187	Dai
											HGDP01312	-0.028	0.0198	-0.0019	-0.0209	Dai
											HGDP01313	-0.0277	0.0186	-0.0015	-0.0234	Dai
											HGDP01314	-0.0282	0.0187	-0.0015	-0.0195	Dai
											HGDP01315	-0.0276	0.0186	-0.0016	-0.0183	Dai
											HGDP01316	-0.0275	0.0194	-0.0018	-0.0219	Dai
											HGDP01317	-0.0279	0.0171	-0.0012	-0.0114	Lahu
											HGDP01318	-0.0273	0.0174	-0.001	-0.0147	Lahu
											HGDP01319	-0.0267	0.0165	-0.0015	-0.0119	Lahu
											HGDP01320	-0.0275	0.0173	-0.0015	-0.0148	Lahu
											HGDP01321	-0.0274	0.0168	-0.0014	-0.0166	Lahu
											HGDP01322	-0.0271	0.0179	-0.0015	-0.0157	Lahu
											HGDP01323	-0.0274	0.0165	-0.0011	-0.0139	Lahu
											HGDP01326	-0.0276	0.0161	-0.0011	-0.0115	Lahu
											HGDP01327	-0.0287	0.0172	-0.0014	-0.0116	She
											HGDP01328	-0.029	0.0155	-0.0013	-0.0059	She
											HGDP01329	-0.0289	0.015	-0.0014	-0.0065	She
											HGDP01330	-0.0293	0.0157	-0.0015	-0.0096	She
											HGDP01331	-0.0291	0.0159	-0.0015	-0.0117	She
											HGDP01332	-0.0291	0.0165	-0.0016	-0.0091	She
											HGDP01333	-0.0286	0.015	-0.0012	-0.0089	She
											HGDP01334	-0.0285	0.0158	-0.0015	-0.0078	She
											HGDP01335	-0.0287	0.0162	-0.0014	-0.0094	She
											HGDP01336	-0.0286	0.0158	-0.0012	-0.0087	She
											HGDP01337	-0.0274	0.0106	-0.0005	0.0017	Naxi
											HGDP01338	-0.0279	0.0113	-0.001	0.0026	Naxi
											HGDP01339	-0.0275	0.0116	-0.0007	0.0011	Naxi
											HGDP01340	-0.0272	0.0099	-0.0007	0.0019	Naxi
											HGDP01341	-0.027	0.0104	-0.0004	0.004	Naxi
											HGDP01342	-0.0276	0.0112	-0.0008	0.0028	Naxi
											HGDP01344	-0.0275	0.0112	-0.0008	0.0064	Naxi
											HGDP01345	-0.0274	0.0109	-0.0006	0.0047	Naxi
											HGDP01346	-0.0273	0.0108	-0.0007	0.0035	Naxi
											HGDP01347	-0.0255	0.0087	-0.0007	0.0059	Tu
											HGDP01348	-0.0243	0.0084	-0.0004	0.0068	Tu
											HGDP01349	-0.026	0.0085	-0.0004	0.0099	Tu
											HGDP01350	-0.024	0.0066	-0.0005	0.0058	Tu
											HGDP01351	-0.0252	0.0085	-0.0003	0.0065	Tu
											HGDP01352	-0.0258	0.0086	-0.0006	0.0078	Tu
											HGDP01353	-0.0241	0.0072	-0.0008	0.0038	Tu
											HGDP01354	-0.0256	0.0096	-0.0005	0.0067	Tu
											HGDP01355	-0.0261	0.0087	-0.0004	0.005	Tu
											HGDP01356	-0.0247	0.0083	-0.0007	0.0078	Tu
											HGDP01357	0.0174	-0.0006	-0.0041	-0.0041	Basque
											HGDP01358	0.017	-0.0012	-0.0044	-0.0013	Basque
											HGDP01359	0.0169	-0.0012	-0.0046	-0.003	Basque
											HGDP01360	0.0169	-0.0026	-0.0051	-0.0021	Basque
											HGDP01362	0.0174	-0.0009	-0.0046	-0.0037	Basque
											HGDP01363	0.0173	-0.0013	-0.0045	-0.0032	Basque
											HGDP01364	0.0173	-0.0013	-0.0038	-0.0037	Basque
											HGDP01365	0.0172	-0.0011	-0.0043	-0.0032	Basque
											HGDP01366	0.0172	-0.0012	-0.0045	-0.0013	Basque
											HGDP01367	0.017	-0.0014	-0.0048	-0.0051	Basque
											HGDP01368	0.0172	-0.0009	-0.0042	-0.0048	Basque
											HGDP01370	0.0172	-0.0016	-0.0044	-0.0051	Basque
											HGDP01371	0.016	-0.0019	-0.0046	-0.0051	Basque
											HGDP01373	0.0167	-0.0017	-0.0043	-0.0046	Basque
											HGDP01374	0.0169	-0.0013	-0.0046	-0.003	Basque
											HGDP01375	0.0172	-0.0018	-0.0042	-0.0042	Basque
											HGDP01377	0.0174	-0.0011	-0.0045	-0.0026	Basque
											HGDP01378	0.0176	-0.0016	-0.0044	-0.0047	Basque
											HGDP01379	0.0171	-0.0019	-0.0044	-0.0034	Basque
											HGDP01380	0.0173	-0.0015	-0.0044	-0.0046	Basque
											HGDP01381	0.0119	-0.0005	0.0004	0.0037	Adygei
											HGDP01382	0.0145	0.0007	0.0004	0.0016	Adygei
											HGDP01383	0.014	0.0009	0.0006	0.0008	Adygei
											HGDP01385	0.0128	0.0006	0.0003	0.0011	Adygei
											HGDP01386	0.0136	0.001	0.0007	0.0004	Adygei
											HGDP01387	0.014	0.0001	0.0006	0.0015	Adygei
											HGDP01396	0.0118	-0.0011	-0.0007	0.0017	Adygei
											HGDP01397	0.0123	-0.0007	0.0004	0.0047	Adygei
											HGDP01398	0.0141	0.0016	0.0011	0.0002	Adygei
											HGDP01399	0.0139	0.0006	0.0008	0.0013	Adygei
											HGDP01400	0.0134	-0.0002	0.001	0.0056	Adygei
											HGDP01401	0.0133	0.0009	0.0007	0.001	Adygei
											HGDP01402	0.0134	0.0002	0	0.001	Adygei
											HGDP01403	0.0144	0.0004	0.0007	0.0004	Adygei
											HGDP01404	0.0115	0	0.0011	0.0034	Adygei
											ADR00514	-0.0251	-0.0218	0.0012	0.052	Nganasan
											ADR00513	-0.0263	-0.0229	0.0021	0.0604	Nganasan
											ADR00509	-0.0256	-0.0209	0.0018	0.0563	Nganasan
											ADR00512	-0.0258	-0.0225	0.0017	0.055	Nganasan
											ADR00504	-0.0255	-0.0225	0.0017	0.0576	Nganasan
											ADR00507	-0.0258	-0.0214	0.0022	0.0564	Nganasan
											ADR00511	-0.0257	-0.0233	0.0017	0.0572	Nganasan
											ADR00510	-0.0263	-0.0216	0.0018	0.0563	Nganasan
											ADR00508	-0.0253	-0.022	0.0014	0.0535	Nganasan
											ADR00515	-0.026	-0.0218	0.0015	0.0596	Nganasan
											Mala1	-0.0014	0.0051	0.002	-0.0042	Mala
											Mala2	-0.0022	0.0049	0.0014	-0.0041	Mala
											Mala3	-0.0026	0.0062	0.0016	-0.004	Mala
											Mala4	-0.0028	0.0061	0.0018	-0.0034	Mala
											Mala5	-0.0029	0.0064	0.0019	-0.0036	Mala
											Mala6	-0.0026	0.0056	0.0019	-0.0044	Mala
											Mala7	-0.0023	0.0055	0.0021	-0.0026	Mala
											Mala8	-0.0025	0.0054	0.002	-0.0055	Mala
											Mala9	-0.0018	0.0053	0.002	-0.0035	Mala
											Mala10	-0.0025	0.0053	0.0023	-0.0032	Mala
											Mala11	-0.0027	0.0061	0.0016	-0.0039	Mala
											Mala12	-0.0027	0.0059	0.0019	-0.0045	Mala
											Mala13	-0.0032	0.0055	0.0018	-0.0069	Mala
											SD60_297	0.0057	-0.0099	-0.0055	0.0063	Saami_WGA
											Bor6_1	-0.025	0.0216	-0.0018	-0.0305	Borneo
											Smd6_1	-0.0263	0.0209	-0.0024	-0.0304	Semende
											Bor7_2	-0.025	0.0207	-0.002	-0.0314	Borneo
											Smd9_1	-0.0267	0.0215	-0.0018	-0.032	Semende
											Bor9_3	-0.0258	0.0212	-0.0016	-0.0305	Borneo
											Smd10_1	-0.0263	0.0206	-0.0016	-0.028	Semende
											Bor1_5	-0.0254	0.0204	-0.0016	-0.0305	Borneo
											Bor16_1	-0.0252	0.02	-0.0018	-0.0294	Borneo
											Smd14_1	-0.0263	0.0202	-0.0016	-0.0276	Semende
											Bor2_3	-0.026	0.0212	-0.0018	-0.0314	Borneo
											Bor20_1	-0.0253	0.0205	-0.0017	-0.0305	Borneo
											Smd15_1	-0.0265	0.0214	-0.0016	-0.0291	Semende
											Bor3_3	-0.0258	0.0209	-0.0018	-0.032	Borneo
											Smd1_1	-0.0262	0.0214	-0.0022	-0.0308	Semende
											Smd18_1	-0.0268	0.0218	-0.0021	-0.0309	Semende
											Bor4_5	-0.0251	0.0216	-0.0017	-0.0315	Borneo
											Smd3_1	-0.0261	0.0224	-0.0019	-0.0311	Semende
											Smd19_1	-0.0264	0.0219	-0.0023	-0.0292	Semende
											Smd5_1	-0.0271	0.0221	-0.002	-0.03	Semende
											KRD_010	0.0156	0.008	0.008	-0.0015	Kurd_WGA
											KRD_011	0.0156	0.0083	0.0084	-0.0029	Kurd_WGA
											BulgarianD6	0.0157	-0.0014	-0.0026	-0.0026	Bulgarian
											BulgarianA4	0.0157	-0.0012	-0.0028	-0.0031	Bulgarian
											hungary3	0.0158	-0.0025	-0.0037	-0.0021	Hungarian
											LithuanianF1	0.0152	-0.0057	-0.0071	-0.0031	Lithuanian
											iran19	0.0135	0.0023	0.003	0.001	Iranian
											iran14	0.0125	0.0024	0.0024	0.0009	Iranian
											syria464	0.0145	0.0062	0.0063	0.0008	Syrian
											Lebanon5	0.016	0.0069	0.0076	-0.0003	Lebanese
											Jordan543	0.0155	0.0056	0.0058	0.0014	Jordanian
											BulgarianE2	0.0162	-0.0014	-0.0023	-0.0051	Bulgarian
											BulgarianB4	0.0155	-0.0009	-0.0019	-0.0021	Bulgarian
											hungary6	0.0157	-0.0021	-0.0036	-0.0043	Hungarian
											lithuania3	0.0154	-0.0052	-0.0062	-0.0042	Lithuanian
											iran2	0.0127	0.0027	0.0026	0.0014	Iranian
											iran20	0.0121	0.0034	0.003	-0.0003	Iranian
											syria361	0.0173	0.0031	0.0031	0.0006	Syrian
											Lebanon6	0.0134	0.0036	0.0037	0.0017	Lebanese
											SaudiA5	0.0166	0.0075	0.0093	0.0024	Saudi
											Jordan214	0.0151	0.0043	0.0053	0.0023	Jordanian
											BulgarianA1	0.0159	-0.0013	-0.0017	-0.0027	Bulgarian
											HungarianC5	0.0153	-0.0036	-0.0043	-0.0023	Hungarian
											hungary7	0.0153	-0.003	-0.0043	-0.0037	Hungarian
											lithuania10	0.0144	-0.0053	-0.0071	-0.0042	Lithuanian
											iran3	0.0134	0.0032	0.0036	0.0024	Iranian
											syria485	0.0151	0.005	0.0044	0.0006	Syrian
											Lebanon7	0.0158	0.0055	0.0043	0.0019	Lebanese
											SaudiA6	0.0154	0.0069	0.0072	0.0025	Saudi
											Jordan445	0.0161	0.0059	0.0054	0.0017	Jordanian
											BulgarianB1	0.0165	-0.0009	-0.0023	-0.0026	Bulgarian
											HungarianE5	0.0153	-0.0037	-0.0039	-0.0038	Hungarian
											HungarianH3	0.0158	-0.0026	-0.0042	-0.0041	Hungarian
											lithuania9	0.0152	-0.0063	-0.0065	-0.0056	Lithuanian
											syria520	0.0153	0.0061	0.0058	0.0029	Syrian
											syria4	0.016	0.0052	0.0047	0.0042	Syrian
											Lebanon8	0.0141	0.0035	0.0037	0.0005	Lebanese
											SaudiA7	0.0163	0.0048	0.0045	0.0008	Saudi
											Jordan62	0.0157	0.0061	0.0073	0.0017	Jordanian
											BulgarianC1	0.0163	-0.0008	-0.0014	-0.0011	Bulgarian
											hungary15	0.015	-0.0033	-0.0037	-0.0029	Hungarian
											LithuanianA1	0.0152	-0.0055	-0.0068	-0.0023	Lithuanian
											LithuanianE2	0.0151	-0.0051	-0.0063	-0.0028	Lithuanian
											iran11	0.0133	0.0031	0.0026	0.0002	Iranian
											syria461	0.0142	0.0071	0.008	0.0019	Syrian
											Lebanon1	0.0165	0.0042	0.0044	-0.0002	Lebanese
											saudi1434	0.0167	0.0079	0.0086	0.0015	Saudi
											Jordan603	0.0153	0.0051	0.0059	0.0011	Jordanian
											BulgarianF1	0.0156	-0.0009	-0.0024	-0.0019	Bulgarian
											hungary20	0.0156	-0.0023	-0.0045	-0.0013	Hungarian
											lithuania1	0.0151	-0.0054	-0.0063	-0.0043	Lithuanian
											lithuania8	0.0151	-0.0049	-0.0065	-0.0032	Lithuanian
											iran16	0.0128	0.0028	0.0029	0.0033	Iranian
											Lebanon2	0.0154	0.004	0.0047	0.001	Lebanese
											saudi1424	0.0164	0.0078	0.0089	0.003	Saudi
											SaudiA9	0.0158	0.0057	0.0064	0.0008	Saudi
											Jordan307	0.0149	0.0055	0.0057	0.0003	Jordanian
											BulgarianH2	0.0163	0.0005	-0.0017	-0.0015	Bulgarian
											hungary2	0.0149	-0.0027	-0.0041	-0.0017	Hungarian
											lithuania2	0.0157	-0.006	-0.0068	-0.0048	Lithuanian
											iran17	0.0125	0.0032	0.0031	0.001	Iranian
											syria6	0.0147	0.0057	0.0066	0.003	Syrian
											Lebanon3	0.0163	0.0056	0.0042	0.0002	Lebanese
											Jordan503	0.0142	0.0043	0.0053	0.0023	Jordanian
											BulgarianF2	0.016	-0.0012	-0.0024	0.0003	Bulgarian
											HungarianD1	0.0156	-0.0025	-0.003	-0.003	Hungarian
											LithuanianD1	0.0159	-0.005	-0.0063	-0.0055	Lithuanian
											syria7	0.0148	0.0053	0.0068	-0.0001	Syrian
											Lebanon4	0.0155	0.0072	0.0067	-0.0009	Lebanese
											SaudiA1	0.016	0.0093	0.009	0.0003	Saudi
											Jordan646	0.0147	0.006	0.0058	0.0015	Jordanian
											Jordan384	0.0151	0.0057	0.0065	0.0005	Jordanian
											bal102	0.0122	0.0001	0.0004	0.0015	Balkar
											bal64	0.0107	0.0004	0.0006	0.0034	Balkar
											mg43	0.0152	0.0021	0.0018	-0.0002	Georgian
											ch126	0.0135	0.0002	0.0005	-0.0003	Chechen
											abh27	0.0151	0.0015	0.0017	0.0017	Abkhasian
											armenia176	0.0159	0.0032	0.0031	0.0022	Armenian
											lez38	0.0134	-0.0001	0.0009	0.0015	Lezgin
											nogay42	0.0066	-0.001	-0.0002	0.0018	Nogai
											bal124	0.0128	0.0002	0.0006	0.0014	Balkar
											bal97	0.0114	0.0006	0.0011	0.0026	Balkar
											mg47	0.0154	0.0025	0.0021	0.0018	Georgian
											ch16	0.0133	-0.0004	0.0007	0.0027	Chechen
											abh107	0.0145	0.002	0.0019	0.0019	Abkhasian
											abh41	0.0144	0.0018	0.0016	0.0038	Abkhasian
											armenia191	0.0158	0.0033	0.0025	0.0051	Armenian
											lez40	0.0138	-0.0008	0.0003	0.0006	Lezgin
											kumyks44	0.0123	0.0005	0.001	0.0025	Kumyk
											nogay35	0.0035	-0.0012	-0.0005	0.0061	Nogai
											nogay34	0.0072	0.0008	0	0.0027	Nogai
											bal136	0.0122	0.0008	0.0005	0.0004	Balkar
											mg22	0.0156	0.0027	0.002	-0.0013	Georgian
											mg49	0.016	0.0031	0.0023	0.0017	Georgian
											ch174	0.0139	-0.001	0.0001	0.0007	Chechen
											abh119	0.0148	0.0018	0.0021	0.0008	Abkhasian
											armenia86	0.016	0.0024	0.0026	-0.0014	Armenian
											armenia279	0.0163	0.0045	0.0036	0.0022	Armenian
											nogay24	0.0034	-0.001	-0.0001	0.0078	Nogai
											kalmyk11	-0.0192	-0.0037	0.0001	0.0214	Kalmyk
											bal22	0.012	0.0007	0.0005	0.0006	Balkar
											mg23	0.0159	0.0034	0.0021	0.0004	Georgian
											mg62	0.0162	0.0025	0.0025	-0.0004	Georgian
											ch179	0.0138	0.0002	0.0005	0.0019	Chechen
											abh122	0.0146	0.0021	0.0017	0.002	Abkhasian
											armenia91	0.0157	0.0035	0.0035	0.0019	Armenian
											armenia293	0.0155	0.0035	0.0029	0.0021	Armenian
											lez49	0.0142	0	0.0002	0.0012	Lezgin
											kumyks93	0.0123	0.0006	0.0005	0.0015	Kumyk
											nogay25	0.0005	-0.0019	-0.0004	0.0083	Nogai
											kalmyk32	-0.0193	-0.0034	0.0001	0.0207	Kalmyk
											bal41	0.0119	0.0005	0.0006	0.0019	Balkar
											mg27	0.0152	0.0022	0.0026	0.0004	Georgian
											ch193	0.014	0.0005	0.0009	0.0022	Chechen
											abh133	0.015	0.0023	0.0018	0.0003	Abkhasian
											armenia102	0.0153	0.0026	0.0025	0.0005	Armenian
											lez31	0.0133	-0.0004	0.0002	-0.0006	Lezgin
											lez7	0.0139	0.0004	0.0006	0	Lezgin
											kumyks98	0.0134	-0.0003	0.0007	0.0028	Kumyk
											nogay33	0.0052	-0.0014	-0.0006	0.0065	Nogai
											kalmyk9	-0.0183	-0.0033	0	0.0193	Kalmyk
											bal42	0.0115	-0.0002	0.0005	0.0041	Balkar
											mg31	0.0162	0.0024	0.0022	0.0011	Georgian
											ch21	0.013	-0.0007	0.0002	0.0007	Chechen
											abh147	0.0153	0.0014	0.002	0.0006	Abkhasian
											armenia106	0.0153	0.0033	0.0025	0.0012	Armenian
											lez33	0.0143	-0.0012	0.0001	0.0013	Lezgin
											lez9	0.0134	-0.001	0.0001	-0.0001	Lezgin
											kumyks90	0.0131	-0.0008	-0.0001	0.0006	Kumyk
											nogay44	0.0055	-0.0006	0.0003	0.009	Nogai
											kalmyk14	-0.0203	-0.0022	-0.0001	0.0213	Kalmyk
											bal45	0.0126	0.0003	0.0007	0.0005	Balkar
											mg34	0.0159	0.0021	0.0021	0.0012	Georgian
											ch3	0.0137	-0.0005	0.0009	0.0008	Chechen
											abh154	0.0151	0.0026	0.0024	0.0013	Abkhasian
											armenia139	0.0163	0.0043	0.0034	0.0023	Armenian
											lez36	0.0137	-0.0004	0.0008	0.0012	Lezgin
											kumyks40	0.0151	0.0009	0.0013	0.0007	Kumyk
											kumyks94	0.0121	0.0008	0.001	-0.0003	Kumyk
											nogay45	0.0064	-0.0016	-0.0007	0.0059	Nogai
											kalmyk67	-0.0195	-0.0039	-0.0002	0.022	Kalmyk
											bal50	0.0131	-0.0002	0.0004	0.0033	Balkar
											mg40	0.0158	0.0027	0.0021	0.0008	Georgian
											ch113	0.0133	0.0001	0.0004	0.0001	Chechen
											ch31	0.0143	0.0002	0.0001	0.0017	Chechen
											abh24	0.015	0.0029	0.0028	0.0013	Abkhasian
											armenia162	0.0161	0.0035	0.0032	0.0002	Armenian
											lez37	0.0137	-0.0003	0.0004	0.0018	Lezgin
											kumyks41	0.012	-0.0007	0.0003	0.0026	Kumyk
											kumyks97	0.0124	-0.0009	0.0003	0.0017	Kumyk
											nogay46	0.0046	-0.0013	-0.0002	0.0058	Nogai
											kalmyk13	-0.0201	-0.0046	0.0002	0.0232	Kalmyk
											kalmyk39	-0.0211	-0.0049	0.0004	0.0239	Kalmyk
											altai363p	-0.0172	-0.0051	0	0.0232	Altaian
											Tuvinians86	-0.0204	-0.0072	0.0002	0.0286	Tuvinian
											Dolgan1708	-0.0246	-0.0141	0.0011	0.0435	Dolgan
											Selkup38	-0.0135	-0.0173	-0.0015	0.0275	Selkup
											bel43s	0.0151	-0.0045	-0.0058	-0.0029	Belarusian
											UkrBel618	0.0152	-0.0047	-0.0055	-0.0064	Ukrainian
											UkrLv240	0.0159	-0.003	-0.0042	-0.0002	Ukrainian
											Est393	0.0142	-0.0055	-0.0065	-0.004	Estonian
											Mordovians27	0.0114	-0.0061	-0.005	-0.0016	Mordovian
											Chuvash33	0.0051	-0.0076	-0.0038	0.0082	Chuvash
											usb24	-0.0034	-0.0013	-0.0003	0.0082	Uzbek
											kalmyk55	-0.0203	-0.0017	-0.0003	0.0237	Kalmyk
											altai380k	-0.0162	-0.0072	-0.0005	0.0205	Altaian
											Tuvinians111	-0.0195	-0.0079	0.0001	0.0261	Tuvinian
											Dolgan3185	-0.0231	-0.0097	0.0002	0.0375	Dolgan
											Selkup83	-0.0184	-0.0169	-0.0001	0.0369	Selkup
											bel30s	0.0152	-0.0046	-0.0056	-0.0033	Belarusian
											UkrBel620	0.0152	-0.0037	-0.005	-0.0009	Ukrainian
											Est375	0.0147	-0.0052	-0.0068	-0.0032	Estonian
											Est380	0.0134	-0.0071	-0.0066	-0.0012	Estonian
											Mordovians28	0.0119	-0.006	-0.0052	-0.0021	Mordovian
											Chuvash37	0.0041	-0.0074	-0.0036	0.0068	Chuvash
											usb25	-0.0053	-0.0009	-0.0002	0.0136	Uzbek
											kalmyk22	-0.0198	-0.0025	0.0001	0.0227	Kalmyk
											altai280p	-0.0165	-0.0058	-0.0001	0.0223	Altaian
											Tuvinians66	-0.0216	-0.0061	0.0001	0.0248	Tuvinian
											Selkup87	-0.0215	-0.0179	0.0011	0.0409	Selkup
											bel72c	0.0146	-0.0044	-0.0052	-0.0024	Belarusian
											UkrBel622	0.0146	-0.0045	-0.005	-0.0028	Ukrainian
											Est391	0.0144	-0.0053	-0.0069	-0.0038	Estonian
											Est377	0.0145	-0.0057	-0.0069	-0.0039	Estonian
											Mordovians30	0.0116	-0.006	-0.0047	0.0006	Mordovian
											Chuvash13	0.0041	-0.0087	-0.0034	0.0087	Chuvash
											usb35	-0.0034	-0.0015	-0.0003	0.0123	Uzbek
											kalmyk44	-0.0195	-0.0033	-0.0001	0.0222	Kalmyk
											Tuvinians64	-0.0195	-0.0104	0.0005	0.0278	Tuvinian
											Selkup220	-0.0085	-0.0143	-0.0021	0.0208	Selkup
											Selkup121	-0.0141	-0.0166	-0.0014	0.0293	Selkup
											bel93c	0.0147	-0.0043	-0.0058	-0.0041	Belarusian
											UkrBel733	0.0151	-0.004	-0.0054	-0.0021	Ukrainian
											Est372	0.014	-0.0056	-0.0068	-0.0034	Estonian
											Mordovians4	0.012	-0.0058	-0.0048	0.0009	Mordovian
											Mordovians31	0.0123	-0.0053	-0.0052	-0.0023	Mordovian
											Chuvash20	0.0051	-0.0082	-0.0037	0.0059	Chuvash
											usb40	-0.0081	-0.002	-0.0005	0.0116	Uzbek
											altai431k	-0.0153	-0.0062	-0.0002	0.0189	Altaian
											Tuvinians51	-0.0214	-0.0074	0.0001	0.0278	Tuvinian
											Tuvinians67	-0.0198	-0.009	0.0001	0.0303	Tuvinian
											Selkup105	-0.0002	-0.0112	-0.0031	0.0103	Selkup
											Selkup82	-0.0131	-0.0177	-0.0014	0.0266	Selkup
											bel110c	0.0149	-0.004	-0.0056	-0.0021	Belarusian
											UkrBel736	0.0145	-0.0041	-0.0049	-0.0019	Ukrainian
											Est358	0.0146	-0.0053	-0.0066	-0.0034	Estonian
											Mordovians17	0.0128	-0.0052	-0.0053	-0.0006	Mordovian
											Mordovians1	0.0124	-0.0057	-0.0048	-0.0011	Mordovian
											Chuvash22	0.004	-0.0076	-0.0035	0.0065	Chuvash
											usb6	-0.0033	-0.0005	0.0001	0.013	Uzbek
											altai283p	-0.0164	-0.0057	-0.0006	0.0213	Altaian
											Tuvinians56	-0.0217	-0.0059	0.0002	0.0272	Tuvinian
											Tuvinians54	-0.0206	-0.0052	-0.0001	0.0254	Tuvinian
											Selkup4	-0.0117	-0.017	-0.0016	0.0233	Selkup
											bel8s	0.0148	-0.0038	-0.005	-0.0036	Belarusian
											belarusian23vp	0.0144	-0.0047	-0.0052	-0.0013	Belarusian
											Est400	0.0145	-0.0051	-0.0059	-0.0036	Estonian
											Mordovians22	0.0121	-0.0065	-0.0051	-0.0012	Mordovian
											Chuvash26	0.0058	-0.0071	-0.0036	0.0076	Chuvash
											Chuvash24	0.0044	-0.0081	-0.0039	0.004	Chuvash
											usb64	0.0023	0.0002	0	0.0053	Uzbek
											altai419A	-0.0149	-0.006	-0.0003	0.0198	Altaian
											Tuvinians61	-0.0209	-0.0047	0.0003	0.0274	Tuvinian
											Dolgan3875	-0.0204	-0.0122	0.0006	0.0421	Dolgan
											Selkup21	-0.0097	-0.0159	-0.0021	0.0208	Selkup
											bel23s	0.0148	-0.0045	-0.0061	-0.0042	Belarusian
											belarusian47zp	0.0151	-0.0043	-0.0056	-0.0042	Belarusian
											UkrLv228	0.0145	-0.0043	-0.0046	-0.0022	Ukrainian
											Est397	0.0142	-0.0054	-0.0062	-0.0039	Estonian
											Mordovians32	0.0115	-0.0054	-0.0054	-0.002	Mordovian
											Chuvash29	0.0045	-0.0089	-0.0038	0.0068	Chuvash
											Chuvash25	0.0061	-0.0076	-0.0044	0.0054	Chuvash
											usb72	0.0026	-0.0004	0.0009	0.0053	Uzbek
											altai409k	-0.0171	-0.0072	-0.0002	0.0247	Altaian
											Tuvinians85	-0.0195	-0.0081	0.0001	0.0281	Tuvinian
											Dolgan3857	-0.0179	-0.012	0.0005	0.0365	Dolgan
											Selkup4a	-0.017	-0.0171	-0.0003	0.0316	Selkup
											bel82s	0.0153	-0.0049	-0.0055	-0.0028	Belarusian
											UkrBel614	0.0146	-0.0043	-0.0053	-0.0033	Ukrainian
											UkrLv237	0.0155	-0.0031	-0.005	-0.0023	Ukrainian
											Est394	0.0146	-0.006	-0.006	-0.0061	Estonian
											Mordovians5	0.0126	-0.0057	-0.0055	-0.002	Mordovian
											Chuvash31	0.0056	-0.0078	-0.0039	0.0057	Chuvash
											usb2	-0.006	-0.0021	0.0003	0.0131	Uzbek
											usb78	0.0013	-0.0013	0.0001	0.0067	Uzbek
											usb8	-0.0029	-0.0007	0.0002	0.0106	Uzbek
											tdj508_rushan	0.0087	-0.0016	-0.0006	0.0035	Tajik
											tdj126_shugnan	0.0097	-0.0012	-0.0008	0.0016	Tajik
											tdj868_rushan	0.0099	-0.0022	-0.0005	-0.0007	Tajik
											UZB178_turkmen	-0.0021	-0.0018	0.0007	0.0101	Turkmen
											tdj252_ishkashim	0.0073	-0.0015	-0.0003	0.0018	Tajik
											tdj979_shugnan	0.0097	-0.0017	-0.0006	-0.0005	Tajik
											UZB180_turkmen	0.0003	-0.0024	0.0005	0.0056	Turkmen
											tdj255_ishkashim	0.0083	0.0001	-0.0001	-0.0022	Tajik
											UZB101_turkmen	0.0055	0.001	0.0015	0.0045	Turkmen
											saudi1403	0.0165	0.0078	0.0091	0.0042	Saudi
											tdj269_ishkashim	0.0081	-0.001	-0.0008	0.0028	Tajik
											UZB102_turkmen	0.0032	-0.0012	0.0006	0.0058	Turkmen
											UZB105_turkmen	-0.0042	-0.0017	-0.0007	0.0107	Turkmen
											tdj305_shugnan	0.0088	-0.0026	-0.0011	-0.0021	Tajik
											UZB111_turkmen	0.003	0.0005	0.0006	0.0083	Turkmen
											UZB150_turkmen	0.0026	0.0001	0.0011	0.006	Turkmen
											NA13597	-0.0285	0.0226	-0.0023	-0.0391	Atayal
											NA13605	-0.0286	0.0217	-0.0021	-0.036	Atayal
											NA13613	-0.0286	0.0223	-0.0022	-0.0308	Ami
											NA15202	0.0156	-0.0023	-0.0047	-0.0021	Hungarian
											NA15725	0.0156	-0.0038	-0.0047	-0.0059	Czech
											NA15733	0.0149	-0.0034	-0.0049	-0.004	Czech
											NA15762	0.016	-0.0041	-0.0055	-0.0048	Icelandic
											NA17373	0.017	0.0004	-0.001	-0.0026	Greek
											ND19394	-0.0285	0.0115	-0.0007	0.0029	Korean
											NA13598	-0.0283	0.0222	-0.0024	-0.036	Atayal
											NA13606	-0.0282	0.0225	-0.0022	-0.0405	Atayal
											NA13614	-0.0285	0.0215	-0.0021	-0.0301	Ami
											NA15203	0.0154	-0.0028	-0.0045	-0.0028	Hungarian
											NA15726	0.0161	-0.0034	-0.0046	-0.0026	Czech
											NA15755	0.0158	-0.0042	-0.006	-0.0021	Icelandic
											NA15763	0.0154	-0.0043	-0.0055	-0.0022	Icelandic
											NA17374	0.0169	0.0042	0.0024	0.0011	Greek
											ND22219	-0.0292	0.0092	-0.0006	0.0065	Korean
											NA13599	-0.0292	0.0229	-0.0025	-0.0415	Atayal
											NA13607	-0.0285	0.021	-0.0025	-0.0287	Ami
											NA13615	-0.0284	0.0221	-0.0024	-0.0279	Ami
											NA15204	0.0153	-0.0028	-0.0038	-0.0011	Hungarian
											NA15727	0.0156	-0.0036	-0.0047	-0.0039	Czech
											NA15756	0.0159	-0.0044	-0.0053	-0.003	Icelandic
											NA15764	0.0159	-0.0036	-0.005	-0.0008	Icelandic
											NA17375	0.0158	0.0022	0.0002	-0.0016	Greek
											NA00726	-0.0289	0.0094	-0.0006	0.0097	Korean
											NA13608	-0.0284	0.021	-0.0024	-0.0284	Ami
											NA13616	-0.0288	0.0222	-0.0023	-0.03	Ami
											NA15205	0.0154	-0.003	-0.0044	-0.0027	Hungarian
											NA15728	0.0161	-0.0036	-0.0046	-0.0019	Czech
											NA15757	0.0159	-0.0033	-0.0052	-0.0042	Icelandic
											NA15765	0.0155	-0.0038	-0.0058	-0.0044	Icelandic
											NA17376	0.0167	0.0035	0.0016	-0.0011	Greek
											NA13601	-0.0284	0.0221	-0.0026	-0.038	Atayal
											NA13609	-0.0288	0.0207	-0.0023	-0.0273	Ami
											NA13626	0.0123	0.0004	0.0005	0.0007	Adygei
											NA15206	0.0156	-0.0021	-0.0041	-0.0019	Hungarian
											NA15729	0.016	-0.0039	-0.0045	-0.0047	Czech
											NA15758	0.0156	-0.0042	-0.0051	-0.0033	Icelandic
											NA15766	0.0157	-0.0039	-0.0054	-0.0047	Icelandic
											NA17377	0.0165	0.0004	-0.0013	-0.0004	Greek
											NA13602	-0.0281	0.0224	-0.0025	-0.037	Atayal
											NA13610	-0.0285	0.0218	-0.002	-0.0294	Ami
											NA15199	0.0159	-0.0032	-0.0043	0.0006	Hungarian
											NA15207	0.0151	-0.0035	-0.0038	-0.0011	Hungarian
											NA15730	0.0157	-0.003	-0.0044	-0.0019	Czech
											NA15759	0.0163	-0.0039	-0.0056	-0.0021	Icelandic
											ND13299	-0.029	0.0084	-0.0003	0.0068	Korean
											NA13603	-0.0283	0.0233	-0.0025	-0.0369	Atayal
											NA13611	-0.0287	0.0215	-0.0024	-0.0294	Ami
											NA15200	0.0154	-0.0032	-0.0043	-0.0049	Hungarian
											NA15208	0.0158	-0.0026	-0.0043	-0.0025	Hungarian
											NA15731	0.0154	-0.0035	-0.005	-0.0051	Czech
											NA15760	0.0158	-0.0043	-0.0055	-0.0027	Icelandic
											ND14916	-0.0295	0.0093	-0.0004	0.0087	Korean
											NA13604	-0.0288	0.0234	-0.0024	-0.0397	Atayal
											NA13612	-0.0286	0.0209	-0.0025	-0.0293	Ami
											NA15201	0.0156	-0.0023	-0.0041	-0.003	Hungarian
											NA15724	0.0157	-0.0031	-0.005	-0.0044	Czech
											NA15732	0.0157	-0.004	-0.0051	-0.004	Czech
											NA15761	0.0152	-0.0042	-0.0057	-0.0056	Icelandic
											NA17372	0.0164	0.0004	0	0.0001	Greek
											ND15143	-0.0288	0.0088	-0.0004	0.0058	Korean
											HG00128	0.0168	-0.0031	-0.0047	-0.0048	English
											HG00129	0.0161	-0.0039	-0.005	-0.0023	English
											HG00130	0.0161	-0.0024	-0.0045	-0.0007	English
											HG00131	0.0161	-0.0027	-0.0044	-0.004	English
											HG00233	0.0164	-0.0031	-0.0047	-0.0042	English
											HG00234	0.0161	-0.0032	-0.0049	-0.0022	English
											HG00232	0.0165	-0.0036	-0.0043	-0.0054	English
											HG01500	0.0163	0.0007	-0.0021	0.0005	Spanish
											HG01501	0.0164	0.0004	-0.0019	-0.0053	Spanish
											HG01503	0.0168	-0.0011	-0.0025	-0.0018	Spanish
											HG01504	0.0165	0.0011	-0.002	-0.0026	Spanish
											HG01506	0.0168	-0.0004	-0.0023	-0.0053	Spanish
											HG01507	0.0165	-0.0006	-0.0026	-0.0035	Spanish
											HG01509	0.0173	0.0005	-0.0015	-0.0032	Spanish
											HG01510	0.0169	-0.0001	-0.0024	-0.0053	Spanish
											HG01512	0.0169	-0.0016	-0.0032	-0.005	Spanish
											HG01513	0.0171	-0.0009	-0.0032	-0.0031	Spanish
											HG01515	0.0169	-0.0016	-0.0038	-0.0018	Spanish_North
											HG01516	0.0173	-0.0013	-0.0043	-0.0021	Spanish_North
											HG01518	0.0171	-0.0011	-0.0043	-0.0028	Spanish_North
											HG01524	0.0167	0.0005	-0.0022	-0.003	Spanish
											HG01527	0.0167	0	-0.0014	-0.002	Spanish
											HG01528	0.0167	-0.0002	-0.0022	-0.0029	Spanish
											HG01530	0.0163	0	-0.0025	-0.0013	Spanish
											HG01536	0.0165	-0.0011	-0.003	-0.0025	Spanish
											HG01537	0.0168	-0.0013	-0.0026	-0.0055	Spanish
											HG01605	0.0163	-0.0007	-0.0027	-0.0045	Spanish
											HG01606	0.0169	-0.0006	-0.003	-0.0041	Spanish
											HG01607	0.0165	0.0002	-0.0021	-0.0028	Spanish
											HG01608	0.0163	-0.0003	-0.0025	-0.0055	Spanish
											HG01613	0.0167	-0.0005	-0.0028	-0.0019	Spanish
											HG01615	0.0166	-0.0001	-0.0027	-0.0022	Spanish
											HG01617	0.0161	0.0005	-0.0023	-0.0033	Spanish
											HG01618	0.0159	-0.0002	-0.0024	-0.0008	Spanish
											HG01619	0.0172	0.0004	-0.002	-0.0039	Spanish
											HG01620	0.0165	0	-0.002	-0.002	Spanish
											HG01623	0.0169	-0.0003	-0.002	-0.0037	Spanish
											HG01624	0.0165	0.0007	-0.0019	-0.0018	Spanish
											HG01625	0.0168	-0.0005	-0.0025	-0.0024	Spanish
											HG01626	0.0162	0.001	-0.0009	-0.0024	Spanish
											HG00171	0.0112	-0.0081	-0.0066	0.0006	Finnish
											HG00174	0.0131	-0.006	-0.0057	-0.0024	Finnish
											HG00190	0.0128	-0.0053	-0.0059	-0.0001	Finnish
											HG00266	0.0122	-0.0067	-0.0059	-0.0016	Finnish
											HG00231	0.0157	-0.0033	-0.0044	-0.0044	English
											HG00183	0.0115	-0.0067	-0.0056	-0.0008	Finnish
											HG00126	0.0167	-0.0035	-0.0049	-0.0027	English
											HG00173	0.0121	-0.007	-0.0063	-0.0012	Finnish
											HG00181	0.013	-0.0048	-0.004	0.001	Finnish
											HG00182	0.0116	-0.0078	-0.0059	0.0001	Finnish
											HG01747	0.0168	-0.0005	-0.0026	-0.0048	Spanish
											HG01746	0.0168	-0.0003	-0.0028	-0.0048	Spanish
											HG01675	0.0167	-0.0007	-0.0028	-0.0019	Spanish
											HG01680	0.0167	-0.0008	-0.0029	-0.0056	Spanish
											HG01682	0.017	-0.0006	-0.0033	-0.0007	Spanish
											HG01700	0.0165	-0.0018	-0.0041	-0.0042	Spanish_North
											HG01679	0.0169	-0.0008	-0.0027	-0.0024	Spanish
											HG01702	0.0171	-0.0016	-0.0042	-0.0027	Spanish_North
											HG01676	0.0171	-0.0004	-0.0035	-0.0038	Spanish
											HG01684	0.0167	-0.0008	-0.003	-0.002	Spanish
											HG01705	0.0167	0.0004	-0.0022	-0.0004	Spanish
											HG01707	0.0165	0.0005	-0.0025	-0.0029	Spanish
											HG01685	0.0167	0.0001	-0.0018	-0.0037	Spanish
											HG01686	0.0166	-0.001	-0.0025	-0.0035	Spanish
											HG01704	0.0162	0.0008	-0.0014	-0.0036	Spanish
											HG01673	0.0168	-0.0004	-0.0026	-0.004	Spanish
											HG01761	0.0172	-0.0005	-0.0027	-0.0056	Spanish
											HG01770	0.0167	-0.0001	-0.0025	-0.0024	Spanish
											HG01762	0.0171	-0.0011	-0.0032	-0.0035	Spanish
											HG01773	0.0168	-0.0009	-0.0028	-0.0046	Spanish
											HG01842	-0.027	0.0186	-0.0017	-0.0144	Kinh
											HG01844	-0.027	0.0173	-0.0012	-0.0179	Kinh
											HG01846	-0.027	0.0185	-0.0016	-0.0166	Kinh
											HG01600	-0.028	0.0179	-0.0014	-0.0195	Kinh
											HG01595	-0.0271	0.0186	-0.0012	-0.016	Kinh
											HG01596	-0.0271	0.0172	-0.0015	-0.0155	Kinh
											HG01597	-0.0279	0.0177	-0.0017	-0.0186	Kinh
											HG01598	-0.0274	0.0176	-0.0017	-0.017	Kinh
											HG02220	0.0164	-0.001	-0.0026	-0.0037	Spanish
											HG02238	0.0173	-0.0004	-0.0025	-0.0028	Spanish
											HG01678	0.0165	0.0001	-0.0028	-0.0033	Spanish
											HG01699	0.0166	0.0007	-0.0019	-0.0032	Spanish
											HG01697	0.0164	-0.0002	-0.0017	-0.0031	Spanish
											HG00160	0.0162	-0.0039	-0.0049	-0.0048	English
											CHI007	-0.0227	0.0164	-0.0007	-0.0159	Thai
											CHI034	-0.0266	0.0184	-0.0018	-0.0192	Thai
											DCH002	-0.0211	0.0158	-0.0009	-0.0183	Thai
											DCH006	-0.0209	0.0166	-0.0013	-0.0162	Thai
											DCH007	-0.0253	0.0155	-0.0012	-0.0143	Thai
											DCH008	-0.0207	0.0163	-0.0009	-0.0148	Thai
											DCH009	-0.0241	0.016	-0.001	-0.0151	Thai
											DCH010	-0.0214	0.0165	-0.001	-0.0193	Thai
											DCH011	-0.0214	0.0165	-0.0005	-0.0191	Thai
											DCH012	-0.0219	0.0162	-0.0011	-0.015	Thai
											Malta4AM91	0.0162	0.0024	0.0009	-0.002	Maltese
											Malta8AM91	0.017	0.0023	0.001	-0.0004	Maltese
											CRO53	0.0161	-0.0027	-0.0037	-0.0035	Croatian
											AshkenaziJew5779	0.0158	0.0024	0.0015	-0.0013	Jew_Ashkenazi
											SephardiJewTurkey4955	0.0161	0.0023	0.0024	-0.0003	Jew_Turkish
											NOR119	0.0154	-0.0041	-0.0051	-0.0043	Norwegian
											NOR124	0.0156	-0.0038	-0.0051	-0.0036	Norwegian
											CRO103	0.0166	-0.002	-0.0035	-0.004	Croatian
											CRO107	0.0162	-0.0022	-0.0036	-0.0017	Croatian
											TunisianJew1421	0.0169	0.0042	0.0044	0.0006	Jew_Tunisian
											SephardiJewTurkey5877	0.0161	0.0025	0.0022	-0.0027	Jew_Turkish
											TP08	0.0161	0.0013	0.0005	-0.001	Sicilian
											Ckrd13	-0.0248	-0.0148	0.0015	0.0406	Yukagir
											GREEKGRALPOP18	0.0168	0.0002	-0.0012	-0.0031	Greek
											AshkenaziJew5782	0.016	0.002	0.0011	-0.0012	Jew_Ashkenazi
											BEL57	0.0168	0.0025	0.0008	-0.0033	Italian_South
											BAS35	0.017	-0.0023	-0.0045	-0.0045	Basque
											SR23	0.0163	0.0018	0.0004	-0.0014	Sicilian
											CRO47	0.0155	-0.0026	-0.0042	-0.003	Croatian
											NOR106	0.0154	-0.0041	-0.0047	-0.0027	Norwegian
											CRO41	0.0162	-0.0034	-0.0035	-0.0023	Croatian
											Malta7AM91	0.0169	0.0014	0.0019	-0.0026	Maltese
											SephardiJewTurkey4953	0.017	0.0042	0.003	0.0012	Jew_Turkish
											SephardiJewTurkey6077	0.0169	0.0034	0.0027	-0.0006	Jew_Turkish
											NOR101	0.0149	-0.0037	-0.005	-0.0035	Norwegian
											SephardiJewTurkey5832	0.0163	0.0033	0.0028	0.0007	Jew_Turkish
											YemeniteJew4684	0.0166	0.007	0.0078	0.0013	Jew_Yemenite
											TP05	0.0164	0.0018	0.0012	-0.0031	Sicilian
											Kayseri24392	0.0131	0.0024	0.0017	-0.0015	Turkish
											YemeniteJew4695	0.0163	0.0085	0.0082	-0.0003	Jew_Yemenite
											SR60	0.0167	0.002	0.0012	-0.0018	Sicilian
											NOR146	0.0153	-0.0047	-0.0051	-0.0039	Norwegian
											TP06	0.017	0.0023	0.0002	-0.0022	Sicilian
											NOR108	0.0156	-0.0039	-0.0055	-0.0018	Norwegian
											Ckrd18	-0.0265	-0.0202	0.0024	0.0353	Yukagir
											CRO66	0.015	-0.0016	-0.003	-0.0046	Croatian
											IranianJew1409	0.0153	0.0036	0.0041	-0.0014	Jew_Iranian
											NOR126	0.0156	-0.0039	-0.0054	-0.005	Norwegian
											SephardiJewTurkey5075	0.0164	0.0027	0.0019	0.001	Jew_Turkish
											GREEKGRALPOP13	0.0165	0.0004	-0.0007	-0.0019	Greek
											TP07	0.0165	0.0028	0.0013	0.0011	Sicilian
											BAS31	0.0175	-0.0026	-0.0044	-0.0042	Basque
											ALB191	0.0164	-0.0012	-0.0015	-0.0003	Albanian
											GREEKGRALPOP15	0.0162	0.0004	-0.0014	-0.0016	Greek
											SephardiJewTurkey4950	0.0165	0.0028	0.0017	-0.0003	Jew_Turkish
											NOR107	0.0153	-0.0042	-0.0056	-0.0017	Norwegian
											SephardiJewTurkey5033	0.0168	0.0032	0.0024	0.0002	Jew_Turkish
											GREEKGRALPOP5	0.0159	0.0013	-0.001	-0.0035	Greek
											YemeniteJew4675	0.0157	0.0073	0.0076	0.0024	Jew_Yemenite
											CRO153	0.0161	-0.0025	-0.0033	-0.0016	Croatian
											NOR109	0.0164	-0.0043	-0.0057	-0.0032	Norwegian
											SouthFrench3326	0.0163	-0.0019	-0.0042	-0.0034	French
											GREEKGRALPOP9	0.0161	0.0004	-0.0013	-0.0019	Greek
											Mansi48	-0.0055	-0.0141	-0.0025	0.0149	Mansi
											TP04	0.0168	0.0014	0.0002	-0.0009	Sicilian
											CRO31	0.0159	-0.0016	-0.0037	-0.0029	Croatian
											TP25	0.0161	0.0033	0.0003	-0.0018	Sicilian
											GREEKGRALPOP4	0.0168	0.0009	-0.0005	-0.0003	Greek
											CRO93	0.0157	-0.0024	-0.0036	-0.0024	Croatian
											Malta17AM91	0.016	0.0028	0.0012	-0.0003	Maltese
											SouthFrench3947	0.0169	-0.0021	-0.0037	-0.0012	French
											SouthFrench1323	0.0165	-0.0018	-0.0041	-0.0054	French
											SR48R	0.0158	0.0021	0.0008	-0.0036	Sicilian
											YemeniteJew4938	0.0165	0.008	0.0076	0.0016	Jew_Yemenite
											SR44	0.0166	0.0017	0.0008	-0.0029	Sicilian
											SR64	0.0166	0.0022	0.0007	-0.0022	Sicilian
											NOR148	0.0151	-0.0047	-0.0057	-0.0035	Norwegian
											IraqiJew4061	0.0169	0.0048	0.0043	0.0019	Jew_Iraqi
											CYP19	0.0166	0.0036	0.0025	0.0015	Cypriot
											CRO48	0.0161	-0.0022	-0.0036	-0.0029	Croatian
											GREEKGRALPOP17	0.0164	0.0002	-0.0013	-0.0025	Greek
											ALB213	0.0161	0	-0.001	-0.0025	Albanian
											Turkish7BA57	0.0118	0.0007	0.0007	0.0012	Turkish
											BAS22	0.017	-0.0012	-0.0046	-0.0042	Basque
											GREEKGRALPOP16	0.0165	0.0003	-0.0008	-0.0006	Greek
											NOR111	0.0163	-0.0038	-0.0054	-0.0054	Norwegian
											SouthFrench3951	0.0169	-0.001	-0.0036	-0.0041	French
											BAS25	0.0172	-0.0013	-0.0046	-0.0045	Basque
											BAS32	0.0179	-0.0018	-0.004	-0.0041	Basque
											GREEKGRALPOP11	0.0166	0.0004	-0.0011	-0.0025	Greek
											GREEKGRALPOP10	0.0156	0.0003	-0.0009	-0.0017	Greek
											Malta2AM91	0.0164	0.003	0.0018	0.0001	Maltese
											GREEKGRALPOP3	0.0162	0.0001	-0.0013	-0.0003	Greek
											Malta16AM91	0.0163	0.0033	0.0019	-0.0002	Maltese
											GREEKGRALPOP8	0.0166	-0.0002	-0.0013	-0.002	Greek
											IranianJew1132	0.0157	0.0045	0.004	0.002	Jew_Iranian
											MoroccanJew5126	0.0163	0.0034	0.0029	-0.0015	Jew_Moroccan
											Turkish8BA62	0.0117	-0.0001	-0.0003	0.002	Turkish
											CYP5	0.0165	0.0033	0.003	0.0003	Cypriot
											SouthFrench3068	0.0172	-0.0018	-0.0039	-0.0054	French
											Cyprus13AJ19	0.0164	0.0025	0.0018	0.001	Cypriot
											TunisianJew1763	0.0167	0.0057	0.0044	0.001	Jew_Tunisian
											Malta15AM91	0.0163	0.0027	0.0012	0.0002	Maltese
											MoroccanJew4634	0.0163	0.0036	0.0031	-0.0014	Jew_Moroccan
											Istanbul20010	0.0129	0.0024	0.0022	0.0015	Turkish
											BAS30	0.0166	-0.0014	-0.0045	-0.0045	Basque
											Cyprus24AJ19	0.0168	0.0038	0.0028	0.0009	Cypriot
											YemeniteJew4667	0.016	0.0079	0.0085	0.0009	Jew_Yemenite
											TunisianJew1507	0.0165	0.006	0.0048	0.0011	Jew_Tunisian
											IraqiJew4241	0.0158	0.0049	0.0044	-0.0002	Jew_Iraqi
											TunisianJew1544	0.016	0.0046	0.0035	-0.0012	Jew_Tunisian
											AshkenaziJew5783	0.0159	0.0022	0.0005	-0.0007	Jew_Ashkenazi
											Turkish4BA57	0.0107	0.0004	0.0011	0.003	Turkish
											AshkenaziJew5704	0.0161	0.0023	0.0012	-0.0013	Jew_Ashkenazi
											MoroccanJew4789	0.0161	0.0042	0.0028	-0.0011	Jew_Moroccan
											IranianJew1159	0.0158	0.0045	0.0043	0.0021	Jew_Iranian
											MoroccanJew5168	0.0157	0.0036	0.003	-0.0009	Jew_Moroccan
											IranianJew1513	0.0156	0.0043	0.0043	0.0012	Jew_Iranian
											AshkenaziJew5728	0.016	0.0025	0.0006	-0.0006	Jew_Ashkenazi
											ALB202	0.0159	0.0007	-0.0012	-0.0023	Albanian
											YemeniteJew4960	0.0164	0.0074	0.0077	0.0014	Jew_Yemenite
											GREEKGRALPOP12	0.0158	0.0001	-0.0006	-0.0002	Greek
											SouthFrench1112	0.0168	-0.0008	-0.0036	-0.0048	French
											AshkenaziJew5790	0.0158	0.002	0.0009	-0.0004	Jew_Ashkenazi
											CYP2	0.0166	0.0036	0.0026	0.0017	Cypriot
											Mansi76	-0.0083	-0.0159	-0.0016	0.0211	Mansi
											GeorgianJew1607	0.0143	0.004	0.0032	0.0011	Jew_Georgian
											GeorgianJew1671	0.0157	0.0037	0.0034	0.0012	Jew_Georgian
											Cyprus2AJ19	0.0167	0.0051	0.0046	-0.0001	Cypriot
											Adana23114	0.0136	0.0016	0.0024	0.001	Turkish
											GREEKGRALPOP14	0.0167	0.0006	-0.0007	-0.0004	Greek
											IranianJew1556	0.0159	0.0053	0.0038	0.0031	Jew_Iranian
											TunisianJew1170	0.017	0.0048	0.004	0	Jew_Tunisian
											TunisianJew1531	0.0171	0.0048	0.004	0.0006	Jew_Tunisian
											SouthFrench4018	0.0165	-0.0009	-0.004	-0.0042	French
											Trabzon21177	0.0161	0.0029	0.0031	-0.0009	Turkish
											GeorgianJew1577	0.0161	0.0035	0.0031	0.0024	Jew_Georgian
											BAS28	0.0173	-0.0015	-0.0047	-0.0028	Basque
											Aydin18784	0.0103	0.001	0.0013	0.0032	Turkish
											IraqiJew1417	0.0166	0.0044	0.0045	0.0003	Jew_Iraqi
											Istanbul19810	0.013	0.0024	0.0011	0.0005	Turkish
											Trabzon21557	0.0162	0.0033	0.003	0.0015	Turkish
											IranianJew1557	0.0155	0.0029	0.0032	0.0005	Jew_Iranian
											GeorgianJew1971	0.0155	0.0023	0.0034	0.0017	Jew_Georgian
											GeorgianJew1594	0.0158	0.0041	0.0034	0.0016	Jew_Georgian
											MoroccanJew4692	0.0165	0.0049	0.0031	0	Jew_Moroccan
											ALB212	0.0167	0.0008	-0.0011	-0.0013	Albanian
											IraqiJew1771	0.0159	0.0047	0.0041	0.0014	Jew_Iraqi
											YemeniteJew5433	0.0164	0.0079	0.0079	-0.0003	Jew_Yemenite
											Mansi94	-0.0076	-0.0153	-0.0026	0.0191	Mansi
											ALB220	0.0165	0.0009	-0.0006	-0.0009	Albanian
											Cyprus22AJ19	0.0167	0.004	0.0026	0.0003	Cypriot
											YemeniteJew4937	0.0159	0.007	0.008	0.0017	Jew_Yemenite
											Bishkek28452	-0.0134	-0.003	0	0.0137	Kyrgyz
											Malta12AM91	0.017	0.0025	0.0014	-0.0021	Maltese
											Trabzon21534	0.0155	0.0034	0.0025	0.0013	Turkish
											BAS27	0.0173	-0.0019	-0.0043	-0.0053	Basque
											Cyprus21AJ19	0.0163	0.0039	0.0036	0.0016	Cypriot
											TunisianJew1511	0.0163	0.0051	0.0039	0.0015	Jew_Tunisian
											Turkish9BA57	0.011	0.0014	0.0016	0.0028	Turkish
											Kayseri24075	0.014	0.0026	0.0021	0.0017	Turkish
											IraqiJew4291	0.016	0.006	0.0043	-0.0011	Jew_Iraqi
											ALB230	0.0162	0.0002	-0.0015	-0.0024	Albanian
											Adana23108	0.0161	0.0045	0.0041	0.0013	Turkish
											IranianJew1143	0.0161	0.0045	0.0045	0.0032	Jew_Iranian
											MoroccanJew4683	0.0166	0.0037	0.0029	-0.0005	Jew_Moroccan
											IranianJew1832	0.0154	0.0041	0.0039	0.0017	Jew_Iranian
											GeorgianJew1654	0.0155	0.0042	0.0036	0.0018	Jew_Georgian
											Bishkek28442	-0.0142	-0.0026	-0.0004	0.0159	Kyrgyz
											BAS33	0.0171	-0.0014	-0.0042	-0.0052	Basque
											Mansi43	-0.0036	-0.0129	-0.003	0.0133	Mansi
											GeorgianJew1883	0.0154	0.003	0.0034	0.0007	Jew_Georgian
											Kayseri24266	0.0128	0.0018	0.0017	0.0029	Turkish
											Istanbul25095	0.0126	-0.0007	-0.0018	0.0002	Turkish
											Aydin18112	0.0106	0.0016	0.0016	0.0042	Turkish
											Kayseri24402	0.0129	0.0018	0.0014	0.0034	Turkish
											Istanbul25081	0.0126	0.0009	0.0009	-0.0002	Turkish
											Aydin18596	0.0089	0.0009	0.0008	0.0051	Turkish
											Istanbul17778	0.0112	0.0013	0.0018	0.0041	Turkish
											IraqiJew1430	0.016	0.0046	0.0045	0.0001	Jew_Iraqi
											Bishkek28443	-0.014	-0.0021	-0.0004	0.0186	Kyrgyz
											Istanbul15781	0.0142	-0.0002	-0.0003	-0.0022	Turkish
											Bishkek28445	-0.0141	-0.0034	0.0002	0.0171	Kyrgyz
											Adana23136	0.0167	0.0042	0.0038	0.0003	Turkish
											Mansi79	-0.0085	-0.0142	-0.0023	0.019	Mansi
											AshkenaziJew5788	0.0163	0.0024	0.001	-0.0008	Jew_Ashkenazi
											Mansi91	-0.0071	-0.0145	-0.0026	0.0203	Mansi
											Adana23113	0.0142	0.0018	0.0025	0	Turkish
											Bishkek28451	-0.0141	-0.0038	-0.0006	0.0192	Kyrgyz
											Trabzon21575	0.0151	0.0033	0.0025	0.0027	Turkish
											Aydin18636	0.0113	0.0008	0.0015	0.0047	Turkish
											Istanbul20040	0.0135	0.0023	0.0026	0.0014	Turkish
											Adana23144	0.0095	0.0018	0.0023	0.0039	Turkish
											Kayseri23967	0.0124	0.0015	0.0019	0.0043	Turkish
											IranianJew1845	0.0151	0.0045	0.0043	0.002	Jew_Iranian
											Trabzon21174	0.016	0.0024	0.0024	-0.0013	Turkish
											Aydin18873	0.0114	-0.0001	0.001	0.0012	Turkish
											Bishkek28449	-0.0146	-0.0023	-0.0003	0.0139	Kyrgyz
											Kayseri23892	0.0124	0.002	0.0022	0.0005	Turkish
											Istanbul19185	0.0123	0.0015	0.0012	0.0018	Turkish
											Istanbul25098	0.0155	-0.0006	-0.0019	-0.0019	Turkish
											Adana23133	0.0132	0.0021	0.0026	0.0024	Turkish
											Trabzon21515	0.0169	0.0035	0.0023	0.001	Turkish
											Kayseri24032	0.0126	0.0018	0.0023	0.0035	Turkish
											Mansi84	-0.0087	-0.0158	-0.0026	0.0197	Mansi
											Kayseri23549	0.0121	0.0022	0.0023	0.0032	Turkish
											Trabzon21544	0.0165	0.0029	0.0027	0.0008	Turkish
											Adana23150	0.0129	0.0003	0.001	0.0007	Turkish
											Kayseri23271	0.0145	0.0028	0.0022	0.0022	Turkish
											Trabzon21645	0.0157	0.0027	0.0022	0.0001	Turkish
											Adana23147	0.0139	0.0028	0.0028	0.0024	Turkish
											Bishkek28456	-0.0131	-0.0027	-0.0004	0.0138	Kyrgyz
											Aydin18483	0.009	0.0005	0.0014	0.0043	Turkish
											Aydin18419	0.0105	0.0005	0.001	0.0018	Turkish
											Kayseri24276	0.0138	0.0027	0.0025	0.0021	Turkish
											Bishkek28446	-0.0126	-0.0021	-0.0005	0.0162	Kyrgyz
											Istanbul19708	0.0101	0.0018	0.0017	0.0026	Turkish
											Mansi56	-0.0056	-0.0144	-0.0026	0.0153	Mansi
											Trabzon21173	0.0164	0.0037	0.0027	0.0025	Turkish
											Adana23112	0.0107	0.0018	0.0021	0.0033	Turkish
											Bishkek28454	-0.015	-0.0033	0	0.0169	Kyrgyz
											Adana23117	0.0123	0.0019	0.002	0.0035	Turkish
											T_Sherpa-1.DG	-0.0255	0.0075	-0.0004	0.0106	Sherpa.DG
											T_Sherpa-2.DG	-0.0256	0.0067	0.0002	0.0109	Sherpa.DG
											S_North_Ossetian-1.DG	0.0123	0.0004	0.0008	0.0053	North_Ossetian.DG
											S_Saami-1.DG	0.0055	-0.0101	-0.0056	0.0038	Saami.DG
											S_Saami-2.DG	0.0036	-0.0109	-0.0051	0.0093	Saami.DG
											S_North_Ossetian-2.DG	0.0124	0.0001	0.0011	0.003	North_Ossetian.DG
											Avar.SG	0.0141	-0.0016	0	0.0005	Avar.SG
											Bur1.SG	-0.0223	-0.0067	0.0004	0.0303	Buryat.SG
											Bur2.SG	-0.0221	-0.0053	0.0005	0.0273	Buryat.SG
											Ul5	-0.0279	-0.0102	0.0016	0.0253	Ulchi
											Ul31	-0.0284	-0.0104	0.0016	0.0283	Ulchi
											Ul65	-0.0286	-0.0123	0.0019	0.0296	Ulchi
											Ul6	-0.028	-0.0076	0.0019	0.023	Ulchi
											Ul33	-0.0277	-0.008	0.0011	0.0294	Ulchi
											Ul71	-0.0286	-0.0086	0.0015	0.0284	Ulchi
											Ul10	-0.0289	-0.0076	0.0016	0.0229	Ulchi
											Ul43	-0.0286	-0.0108	0.0018	0.0303	Ulchi
											Ul72	-0.0279	-0.0096	0.0017	0.0258	Ulchi
											Ul44	-0.0281	-0.0077	0.0012	0.0265	Ulchi
											Ul74	-0.0282	-0.0086	0.0014	0.0241	Ulchi
											Ul19	-0.0279	-0.0042	0.0017	0.0176	Ulchi
											Ul24	-0.0276	-0.0114	0.0012	0.0332	Ulchi
											Ul59	-0.0283	-0.0094	0.0015	0.0251	Ulchi
											HGDP01189	-0.0281	0.0155	-0.0013	-0.009	Miao
											HGDP01190	-0.0285	0.0149	-0.0014	-0.0052	Miao
											HGDP01191	-0.0287	0.0162	-0.0015	-0.0083	Miao
											HGDP01192	-0.0288	0.0154	-0.0011	-0.0065	Miao
											HGDP01193	-0.0287	0.016	-0.0015	-0.0082	Miao
											HGDP01194	-0.0283	0.0161	-0.0016	-0.0102	Miao
											HGDP01195	-0.0285	0.0145	-0.0015	-0.0082	Miao
											HGDP01196	-0.0289	0.0152	-0.0015	-0.0055	Miao
											HGDP01197	-0.0284	0.0157	-0.0015	-0.0059	Miao
											HGDP01198	-0.0283	0.0151	-0.0011	-0.0094	Miao
											Baku01	0.0141	0.0032	0.003	-0.0001	Azeri_WGA
											Baku02	0.0143	0.0029	0.0036	0.0012	Azeri_WGA
											Baku03	0.014	0.0037	0.0038	0.0019	Azeri_WGA
											HG00103	0.0158	-0.003	-0.0052	-0.0027	Scottish
											HG00104	0.0156	-0.0042	-0.0045	-0.0023	Scottish
											HG00105	0.0158	-0.0032	-0.0052	-0.0024	Scottish
											HG00106	0.0155	-0.0042	-0.0051	-0.0057	Scottish
											HG01695	0.0162	0.0017	-0.0006	-0.0026	Canary_Islander
											HG01694	0.0169	0.001	-0.0003	-0.0024	Canary_Islander
											LibyanJew1438	0.0165	0.0054	0.0049	-0.0004	Jew_Libyan
											Ul56	-0.0276	-0.0059	0.0015	0.0226	Ulchi
											Ul55	-0.0283	-0.0099	0.0018	0.0253	Ulchi
											Ul16	-0.0286	-0.0078	0.0019	0.0249	Ulchi
											Ul69	-0.0284	-0.0089	0.0017	0.027	Ulchi
											Ul1	-0.0284	-0.0063	0.0014	0.0199	Ulchi
											Ul36	-0.0278	-0.0134	0.0015	0.0313	Ulchi
											Ul25	-0.0285	-0.0078	0.0016	0.0264	Ulchi
											LibyanJew1601	0.0165	0.0046	0.0041	0.0016	Jew_Libyan
											Ul52	-0.0284	-0.0083	0.0009	0.0259	Ulchi
											Ul70	-0.0286	-0.0096	0.0013	0.0277	Ulchi
											LibyanJew1104	0.0161	0.0049	0.0039	-0.0002	Jew_Libyan
											LibyanJew1462	0.0164	0.0049	0.0038	-0.0013	Jew_Libyan
											LibyanJew1263	0.017	0.0052	0.0043	0.001	Jew_Libyan
											LibyanJew1611	0.0164	0.0053	0.0038	-0.0007	Jew_Libyan
											LibyanJew1605	0.0166	0.0046	0.0042	0.0008	Jew_Libyan
											LibyanJew1639	0.0166	0.0048	0.0046	0.0017	Jew_Libyan
											LibyanJew1659	0.0169	0.0049	0.0045	-0.0001	Jew_Libyan
											Ul51	-0.0281	-0.011	0.0017	0.0205	Ulchi
											Ul39	-0.0284	-0.0088	0.0016	0.0246	Ulchi
											T_Tibetan-2.DG	-0.0245	0.0067	0	0.0113	Tibetan.DG
											T_Tibetan-1.DG	-0.0247	0.0072	-0.0002	0.0122	Tibetan.DG
											I0211	0.0089	-0.016	-0.0091	-0.0128	EHG
											I0061	0.0081	-0.0173	-0.0083	-0.0106	EHG
											I0013	0.0133	-0.0104	-0.0101	-0.0108	SHG
											I0011	0.0126	-0.0111	-0.0111	-0.0074	SHG
											I0015	0.0128	-0.0111	-0.0108	-0.0104	SHG
											I0012	0.0125	-0.0109	-0.0115	-0.0109	SHG
											I0014	0.0124	-0.0113	-0.0109	-0.009	SHG
											I0017	0.013	-0.0111	-0.0107	-0.0089	SHG
											StoraForvar11.SG	0.0153	-0.0068	-0.0062	-0.0061	Sweden_HG.SG
											Ajvide52.SG	0.0145	-0.0043	-0.0045	-0.0086	PWC_Sweden_NHG.SG
											Ajvide53.SG	0.014	-0.0063	-0.0086	-0.0042	PWC_Sweden_NHG.SG
											Ajvide58.SG	0.014	-0.0062	-0.0073	-0.0091	PWC_Sweden_NHG.SG
											Ajvide59.SG	0.0186	0.0009	-0.0043	-0.0044	PWC_Sweden_NHG.SG
											Ajvide70.SG	0.0152	-0.0066	-0.0061	-0.0081	PWC_Sweden_NHG.SG
											Gokhem2.SG	0.019	0.0034	-0.0005	-0.0012	TRB_Sweden_MN.SG
											Gokhem4.SG	0.0187	0.0001	-0.002	-0.005	TRB_Sweden_MN.SG
											Gokhem5.SG	0.0192	0.0016	0.0005	-0.0042	TRB_Sweden_MN.SG
											Gokhem7.SG	0.0201	0.0032	-0.0021	-0.0016	TRB_Sweden_MN.SG
											Ire8.SG	0.015	-0.003	-0.0047	-0.0098	PWC_Sweden_NHG.SG
											Ukraine_N1.SG	0.0125	-0.0114	-0.0087	-0.0084	Ukraine_N1
											Ukraine_HG1.SG	0.0123	-0.0083	-0.0086	-0.0071	Ukraine_HG1
											Latvia_HG2.SG	0.0139	-0.0092	-0.0113	-0.01	Narva
											Latvia_MN1.SG	0.0137	-0.0069	-0.0098	-0.0095	Latvia_MN1
											Latvia_HG3.SG	0.0133	-0.0102	-0.0111	-0.0091	Latvia_HG3
											Latvia_LN1.SG	0.0137	-0.0078	-0.0055	-0.0045	Baltic_CWC
											Latvia_MN2.SG	0.0093	-0.0138	-0.0081	-0.0117	Baltic_CCC
											Latvia_HG1.SG	0.0143	-0.0099	-0.0104	-0.0098	Kunda
											MA826.RISE00.SG	0.015	-0.0044	-0.004	-0.004	Baltic_CWC
											MA968.MA976.SG	0.0142	-0.0045	-0.0037	-0.0039	Baltic_CWC
											MA969.SG	0.0141	-0.0059	-0.0046	-0.0015	Baltic_CWC
											MA971.SG	0.014	-0.0054	-0.0032	-0.0058	Baltic_CWC
											MA974.SG	0.0102	-0.0151	-0.0099	-0.0099	Baltic_CCC
											MA975.SG	0.0111	-0.0128	-0.0072	-0.0053	Baltic_CCC
											MA976.SG	0.0141	-0.0051	-0.0041	-0.0034	Baltic_CWC
											Donkalnis1	0.0149	-0.0084	-0.0081	-0.0017	Narva
											Donkalnis4	0.0133	-0.009	-0.0117	-0.0011	Kunda
											Donkalnis6	0.0148	-0.0074	-0.012	-0.0079	Narva
											Donkalnis7	0.0141	-0.0099	-0.0108	-0.0078	Narva
											Gyvakarai1	0.013	-0.0065	-0.0039	-0.0035	Baltic_LN
											Kivisaare3	0.0134	-0.0087	-0.0103	-0.0103	Narva
											Kivutkalns153	0.015	-0.006	-0.0068	-0.0058	Baltic_BA
											Kivutkalns164	0.0155	-0.0059	-0.0071	-0.005	Baltic_BA
											Kivutkalns194	0.0154	-0.0055	-0.0062	-0.0063	Baltic_BA
											Kivutkalns19	0.015	-0.0069	-0.0071	-0.0053	Baltic_BA
											Kivutkalns207	0.015	-0.0063	-0.0071	-0.0042	Baltic_BA
											Kivutkalns209	0.0152	-0.0051	-0.0066	-0.0027	Baltic_BA
											Kivutkalns215	0.0154	-0.0059	-0.0068	-0.0055	Baltic_BA
											Kivutkalns222	0.0151	-0.005	-0.0068	-0.0042	Baltic_BA
											Kivutkalns25	0.0151	-0.006	-0.0066	-0.0089	Baltic_BA
											Kivutkalns42	0.0153	-0.0056	-0.0065	-0.0052	Baltic_BA
											Kretuonas1	0.0144	-0.0089	-0.011	-0.0105	Narva
											Kretuonas2	0.0146	-0.0091	-0.0116	-0.0107	Narva
											Kretuonas4	0.0142	-0.009	-0.012	-0.0057	Narva
											Kunila2	0.0141	-0.0036	-0.0034	-0.0006	Baltic_CCC
											Kvarlov5164	0.018	0.0023	-0.002	-0.0008	EN_TRB
											MotalaAA	0.0124	-0.0105	-0.0108	-0.0087	SHG
											Olsund	0.0145	-0.0036	-0.0045	-0.0045	Scandinavia_LNBA
											Plinkaigalis241	0.0149	-0.0042	-0.0044	-0.0031	Baltic_LN
											Plinkaigalis242	0.0133	-0.0071	-0.0054	-0.0028	Baltic_LN
											Popovo2	0.0091	-0.0146	-0.0079	-0.0078	EHG
											Spiginas1	0.0146	-0.0083	-0.012	-0.0101	Narva
											Spiginas2	0.0146	-0.0057	-0.0062	-0.0058	Baltic_LN
											Spiginas4	0.014	-0.0081	-0.0118	-0.0086	Kunda
											Tamula1	0.0118	-0.011	-0.009	-0.011	Baltic_CCC
											Tamula3	0.0107	-0.0134	-0.0097	-0.0115	Baltic_CCC
											Turlojiske1932	0.0158	-0.0056	-0.0063	-0.0033	Baltic_BA
											Turlojiske1	0.0146	-0.0059	-0.0064	-0.008	Baltic_BA
											Turlojiske3	0.0147	-0.0058	-0.0064	-0.004	Baltic_BA
											Turlojiske5	0.0143	-0.0074	-0.0067	-0.0081	Baltic_BA
											UzOO77	0.0084	-0.0169	-0.008	-0.0109	EHG
											Veibri4	0.0132	-0.0113	-0.011	-0.0079	Narva
											BOO001	-0.0052	-0.0166	-0.0032	0.0119	BolshoyOleniOstrov
											BOO002	-0.0048	-0.0159	-0.004	0.007	BolshoyOleniOstrov
											BOO003	-0.0048	-0.0164	-0.0042	0.0073	BolshoyOleniOstrov
											BOO004	-0.005	-0.0152	-0.0037	0.0089	BolshoyOleniOstrov
											BOO005	-0.0049	-0.0157	-0.0044	0.0061	BolshoyOleniOstrov
											BOO006	-0.0097	-0.0174	-0.003	0.0171	BolshoyOleniOstrov
											CHV001	0.0052	-0.0104	-0.005	0.0073	ChalmnyVarre
											CHV002	0.0048	-0.0106	-0.005	0.0053	ChalmnyVarre
											JK1963	-0.0052	-0.0098	-0.0032	0.0065	JK1963
											JK1967	-0.0038	-0.0148	-0.0039	0.0022	JK1967
											JK1968	0.0048	-0.0091	-0.0047	0.0036	Levanluhta
											JK1970	0.0022	-0.0115	-0.0042	0.0094	Levanluhta
											JK2065	0.0153	-0.0052	-0.0056	-0.0043	JK2065
											JK2066	0.0061	-0.0019	-0.0042	0.0042	JK2066
											JK2067	0.0017	0.0049	-0.0037	0.0347	JK2067
											Saami001	0.0059	-0.0107	-0.0063	0.0078	ModernSaami

## Sheet: Figure 2b
Figure 2b
		Sample	Pop	Label	Q1	Q2	Q3	Q4	Q5	Q6	Q7	Q8	Q9	Q10	Q11
	Data 1	Nov_005	Nganasan		1e-05	1e-05	1e-05	1e-05	1e-05	1e-05	0.9999	1e-05	1e-05	1e-05	1e-05
		ADR00514	Nganasan		1e-05	1e-05	1e-05	1e-05	1e-05	1e-05	0.9999	1e-05	1e-05	1e-05	1e-05
		ADR00513	Nganasan		1e-05	1e-05	1e-05	1e-05	1e-05	1e-05	0.9999	1e-05	1e-05	1e-05	1e-05
		ADR00509	Nganasan		1e-05	1e-05	1e-05	1e-05	1e-05	1e-05	0.9999	1e-05	1e-05	1e-05	1e-05
		ADR00512	Nganasan		1e-05	1e-05	1e-05	1e-05	1e-05	1e-05	0.9999	1e-05	1e-05	1e-05	1e-05
		ADR00504	Nganasan	Nganasan	1e-05	1e-05	1e-05	1e-05	1e-05	1e-05	0.9999	1e-05	1e-05	1e-05	1e-05
		ADR00507	Nganasan		1e-05	1e-05	1e-05	1e-05	1e-05	1e-05	0.9999	1e-05	1e-05	1e-05	1e-05
		ADR00511	Nganasan		1e-05	1e-05	1e-05	1e-05	1e-05	1e-05	0.9999	1e-05	1e-05	1e-05	1e-05
		ADR00510	Nganasan		1e-05	1e-05	1e-05	1e-05	1e-05	1e-05	0.9999	1e-05	1e-05	1e-05	1e-05
		ADR00508	Nganasan		1e-05	1e-05	1e-05	1e-05	1e-05	1e-05	0.9999	1e-05	1e-05	1e-05	1e-05
		ADR00515	Nganasan		1e-05	1e-05	1e-05	1e-05	1e-05	1e-05	0.9999	1e-05	1e-05	1e-05	1e-05
		I0011	SHG		1e-05	1e-05	1e-05	1e-05	1e-05	1e-05	1e-05	0.9999	1e-05	1e-05	1e-05
		I0015	SHG		1e-05	1e-05	1e-05	1e-05	1e-05	1e-05	1e-05	0.9999	1e-05	1e-05	1e-05
		I0012	SHG		1e-05	1e-05	1e-05	1e-05	1e-05	1e-05	1e-05	0.9999	1e-05	1e-05	1e-05
		I0014	SHG	SHG	1e-05	1e-05	1e-05	1e-05	1e-05	1e-05	1e-05	0.9999	1e-05	1e-05	1e-05
		I0017	SHG		1e-05	1e-05	1e-05	1e-05	1e-05	1e-05	1e-05	0.9999	1e-05	1e-05	1e-05
		MotalaAA	SHG		1e-05	1e-05	1e-05	1e-05	1e-05	1e-05	1e-05	0.9999	1e-05	1e-05	1e-05
		Latvia_HG1.SG	Kunda		1e-05	1e-05	1e-05	1e-05	1e-05	1e-05	1e-05	0.9999	1e-05	1e-05	1e-05
		Spiginas4	Kunda	Kunda	1e-05	1e-05	1e-05	1e-05	1e-05	1e-05	1e-05	0.9999	1e-05	1e-05	1e-05
		Donkalnis4	Kunda		0.008104	1e-05	1e-05	1e-05	1e-05	1e-05	1e-05	0.991806	1e-05	1e-05	1e-05
		Latvia_HG3.SG	Latvia_HG3	Latvia HG3	1e-05	1e-05	1e-05	1e-05	1e-05	1e-05	1e-05	0.9999	1e-05	1e-05	1e-05
		Latvia_MN1.SG	Latvia_MN1	Latvia MN1	1e-05	1e-05	1e-05	1e-05	1e-05	1e-05	1e-05	0.9999	1e-05	1e-05	1e-05
		Latvia_HG2.SG	Narva		1e-05	1e-05	1e-05	1e-05	1e-05	1e-05	1e-05	0.9999	1e-05	1e-05	1e-05
		Donkalnis1	Narva		1e-05	1e-05	1e-05	1e-05	1e-05	1e-05	1e-05	0.9999	1e-05	1e-05	1e-05
		Donkalnis6	Narva		1e-05	1e-05	1e-05	1e-05	1e-05	1e-05	1e-05	0.9999	1e-05	1e-05	1e-05
		Donkalnis7	Narva		1e-05	1e-05	1e-05	1e-05	1e-05	1e-05	1e-05	0.9999	1e-05	1e-05	1e-05
		Kivisaare3	Narva		1e-05	1e-05	1e-05	1e-05	1e-05	1e-05	1e-05	0.9999	1e-05	1e-05	1e-05
		Kretuonas1	Narva	Narva	1e-05	1e-05	1e-05	1e-05	1e-05	1e-05	1e-05	0.9999	1e-05	1e-05	1e-05
		Kretuonas2	Narva		1e-05	1e-05	1e-05	1e-05	1e-05	1e-05	1e-05	0.9999	1e-05	1e-05	1e-05
		Kretuonas4	Narva		1e-05	1e-05	1e-05	1e-05	1e-05	1e-05	1e-05	0.9999	1e-05	1e-05	1e-05
		Spiginas1	Narva		1e-05	1e-05	1e-05	1e-05	1e-05	1e-05	1e-05	0.9999	1e-05	1e-05	1e-05
		Veibri4	Narva		1e-05	1e-05	1e-05	1e-05	1e-05	1e-05	1e-05	0.9999	1e-05	1e-05	1e-05
		I1507	WHG		1e-05	1e-05	1e-05	1e-05	1e-05	1e-05	1e-05	0.9999	1e-05	1e-05	1e-05
		I0585	WHG	WHG	0.003034	0.022676	1e-05	1e-05	1e-05	0.010452	1e-05	0.963769	1e-05	1e-05	1e-05
		Loschbour_published.DG	WHG		1e-05	0.000547	1e-05	1e-05	1e-05	1e-05	1e-05	0.930082	1e-05	0.069291	1e-05
		Ajvide53.SG	PWC_Sweden_NHG.SG		1e-05	1e-05	0.009415	0.027965	1e-05	1e-05	1e-05	0.823421	1e-05	0.115783	0.023356
		Ajvide58.SG	PWC_Sweden_NHG.SG		0.004819	1e-05	1e-05	1e-05	1e-05	0.000433	1e-05	0.82054	0.008967	0.143245	0.021946
		Ajvide52.SG	PWC_Sweden_NHG.SG		0.015976	0.006143	1e-05	0.019072	1e-05	0.00136	1e-05	0.807764	0.044266	0.105379	1e-05
		Ajvide70.SG	PWC_Sweden_NHG.SG	PWC Sweden NHG.SG	0.009145	1e-05	1e-05	1e-05	1e-05	1e-05	1e-05	0.800121	0.008849	0.133777	0.048048
		Ire8.SG	PWC_Sweden_NHG.SG		1e-05	1e-05	0.000405	1e-05	1e-05	0.032986	1e-05	0.784886	1e-05	0.11431	0.067352
		Ajvide59.SG	PWC_Sweden_NHG.SG		0.004013	1e-05	1e-05	1e-05	1e-05	1e-05	1e-05	0.629971	0.043531	0.322414	1e-05
		Ukraine_HG1.SG	Ukraine_HG1	Ukraine HG1	1e-05	0.022811	1.8e-05	1e-05	0.054938	1e-05	1e-05	0.910547	0.011626	1e-05	1e-05
		Ukraine_N1.SG	Ukraine_N1	Ukraine N1	1e-05	1e-05	1e-05	1e-05	1e-05	1e-05	1e-05	0.9999	1e-05	1e-05	1e-05
		Tamula3	Baltic_CCC		1e-05	1e-05	0.047952	1e-05	1e-05	1e-05	1e-05	0.951958	1e-05	1e-05	1e-05
		MA974.SG	Baltic_CCC		1e-05	1e-05	0.079646	1e-05	1e-05	1e-05	0.008014	0.91226	1e-05	1e-05	1e-05
		Latvia_MN2.SG	Baltic_CCC	Baltic CCC	1e-05	1e-05	0.08216	1e-05	0.015364	1e-05	0.005352	0.897054	1e-05	1e-05	1e-05
		Tamula1	Baltic_CCC		0.007259	1e-05	0.041709	1e-05	0.050878	0.004392	1e-05	0.895702	1e-05	1e-05	1e-05
		MA975.SG	Baltic_CCC		1e-05	1e-05	0.028913	1e-05	0.092185	1e-05	1e-05	0.878823	1e-05	1e-05	1e-05
		StoraForvar11.SG	Sweden_HG.SG	Sweden HG.SG	1e-05	0.001894	0.039624	0.02294	0.014973	1e-05	1e-05	0.746019	0.00706	0.157936	0.009525
		Popovo2	EHG		1e-05	0.036977	0.058823	1e-05	0.02248	1e-05	1e-05	0.88165	1e-05	1e-05	1e-05
		I0211	EHG		1e-05	1e-05	0.053473	1e-05	0.064288	1e-05	0.011622	0.870548	1e-05	1e-05	1e-05
		I0061	EHG	EHG	1e-05	1e-05	0.105843	1e-05	0.059375	1e-05	0.011046	0.823666	1e-05	1e-05	1e-05
		UzOO77	EHG		1e-05	1e-05	0.082812	1e-05	0.071811	1e-05	0.031424	0.813883	1e-05	1e-05	1e-05
		Latvia_LN1.SG	Baltic_CWC		1e-05	1e-05	1e-05	0.002681	0.397342	1e-05	1e-05	0.575297	1e-05	0.02461	1e-05
		MA971.SG	Baltic_CWC		1e-05	1e-05	1e-05	1e-05	0.274077	1e-05	1e-05	0.47152	0.009796	0.225763	0.018786
		MA969.SG	Baltic_CWC		1e-05	1e-05	1e-05	1e-05	0.326018	1e-05	1e-05	0.467026	1e-05	0.206876	1e-05
		MA968.MA976.SG	Baltic_CWC	Baltic CWC	1e-05	1e-05	1e-05	1e-05	0.286025	1e-05	1e-05	0.458042	0.011737	0.239208	0.004928
		MA826.RISE00.SG	Baltic_CWC		0.002027	1e-05	1e-05	1e-05	0.170805	1e-05	1e-05	0.455479	1e-05	0.355482	0.016147
		Kunila2	Baltic_CWC		1e-05	1e-05	1e-05	1e-05	0.241661	1e-05	0.00448	0.412277	0.013364	0.316959	0.011208
		I0429	Yamnaya_Samara		1e-05	1e-05	1e-05	1e-05	0.421365	1e-05	1e-05	0.53477	1e-05	0.043786	1e-05
		I0444	Yamnaya_Samara		1e-05	1e-05	1e-05	1e-05	0.392234	1e-05	1e-05	0.49858	1e-05	0.109106	1e-05
		I0357	Yamnaya_Samara		1e-05	1e-05	0.0033	1e-05	0.434407	1e-05	1e-05	0.494043	1e-05	0.068181	1e-05
		I0443	Yamnaya_Samara		1e-05	1e-05	1e-05	1e-05	0.42071	1e-05	1e-05	0.493499	1e-05	0.085711	1e-05
		I0231	Yamnaya_Samara	Yamnaya Samara	1e-05	1e-05	0.005122	1e-05	0.442379	1e-05	1e-05	0.492361	1e-05	0.060067	1e-05
		I0370	Yamnaya_Samara		1e-05	1e-05	0.011575	1e-05	0.427315	1e-05	1e-05	0.477255	1e-05	0.083785	1e-05
		I0438	Yamnaya_Samara		1e-05	1e-05	0.006637	1e-05	0.432563	1e-05	1e-05	0.471614	1e-05	0.089115	1e-05
		I0441	Yamnaya_Samara		1e-05	1e-05	0.020602	1e-05	0.481626	1e-05	1e-05	0.46592	1e-05	0.031782	1e-05
		I0439	Yamnaya_Samara		1e-05	1e-05	0.015045	1e-05	0.44996	1e-05	1e-05	0.46192	1e-05	0.073005	1e-05
		Spiginas2	Baltic_LN		0.011275	0.009737	1e-05	0.005762	0.06055	1e-05	1e-05	0.678083	1e-05	0.234543	1e-05
		Plinkaigalis242	Baltic_LN		1e-05	1e-05	1e-05	1e-05	0.344266	1e-05	1e-05	0.560505	1e-05	0.095149	1e-05
		Gyvakarai1	Baltic_LN	Baltic LN	1e-05	1e-05	0.008908	0.005349	0.312131	1e-05	1e-05	0.468195	0.00917	0.18702	0.009189
		Plinkaigalis241	Baltic_LN		1e-05	1e-05	1e-05	1e-05	0.209086	1e-05	1e-05	0.430903	1e-05	0.359931	1e-05
		Kivutkalns164	Baltic_BA		1e-05	0.003661	1e-05	1e-05	0.08438	1e-05	1e-05	0.676025	1e-05	0.235864	1e-05
		Kivutkalns153	Baltic_BA		1e-05	1e-05	0.001523	0.006976	0.070834	1e-05	1e-05	0.649717	1e-05	0.27089	1e-05
		Kivutkalns207	Baltic_BA		1e-05	1e-05	1e-05	1e-05	0.078456	1e-05	1e-05	0.646155	1e-05	0.275309	1e-05
		Kivutkalns19	Baltic_BA		1e-05	1e-05	1e-05	1e-05	0.052026	1e-05	1e-05	0.644333	1e-05	0.30356	1e-05
		Kivutkalns222	Baltic_BA		0.006516	1e-05	1e-05	1e-05	0.07517	1e-05	1e-05	0.635062	1e-05	0.283182	1e-05
		Kivutkalns209	Baltic_BA		1e-05	1e-05	1e-05	1e-05	0.105336	1e-05	1e-05	0.633577	1e-05	0.255882	0.005135
		Turlojiske5	Baltic_BA		0.005108	1e-05	1e-05	1e-05	0.117842	1e-05	1e-05	0.622133	1e-05	0.254847	1e-05
		Kivutkalns25	Baltic_BA	Baltic BA	1e-05	1e-05	1e-05	1e-05	0.070502	1e-05	1e-05	0.621251	1e-05	0.308167	1e-05
		Kivutkalns215	Baltic_BA		1e-05	1e-05	1e-05	1e-05	0.06928	1e-05	1e-05	0.6188	1e-05	0.31184	1e-05
		Kivutkalns42	Baltic_BA		1e-05	1e-05	1e-05	1e-05	0.087386	1e-05	1e-05	0.617786	0.00624	0.288518	1e-05
		Kivutkalns194	Baltic_BA		1e-05	0.016242	1e-05	1e-05	0.066063	1e-05	1e-05	0.611555	0.008555	0.297525	1e-05
		Turlojiske1	Baltic_BA		1e-05	1e-05	1e-05	1e-05	0.132713	1e-05	1e-05	0.596131	1e-05	0.271076	1e-05
		Turlojiske3	Baltic_BA		1e-05	1e-05	1e-05	1e-05	0.121688	1e-05	1e-05	0.565307	1e-05	0.312924	1e-05
		Turlojiske1932	Baltic_BA		0.015324	1e-05	1e-05	1e-05	0.051677	1e-05	1e-05	0.542269	1e-05	0.39066	1e-05
		Olsund	Scandinavia_LNBA	Scandinavia LNBA	1e-05	1e-05	1e-05	1e-05	0.202388	1e-05	1e-05	0.429489	1e-05	0.368043	1e-05
		I0795	LBK_EN		1e-05	1e-05	1e-05	1e-05	1e-05	1e-05	1e-05	1e-05	1e-05	0.9999	1e-05
		I0026	LBK_EN		1e-05	1e-05	1e-05	1e-05	1e-05	1e-05	1e-05	1e-05	1e-05	0.9999	1e-05
		I0046	LBK_EN		1e-05	1e-05	1e-05	1e-05	1e-05	1e-05	1e-05	1e-05	1e-05	0.9999	1e-05
		I0048	LBK_EN		1e-05	1e-05	1e-05	1e-05	1e-05	1e-05	1e-05	1e-05	1e-05	0.9999	1e-05
		I0057	LBK_EN		1e-05	1e-05	1e-05	1e-05	1e-05	1e-05	1e-05	1e-05	1e-05	0.9999	1e-05
		I0100	LBK_EN		1e-05	1e-05	1e-05	1e-05	1e-05	1e-05	1e-05	1e-05	1e-05	0.9999	1e-05
		I0659	LBK_EN		1e-05	1e-05	1e-05	1e-05	1e-05	1e-05	1e-05	1e-05	1e-05	0.9999	1e-05
		I0821	LBK_EN	LBK EN	1e-05	1e-05	1e-05	1e-05	1e-05	1e-05	1e-05	1e-05	1e-05	0.9999	1e-05
		I1550	LBK_EN		1.5e-05	1e-05	1e-05	1e-05	1e-05	1e-05	1e-05	0.001592	1e-05	0.998314	1e-05
		I0056	LBK_EN		1e-05	1e-05	1e-05	1e-05	1e-05	1e-05	1e-05	0.003879	1e-05	0.996031	1e-05
		I0022	LBK_EN		1e-05	1e-05	1e-05	1e-05	1e-05	1e-05	1e-05	0.01521	0.001289	0.983421	1e-05
		I0054	LBK_EN		1e-05	1e-05	1e-05	1e-05	1e-05	1e-05	1e-05	0.025098	1e-05	0.974812	1e-05
		I0797	LBK_EN		1e-05	0.00199	1e-05	1e-05	1e-05	1e-05	1e-05	0.026083	1e-05	0.971846	1e-05
		I0025	LBK_EN		1e-05	1e-05	1e-05	1e-05	1e-05	1e-05	1e-05	0.043176	0.014017	0.942728	1e-05
		I1508	Koros_Hungary_EN	Koros Hungary EN	1e-05	1e-05	1e-05	1e-05	1e-05	1e-05	1e-05	1e-05	1e-05	0.9999	1e-05
		I1495	Hungary_MN		1e-05	1e-05	1e-05	1e-05	1e-05	1e-05	1e-05	0.109312	1e-05	0.890598	1e-05
		I1498	Hungary_MN	Hungary MN	1e-05	1e-05	1e-05	1e-05	1e-05	1e-05	1e-05	0.126268	1e-05	0.873642	1e-05
		I1506	LBK_Hungary_EN	LBK Hungary EN	1e-05	1e-05	1e-05	1e-05	1e-05	1e-05	1e-05	0.104698	1e-05	0.895212	1e-05
		I1505	Hungary_Neolithic	Hungary Neolithic	1.1e-05	1e-05	1e-05	1e-05	1e-05	1e-05	1e-05	0.100392	1e-05	0.899517	1e-05
		I1499	Bu_kk_Culture_Hungary_MN	Bu kk Culture Hungary MN	1e-05	1e-05	1e-05	1e-05	1e-05	1e-05	1e-05	0.165267	0.007255	0.827399	1e-05
		I1500	ALPC_Hungary_MN	ALPC Hungary MN	1e-05	1e-05	1e-05	1e-05	1e-05	1e-05	1e-05	0.049055	1e-05	0.950855	1e-05
		I0807	Baalberge_MN		0.004891	1e-05	0.00415	1e-05	1e-05	1e-05	1e-05	0.088256	0.001711	0.900931	1e-05
		I0559	Baalberge_MN	Baalberge MN	1e-05	1e-05	1e-05	1e-05	1e-05	1e-05	1e-05	0.207525	1e-05	0.792385	1e-05
		I0560	Baalberge_MN		1e-05	1e-05	1e-05	1e-05	1e-05	1e-05	1e-05	0.211242	1e-05	0.788668	1e-05
		I0172	Esperstedt_MN	Esperstedt MN	1e-05	1e-05	1e-05	1e-05	1e-05	1e-05	1e-05	0.141625	1e-05	0.858285	1e-05
		Kvarlov5164	TRB_Sweden		1e-05	1e-05	1e-05	1e-05	1e-05	0.001042	1e-05	0.24784	0.002599	0.729881	0.018578
		Gokhem5.SG	TRB_Sweden		1e-05	0.03238	1e-05	0.006405	1e-05	1e-05	0.026032	0.17864	1e-05	0.725349	0.031144
		Gokhem4.SG	TRB_Sweden	TRB Sweden	1e-05	0.013691	1e-05	0.020008	1e-05	1e-05	1e-05	0.242632	1e-05	0.723599	1e-05
		Gokhem2.SG	TRB_Sweden		0.003193	1e-05	1e-05	3.9e-05	1e-05	1e-05	1e-05	0.229928	0.00883	0.71869	0.03927
		Gokhem7.SG	TRB_Sweden		1e-05	1e-05	1e-05	0.039275	1e-05	1e-05	1e-05	0.242061	1e-05	0.674704	0.04389
		SATP.SG	CHG		1e-05	1e-05	1e-05	1e-05	0.795681	1e-05	1e-05	0.014501	1e-05	0.189738	1e-05
		KK1.SG	CHG	CHG	1e-05	1e-05	1e-05	1e-05	0.743601	1e-05	1e-05	0.046332	1e-05	0.209988	1e-05
		I1290	Ganj_Dareh_Iran_Neolithic		1e-05	1e-05	1e-05	1e-05	0.9999	1e-05	1e-05	1e-05	1e-05	1e-05	1e-05
		I1944	Ganj_Dareh_Iran_Neolithic		1e-05	1e-05	1e-05	1e-05	0.9999	1e-05	1e-05	1e-05	1e-05	1e-05	1e-05
		I1945	Ganj_Dareh_Iran_Neolithic	Ganj Dareh Iran Neolithic	1e-05	1e-05	1e-05	1e-05	0.9999	1e-05	1e-05	1e-05	1e-05	1e-05	1e-05
		I1949	Ganj_Dareh_Iran_Neolithic		1e-05	1e-05	1e-05	0.011549	0.972301	1e-05	1e-05	1e-05	0.01607	1e-05	1e-05
		I1951	Ganj_Dareh_Iran_Neolithic		0.073274	1e-05	0.022694	1e-05	0.787473	1e-05	1e-05	1e-05	0.047482	0.069018	1e-05
		I1661	Iran_Chalcolithic		1e-05	1e-05	1e-05	1e-05	0.629095	1e-05	1e-05	1e-05	1e-05	0.370815	1e-05
		I1670	Iran_Chalcolithic		1e-05	1e-05	1e-05	1e-05	0.613022	1e-05	1e-05	1e-05	0.001976	0.384921	1e-05
		I1674	Iran_Chalcolithic	Iran Chalcolithic	1e-05	1e-05	1e-05	1e-05	0.594514	1e-05	1e-05	1e-05	1e-05	0.405396	1e-05
		I1662	Iran_Chalcolithic		1e-05	1e-05	1e-05	0.002174	0.580752	1e-05	1e-05	1e-05	0.003468	0.413536	1e-05
		I1665	Iran_Chalcolithic		1e-05	1e-05	1e-05	0.008554	0.543363	1e-05	1e-05	1e-05	1e-05	0.448003	1e-05
		NA15756	Icelandic		1e-05	1e-05	0.005767	1e-05	0.082581	1e-05	1e-05	0.388657	1e-05	0.522924	1e-05
		NA15759	Icelandic		1e-05	1e-05	1e-05	1e-05	0.092163	1e-05	1e-05	0.394136	1e-05	0.51362	1e-05
		NA15764	Icelandic		1e-05	1e-05	1e-05	1e-05	0.108864	1e-05	1e-05	0.378902	1e-05	0.512153	1e-05
		NA15755	Icelandic		1e-05	1e-05	0.008786	1e-05	0.079524	1e-05	1e-05	0.403238	1e-05	0.508382	1e-05
		NA15757	Icelandic		1e-05	1e-05	1e-05	1e-05	0.10575	1e-05	0.000505	0.386516	1e-05	0.507159	1e-05
		NA15766	Icelandic		1e-05	1e-05	0.00127	1e-05	0.096902	1e-05	1e-05	0.398747	1e-05	0.503011	1e-05
		NA15762	Icelandic	Icelandic	1e-05	1e-05	1e-05	1e-05	0.105882	1e-05	1e-05	0.395441	1e-05	0.498597	1e-05
		NA15763	Icelandic		1e-05	1e-05	0.001597	1e-05	0.10832	1e-05	0.00428	0.390137	1e-05	0.495606	1e-05
		NA15765	Icelandic		1e-05	1e-05	0.001167	1e-05	0.100208	1e-05	0.003265	0.400971	1e-05	0.494329	1e-05
		NA15758	Icelandic		1e-05	1e-05	1e-05	1e-05	0.118704	1e-05	1e-05	0.387494	1e-05	0.493722	1e-05
		NA15760	Icelandic		1e-05	1e-05	0.000388	1e-05	0.108307	1e-05	0.001573	0.39639	1e-05	0.493281	1e-05
		NA15761	Icelandic		1e-05	1e-05	1e-05	1e-05	0.112635	1e-05	0.001942	0.393889	1e-05	0.491465	1e-05
		NOR108	Norwegian		1e-05	1e-05	0.001231	1e-05	0.083122	1e-05	0.003385	0.383074	1e-05	0.529127	1e-05
		NOR106	Norwegian		1e-05	1e-05	0.003445	1e-05	0.108401	1e-05	0.009432	0.364018	1e-05	0.514644	1e-05
		NOR109	Norwegian		1e-05	1e-05	1e-05	1e-05	0.09722	1e-05	1e-05	0.392031	1e-05	0.510668	1e-05
		NOR101	Norwegian		1e-05	1e-05	1e-05	1e-05	0.115581	1e-05	0.004959	0.374185	1e-05	0.505206	1e-05
		NOR126	Norwegian		1e-05	1e-05	0.00224	1e-05	0.096674	1e-05	1e-05	0.397692	1e-05	0.503324	1e-05
		NOR146	Norwegian	Norwegian	1e-05	1e-05	0.004199	1e-05	0.112487	1e-05	0.000961	0.380929	1e-05	0.501364	1e-05
		NOR119	Norwegian		1e-05	1e-05	0.004329	1e-05	0.108175	1e-05	0.00283	0.386637	1e-05	0.497968	1e-05
		NOR111	Norwegian		1e-05	1e-05	1e-05	1e-05	0.11128	1e-05	1e-05	0.399212	1e-05	0.489429	1e-05
		NOR148	Norwegian		1e-05	1e-05	0.002622	1e-05	0.103377	1e-05	0.017388	0.388644	1e-05	0.487909	1e-05
		NOR107	Norwegian		1e-05	1e-05	1e-05	1e-05	0.118165	1e-05	0.003964	0.391166	1e-05	0.486635	1e-05
		NOR124	Norwegian		1e-05	1e-05	0.004372	1e-05	0.121673	1e-05	0.001568	0.391895	1e-05	0.480432	1e-05
		NA15208	Hungarian		1e-05	1e-05	1e-05	1e-05	0.102766	0.001414	0.009774	0.334143	1e-05	0.551843	1e-05
		HungarianD1	Hungarian		1e-05	1e-05	0.001242	1e-05	0.149181	1e-05	0.009267	0.296124	1e-05	0.544126	1e-05
		NA15206	Hungarian		1e-05	1e-05	1e-05	1e-05	0.118453	1e-05	2.7e-05	0.34311	1e-05	0.53834	1e-05
		NA15205	Hungarian		1e-05	1e-05	0.002691	1.1e-05	0.096328	0.002282	0.011402	0.349093	1e-05	0.538154	1e-05
		hungary6	Hungarian		1e-05	1e-05	0.005599	1e-05	0.129065	1e-05	0.004167	0.32333	1e-05	0.537779	1e-05
		HungarianE5	Hungarian		1e-05	1e-05	0.006878	1e-05	0.11037	0.001622	0.011788	0.331855	1e-05	0.537436	1e-05
		NA15199	Hungarian		1e-05	1e-05	1e-05	1e-05	0.113683	1e-05	0.007112	0.346451	1e-05	0.532684	1e-05
		hungary3	Hungarian		1e-05	1e-05	1e-05	1e-05	0.140684	1e-05	0.004635	0.322271	1e-05	0.532341	1e-05
		NA15202	Hungarian		1e-05	1e-05	1e-05	1e-05	0.106302	1e-05	0.006807	0.354707	1e-05	0.532114	1e-05
		NA15201	Hungarian		0.000214	1e-05	0.004932	1e-05	0.121438	1e-05	1e-05	0.343814	1e-05	0.529542	1e-05
		HungarianH3	Hungarian	Hungarian	1e-05	0.001328	1e-05	1e-05	0.11658	1e-05	0.002006	0.357687	1e-05	0.522339	1e-05
		NA15203	Hungarian		1e-05	1e-05	1e-05	1e-05	0.121881	1e-05	0.007986	0.348001	1e-05	0.522062	1e-05
		hungary20	Hungarian		1e-05	1e-05	1e-05	1e-05	0.125757	1e-05	0.002136	0.352454	1e-05	0.519582	1e-05
		NA15200	Hungarian		1e-05	0.001382	0.013402	1e-05	0.100226	1e-05	0.006924	0.358518	1e-05	0.519498	1e-05
		NA15207	Hungarian		1e-05	1e-05	0.005186	1e-05	0.141954	0.000313	0.022322	0.315876	1e-05	0.514298	1e-05
		hungary7	Hungarian		1e-05	1e-05	0.002496	1e-05	0.123921	1e-05	0.011369	0.347892	1e-05	0.514262	1e-05
		NA15204	Hungarian		1e-05	1e-05	1e-05	1e-05	0.147819	1e-05	0.014425	0.327007	1e-05	0.510679	1e-05
		hungary2	Hungarian		1e-05	1e-05	0.004887	1e-05	0.132776	1e-05	0.008905	0.344296	1e-05	0.509077	1e-05
		HungarianC5	Hungarian		1e-05	1e-05	0.005333	1e-05	0.128239	1e-05	0.007767	0.349767	1e-05	0.508834	1e-05
		hungary15	Hungarian		1e-05	1e-05	0.007811	1e-05	0.126684	0.002837	0.016919	0.338165	1e-05	0.507535	1e-05
		lithuania2	Lithuanian		1e-05	1e-05	1e-05	1e-05	0.108875	1e-05	0.001834	0.485165	1e-05	0.404057	1e-05
		LithuanianF1	Lithuanian		1e-05	1e-05	1e-05	1e-05	0.08785	1e-05	0.002891	0.48505	1e-05	0.42414	1e-05
		lithuania10	Lithuanian		1e-05	1e-05	0.000241	1e-05	0.113351	1e-05	1e-05	0.481352	1e-05	0.404987	1e-05
		LithuanianA1	Lithuanian		1e-05	1e-05	1e-05	1e-05	0.095757	1e-05	0.003254	0.474891	1e-05	0.426028	1e-05
		lithuania9	Lithuanian		1e-05	1e-05	0.000473	1e-05	0.079687	1e-05	0.011435	0.473799	1e-05	0.434545	1e-05
		LithuanianE2	Lithuanian	Lithuanian	1e-05	1.1e-05	1e-05	1e-05	0.101528	1e-05	0.003575	0.464989	1e-05	0.429838	1e-05
		lithuania8	Lithuanian		1e-05	1e-05	0.000989	1e-05	0.109117	0.000421	0.006558	0.459978	1e-05	0.422888	1e-05
		lithuania1	Lithuanian		1e-05	1e-05	1e-05	1e-05	0.102445	1e-05	0.007055	0.44832	1e-05	0.44211	1e-05
		LithuanianD1	Lithuanian		1e-05	1e-05	1e-05	1e-05	0.109425	1e-05	1e-05	0.448076	1e-05	0.442419	1e-05
		lithuania3	Lithuanian		1e-05	1e-05	1e-05	1e-05	0.098676	1e-05	0.006555	0.445688	1e-05	0.449011	1e-05
		UkrLv240	Ukrainian		0.005968	1e-05	0.008243	0.001049	0.117441	1e-05	1e-05	0.361968	0.003457	0.496923	0.004921
		UkrLv237	Ukrainian		1e-05	1e-05	0.007757	1e-05	0.111917	1e-05	0.004538	0.391341	1e-05	0.484386	1e-05
		UkrBel620	Ukrainian		1e-05	1e-05	1e-05	1e-05	0.112058	1e-05	0.012755	0.391396	1e-05	0.483721	1e-05
		UkrLv228	Ukrainian		1e-05	1e-05	1e-05	1e-05	0.125387	1e-05	0.024406	0.381825	1e-05	0.468312	1e-05
		UkrBel733	Ukrainian	Ukrainian	1e-05	1e-05	1e-05	1e-05	0.119581	1e-05	0.013788	0.400701	1e-05	0.465861	1e-05
		UkrBel622	Ukrainian		1e-05	1e-05	1e-05	1e-05	0.139591	1e-05	0.018569	0.382863	1e-05	0.458907	1e-05
		UkrBel736	Ukrainian		1e-05	1e-05	1e-05	1e-05	0.134678	1e-05	0.022297	0.387664	1e-05	0.455292	1e-05
		UkrBel614	Ukrainian		1e-05	1e-05	0.000298	1e-05	0.131747	1e-05	0.015895	0.405588	1e-05	0.446412	1e-05
		UkrBel618	Ukrainian		1e-05	1e-05	1e-05	1e-05	0.141668	1e-05	0.008446	0.411796	1e-05	0.43802	1e-05
		belarusian47zp	Belarusian		1e-05	1e-05	0.002069	1e-05	0.107681	1e-05	0.010191	0.40964	1e-05	0.470358	1e-05
		bel30s	Belarusian		1e-05	1.4e-05	1e-05	1e-05	0.100041	1e-05	0.008241	0.430984	1e-05	0.46066	1e-05
		bel82s	Belarusian		1e-05	1e-05	1e-05	1e-05	0.100264	1e-05	0.008472	0.43076	1e-05	0.460433	1e-05
		bel8s	Belarusian		1e-05	1e-05	0.004507	1e-05	0.146828	1e-05	0.00603	0.382287	1e-05	0.460289	1e-05
		bel72c	Belarusian		1e-05	1e-05	0.001964	1e-05	0.122571	1e-05	0.027791	0.396601	1e-05	0.451014	1e-05
		bel23s	Belarusian	Belarusian	1e-05	1e-05	0.002458	1e-05	0.100905	1e-05	0.014506	0.433403	1e-05	0.448667	1e-05
		bel43s	Belarusian		1e-05	1e-05	0.000366	1e-05	0.113849	1e-05	0.013969	0.431378	1e-05	0.440378	1e-05
		belarusian23vp	Belarusian		1e-05	1e-05	1e-05	1e-05	0.147099	1e-05	0.017501	0.395542	1e-05	0.439788	1e-05
		bel93c	Belarusian		1e-05	1e-05	1e-05	1e-05	0.128402	1e-05	0.018398	0.420461	1e-05	0.432669	1e-05
		bel110c	Belarusian		1e-05	1e-05	0.002948	1e-05	0.13848	0.000931	0.014371	0.411795	1e-05	0.431425	1e-05
		Est377	Estonian		1e-05	1e-05	1e-05	1e-05	0.102318	1e-05	0.017596	0.473375	1e-05	0.406641	1e-05
		Est391	Estonian		1e-05	0.001988	1e-05	1e-05	0.0928	1e-05	0.021707	0.470448	1e-05	0.412998	1e-05
		Est380	Estonian		1e-05	1e-05	1e-05	1e-05	0.079339	1e-05	0.061193	0.463109	1e-05	0.396289	1e-05
		Est393	Estonian		1e-05	1e-05	0.005154	1e-05	0.090002	1e-05	0.021916	0.458543	1e-05	0.424325	1e-05
		Est372	Estonian		1e-05	1e-05	0.009867	1e-05	0.103051	1e-05	0.016339	0.457824	1e-05	0.41286	1e-05
		Est394	Estonian	Estonian	1e-05	1e-05	1.7e-05	1e-05	0.113568	1e-05	0.021731	0.454965	1e-05	0.409658	1e-05
		Est375	Estonian		1e-05	1.1e-05	0.001345	1e-05	0.101528	1e-05	0.023706	0.454895	1e-05	0.418465	1e-05
		Est358	Estonian		1e-05	1e-05	1e-05	1e-05	0.091803	1e-05	0.024066	0.452234	1e-05	0.431827	1e-05
		Est400	Estonian		1e-05	1e-05	0.001293	1e-05	0.111231	1e-05	0.012412	0.444718	1e-05	0.430286	1e-05
		Est397	Estonian		1e-05	1e-05	1e-05	1e-05	0.106104	1e-05	0.028511	0.441418	1e-05	0.423897	1e-05
		HG00190	Finnish		1e-05	1e-05	1e-05	1e-05	0.082339	1e-05	0.064482	0.449253	1e-05	0.403856	1e-05
		HG00171	Finnish		1e-05	1e-05	0.002475	1e-05	0.078582	1e-05	0.102317	0.446418	1e-05	0.370148	1e-05
		HG00174	Finnish		1e-05	1e-05	0.004395	1e-05	0.04615	1e-05	0.055361	0.444545	1e-05	0.449489	1e-05
		HG00173	Finnish		1e-05	1e-05	0.009323	1e-05	0.080902	1e-05	0.07345	0.437494	1e-05	0.39877	1e-05
		HG00182	Finnish	Finnish	1e-05	1e-05	0.002364	1e-05	0.095698	1e-05	0.094697	0.435938	1e-05	0.371243	1e-05
		HG00183	Finnish		1e-05	1e-05	1e-05	1e-05	0.099803	1e-05	0.088648	0.431042	1e-05	0.380437	1e-05
		HG00266	Finnish		1e-05	1e-05	1e-05	1e-05	0.098615	1e-05	0.082399	0.418951	1e-05	0.399965	1e-05
		HG00181	Finnish		0.000184	1e-05	1e-05	1e-05	0.119579	1e-05	0.068962	0.355143	1e-05	0.456072	1e-05
		S_Finnish-2.DG	Finnish.DG		1e-05	1e-05	1e-05	1e-05	0.083334	1e-05	0.064143	0.448904	1e-05	0.40355	1e-05
		S_Finnish-1.DG	Finnish.DG	Finnish.DG	1e-05	1e-05	0.004199	1e-05	0.044949	1e-05	0.055521	0.444744	1e-05	0.450528	1e-05
		S_Finnish-3.DG	Finnish.DG		1e-05	1e-05	0.007911	1e-05	0.09272	1e-05	0.05716	0.426738	1e-05	0.41541	1e-05
		HGDP00892	Russian		1e-05	1e-05	0.000398	1e-05	0.115326	0.00229	0.08029	0.427121	1e-05	0.374525	1e-05
		HGDP00883	Russian		1e-05	1e-05	0.006646	1e-05	0.107057	1e-05	0.087846	0.422431	1e-05	0.37596	1e-05
		HGDP00898	Russian		1e-05	1e-05	0.001521	1e-05	0.128262	1e-05	0.102344	0.418368	1e-05	0.349445	1e-05
		HGDP00884	Russian		1e-05	1e-05	1e-05	1e-05	0.124936	1e-05	0.059729	0.416401	1e-05	0.398864	1e-05
		HGDP00901	Russian		1e-05	1e-05	0.000274	1e-05	0.111815	1e-05	0.08979	0.415616	1e-05	0.382445	1e-05
		HGDP00903	Russian		1.1e-05	1.4e-05	0.002582	1e-05	0.09745	0.004262	0.081159	0.413543	1e-05	0.400949	1e-05
		HGDP00900	Russian		1e-05	1e-05	0.007061	1e-05	0.121035	1e-05	0.050107	0.410014	1e-05	0.411723	1e-05
		HGDP00890	Russian		1e-05	1e-05	0.01333	1e-05	0.108708	1e-05	0.074005	0.409928	1e-05	0.393969	1e-05
		HGDP00889	Russian		1e-05	1e-05	0.008984	1e-05	0.113382	1e-05	0.069255	0.407789	1e-05	0.400529	1e-05
		HGDP00902	Russian		1e-05	1e-05	1e-05	1e-05	0.139355	1e-05	0.073322	0.40756	1e-05	0.379694	1e-05
		HGDP00879	Russian		1e-05	1e-05	0.005248	1e-05	0.11263	1e-05	0.0822	0.405991	1e-05	0.393871	1e-05
		HGDP00882	Russian	Russian	1e-05	1e-05	0.004977	1e-05	0.120906	1e-05	0.094033	0.405765	1e-05	0.374259	1e-05
		HGDP00880	Russian		1e-05	1e-05	0.002605	1e-05	0.124152	1e-05	0.073142	0.40461	1e-05	0.395431	1e-05
		HGDP00887	Russian		1e-05	1e-05	0.004639	1e-05	0.110384	1e-05	0.078575	0.404548	1e-05	0.401794	1e-05
		HGDP00895	Russian		1e-05	1e-05	0.011318	1e-05	0.118796	1e-05	0.094614	0.403889	1e-05	0.371323	1e-05
		HGDP00897	Russian		1e-05	1e-05	0.013022	1e-05	0.110339	1e-05	0.080162	0.40178	1e-05	0.394637	1e-05
		HGDP00888	Russian		1e-05	1e-05	1e-05	1e-05	0.115503	1e-05	0.073613	0.400992	1e-05	0.409822	1e-05
		HGDP00899	Russian		1e-05	1e-05	0.00881	1e-05	0.115175	1e-05	0.078281	0.400024	1e-05	0.39765	1e-05
		HGDP00896	Russian		1e-05	1e-05	0.00163	1e-05	0.127248	1e-05	0.09549	0.399643	1e-05	0.375928	1e-05
		HGDP00894	Russian		1e-05	0.002027	0.009217	1e-05	0.143532	1e-05	0.081252	0.396467	1e-05	0.367456	1e-05
		HGDP00893	Russian		1e-05	1e-05	0.006806	1e-05	0.126304	1e-05	0.093835	0.396456	1e-05	0.376539	1e-05
		HGDP00891	Russian		1e-05	1e-05	0.003056	1e-05	0.123558	1e-05	0.088117	0.393008	1e-05	0.392201	1e-05
		Mordovians28	Mordovian		1e-05	1e-05	0.001526	1e-05	0.133438	1e-05	0.070705	0.387787	1e-05	0.406484	1e-05
		Mordovians27	Mordovian		1e-05	1e-05	0.00714	1e-05	0.128705	1e-05	0.07691	0.384578	1e-05	0.402607	1e-05
		Mordovians5	Mordovian		1e-05	1e-05	0.002684	1e-05	0.132168	0.004038	0.0567	0.405233	1e-05	0.399128	1e-05
		Mordovians1	Mordovian		1e-05	1e-05	0.009113	1e-05	0.149766	1e-05	0.058247	0.383804	1e-05	0.39901	1e-05
		Mordovians17	Mordovian		1e-05	1e-05	0.007804	1e-05	0.13572	1e-05	0.05807	0.401837	1e-05	0.396508	1e-05
		Mordovians32	Mordovian	Mordovian	1e-05	0.002257	1e-05	1e-05	0.107568	1e-05	0.087082	0.407502	1e-05	0.395531	1e-05
		Mordovians31	Mordovian		1e-05	0.000336	0.014234	1e-05	0.128848	1e-05	0.070556	0.39448	1e-05	0.391497	1e-05
		Mordovians22	Mordovian		1e-05	1e-05	0.009996	1e-05	0.12668	1e-05	0.074629	0.400853	1e-05	0.387783	1e-05
		Mordovians4	Mordovian		1e-05	1e-05	0.003185	1e-05	0.132824	1e-05	0.082811	0.394026	1e-05	0.387095	1e-05
		Mordovians30	Mordovian		1e-05	1e-05	0.004408	1e-05	0.150234	1e-05	0.079545	0.379254	1e-05	0.386499	1e-05
		Mari.SG	Mari.SG	Mari.SG	1e-05	0.002942	1e-05	1e-05	0.138656	1e-05	0.297776	0.335572	1e-05	0.224994	1e-05
		S_Saami-1.DG	Saami.DG		1e-05	1e-05	0.014818	1e-05	0.061629	1e-05	0.21429	0.405509	1e-05	0.303694	1e-05
		S_Saami-2.DG	Saami.DG	Saami.DG	1e-05	1e-05	0.015613	1e-05	0.078382	1e-05	0.268152	0.401225	1e-05	0.236567	1e-05
		Saami001	ModernSaami		1e-05	1.1e-05	0.009551	1e-05	0.0813	1e-05	0.21904	0.424225	1e-05	0.265823	1e-05
		Saami001	ModernSaami	{\bf ModernSaami}	1e-05	1.1e-05	0.009551	1e-05	0.0813	1e-05	0.21904	0.424225	1e-05	0.265823	1e-05
		JK2065	JK2065		1e-05	1e-05	1e-05	1e-05	0.107771	1e-05	0.000161	0.463327	1e-05	0.428671	1e-05
		JK2065	JK2065	{\bf JK2065}	1e-05	1e-05	1e-05	1e-05	0.107771	1e-05	0.000161	0.463327	1e-05	0.428671	1e-05
		JK1970	JK1970		1e-05	1e-05	0.001972	1e-05	0.048617	1e-05	0.346303	0.41141	1e-05	0.191638	1e-05
		JK1970	JK1970	{\bf JK1970}	1e-05	1e-05	0.001972	1e-05	0.048617	1e-05	0.346303	0.41141	1e-05	0.191638	1e-05
		JK1968	JK1968		1e-05	1e-05	1e-05	1e-05	0.112411	1e-05	0.247916	0.445299	1e-05	0.194304	1e-05
		JK1968	JK1968	{\bf JK1968}	1e-05	1e-05	1e-05	1e-05	0.112411	1e-05	0.247916	0.445299	1e-05	0.194304	1e-05
		CHV001	CHV001		1e-05	1e-05	1e-05	1e-05	0.042071	1e-05	0.26375	0.471781	1e-05	0.222327	1e-05
		CHV001	CHV001	{\bf CHV001}	1e-05	1e-05	1e-05	1e-05	0.042071	1e-05	0.26375	0.471781	1e-05	0.222327	1e-05
		CHV002	CHV002		1e-05	1e-05	1e-05	1e-05	0.060515	1e-05	0.26052	0.453035	1e-05	0.225859	1e-05
		CHV002	CHV002	{\bf CHV002}	1e-05	1e-05	1e-05	1e-05	0.060515	1e-05	0.26052	0.453035	1e-05	0.225859	1e-05
		BOO006	BOO006		1e-05	1e-05	0.032712	1e-05	0.033366	1e-05	0.581845	0.352006	1e-05	1e-05	1e-05
		BOO006	BOO006	{\bf BOO006}	1e-05	1e-05	0.032712	1e-05	0.033366	1e-05	0.581845	0.352006	1e-05	1e-05	1e-05
		BOO002	BOO002		1e-05	1e-05	0.021864	1e-05	0.043501	1e-05	0.453606	0.480959	1e-05	1e-05	1e-05
		BOO002	BOO002	{\bf BOO002}	1e-05	1e-05	0.021864	1e-05	0.043501	1e-05	0.453606	0.480959	1e-05	1e-05	1e-05
		BOO001	BOO001		1e-05	1e-05	0.05105	1e-05	0.079838	1e-05	0.438704	0.430338	1e-05	1e-05	1e-05
		BOO001	BOO001	{\bf BOO001}	1e-05	1e-05	0.05105	1e-05	0.079838	1e-05	0.438704	0.430338	1e-05	1e-05	1e-05
		BOO004	BOO004		1e-05	1e-05	0.044538	1e-05	0.072256	1e-05	0.436728	0.446407	1e-05	1e-05	1e-05
		BOO004	BOO004	{\bf BOO004}	1e-05	1e-05	0.044538	1e-05	0.072256	1e-05	0.436728	0.446407	1e-05	1e-05	1e-05
		BOO005	BOO005		1e-05	1e-05	0.044491	1e-05	0.055244	1e-05	0.428571	0.471623	1e-05	1e-05	1e-05
		BOO005	BOO005	{\bf BOO005}	1e-05	1e-05	0.044491	1e-05	0.055244	1e-05	0.428571	0.471623	1e-05	1e-05	1e-05
		BOO003	BOO003		1e-05	1e-05	0.043264	1e-05	0.057362	1e-05	0.422626	0.476678	1e-05	1e-05	1e-05
		BOO003	BOO003	{\bf BOO003}	1e-05	1e-05	0.043264	1e-05	0.057362	1e-05	0.422626	0.476678	1e-05	1e-05	1e-05
		Chuvash25	Chuvash		1e-05	1e-05	0.005113	1e-05	0.124826	0.012596	0.185754	0.353292	1e-05	0.318368	1e-05
		Chuvash33	Chuvash		1e-05	1e-05	0.005174	1e-05	0.126314	0.016194	0.215317	0.327454	1e-05	0.309498	1e-05
		Chuvash37	Chuvash		1e-05	0.001361	0.010646	1e-05	0.145108	0.020035	0.222549	0.324922	1e-05	0.275338	1e-05
		Chuvash29	Chuvash		1e-05	1e-05	0.009323	1e-05	0.137807	0.010773	0.225793	0.324258	1e-05	0.291996	1e-05
		Chuvash31	Chuvash		1e-05	0.000263	0.007417	1e-05	0.168194	0.007455	0.215908	0.320209	1e-05	0.280514	1e-05
		Chuvash24	Chuvash	Chuvash	1e-05	1.3e-05	0.022852	1e-05	0.123691	0.025193	0.212514	0.318753	1e-05	0.296944	1e-05
		Chuvash13	Chuvash		1e-05	1e-05	0.015546	1e-05	0.144019	0.005069	0.231433	0.318372	1e-05	0.285511	1e-05
		Chuvash26	Chuvash		1e-05	1e-05	0.010251	1e-05	0.147408	0.010323	0.205504	0.317755	1e-05	0.30871	1e-05
		Chuvash20	Chuvash		1e-05	1.3e-05	0.019435	1e-05	0.116043	0.009397	0.213559	0.31283	1e-05	0.328682	1e-05
		Chuvash22	Chuvash		1e-05	1e-05	0.008735	1e-05	0.142392	0.026353	0.221436	0.304633	1e-05	0.2964	1e-05
		HGDP00631	BedouinB		1e-05	1e-05	1e-05	0.022179	0.187375	1e-05	1e-05	1e-05	1e-05	0.744298	0.046078
		HGDP00612	BedouinB		1e-05	1e-05	1e-05	0.017291	0.197736	1e-05	1e-05	1e-05	1e-05	0.743567	0.041336
		HGDP00616	BedouinB		1.4e-05	1e-05	1e-05	0.019541	0.19107	0.001804	1e-05	1e-05	1e-05	0.741935	0.045585
		HGDP00618	BedouinB		1e-05	1e-05	1e-05	0.017274	0.192385	1e-05	1e-05	1e-05	0.002117	0.738344	0.04982
		HGDP00643	BedouinB		0.000203	1e-05	1e-05	0.016845	0.200886	1e-05	1e-05	1e-05	0.000978	0.736984	0.044053
		HGDP00701	BedouinB		1e-05	1e-05	1e-05	0.017244	0.20719	1e-05	1e-05	1e-05	0.000414	0.72897	0.046122
		HGDP00630	BedouinB		1e-05	1e-05	1e-05	0.013161	0.199891	1e-05	1e-05	1e-05	5.3e-05	0.728685	0.058149
		HGDP00649	BedouinB		0.00183	1e-05	1e-05	0.011595	0.211786	1e-05	1e-05	1e-05	0.001663	0.728678	0.044398
		HGDP00648	BedouinB		1e-05	1e-05	1e-05	0.0199	0.203031	0.001438	1e-05	1e-05	1e-05	0.721191	0.054379
		HGDP00623	BedouinB	BedouinB	1e-05	1e-05	1e-05	0.013006	0.195117	1e-05	1e-05	1e-05	0.004847	0.718173	0.068798
		HGDP00610	BedouinB		0.00261	1e-05	1e-05	0.024234	0.208201	1e-05	1e-05	1e-05	1e-05	0.717592	0.047303
		HGDP00650	BedouinB		1e-05	1e-05	1e-05	0.017418	0.221189	1e-05	1e-05	1e-05	1e-05	0.708949	0.052373
		HGDP00624	BedouinB		1.8e-05	1e-05	1e-05	0.011769	0.20539	1e-05	1e-05	1e-05	0.004229	0.70728	0.071264
		HGDP00641	BedouinB		1e-05	1e-05	1e-05	0.019017	0.219759	1e-05	1e-05	1e-05	1e-05	0.707244	0.05391
		HGDP00651	BedouinB		0.001339	1e-05	1e-05	0.015702	0.21117	1e-05	1e-05	1e-05	1e-05	0.706505	0.065224
		HGDP00653	BedouinB		1e-05	1e-05	1e-05	0.019527	0.228562	1e-05	1e-05	1e-05	1e-05	0.704483	0.047357
		HGDP00636	BedouinB		0.005666	1e-05	1e-05	0.021998	0.216808	1e-05	1e-05	1e-05	1e-05	0.701582	0.053885
		HGDP00608	BedouinB		1e-05	1e-05	1e-05	0.022069	0.226972	1e-05	1e-05	1e-05	1e-05	0.695194	0.055694
		HGDP00607	BedouinB		0.003424	0.003313	1e-05	0.024312	0.218245	1e-05	1e-05	1e-05	1e-05	0.683804	0.066852
		HGDP01064	Sardinian		1e-05	1e-05	1e-05	1e-05	1e-05	1e-05	1e-05	0.143703	1e-05	0.856207	1e-05
		HGDP01075	Sardinian		1e-05	0.001485	1e-05	1e-05	1e-05	1e-05	1e-05	0.151117	1e-05	0.847317	1e-05
		HGDP01070	Sardinian		1e-05	0.00383	1e-05	1e-05	1e-05	1e-05	1e-05	0.154828	1e-05	0.841262	1e-05
		HGDP00670	Sardinian		1e-05	0.00644	1e-05	1e-05	1e-05	1e-05	1e-05	0.153718	1e-05	0.839763	1e-05
		HGDP01068	Sardinian		1e-05	0.00606	1e-05	1e-05	1e-05	0.003271	1e-05	0.151095	1e-05	0.839504	1e-05
		HGDP01062	Sardinian		1e-05	0.000363	1e-05	0.005854	1e-05	0.001493	1e-05	0.15306	1e-05	0.839115	6.5e-05
		HGDP01073	Sardinian		1e-05	1e-05	1e-05	1e-05	1e-05	1e-05	1e-05	0.161786	1e-05	0.838124	1e-05
		HGDP01066	Sardinian		1e-05	1e-05	1e-05	1e-05	1e-05	0.003054	1e-05	0.159339	1e-05	0.837527	1e-05
		HGDP00666	Sardinian		1e-05	1e-05	1e-05	1e-05	0.00877	1e-05	1e-05	0.154697	1e-05	0.836339	0.000124
		HGDP01076	Sardinian		1e-05	1e-05	1e-05	0.003344	1e-05	1e-05	1e-05	0.158726	1e-05	0.835753	0.002107
		HGDP00672	Sardinian		1e-05	1e-05	1e-05	1e-05	0.000499	0.005051	1e-05	0.159392	1e-05	0.834989	1e-05
		HGDP00668	Sardinian		1e-05	0.005158	1e-05	1e-05	1e-05	1e-05	0.002017	0.16142	1e-05	0.830075	0.001271
		HGDP01063	Sardinian		1e-05	1e-05	1e-05	1e-05	0.004912	1e-05	1e-05	0.16508	1e-05	0.829929	1e-05
		HGDP00674	Sardinian	Sardinian	1e-05	1e-05	1e-05	1e-05	1e-05	1e-05	1e-05	0.170676	1e-05	0.829234	1e-05
		HGDP01067	Sardinian		1e-05	0.010229	1e-05	1e-05	1e-05	0.004727	1e-05	0.156497	1e-05	0.828477	1e-05
		HGDP01069	Sardinian		1e-05	1e-05	1e-05	1e-05	1e-05	1e-05	1e-05	0.172079	1e-05	0.827831	1e-05
		HGDP01065	Sardinian		1e-05	0.005776	1e-05	1e-05	1e-05	1e-05	1e-05	0.16761	1e-05	0.826534	1e-05
		HGDP01074	Sardinian		1e-05	1e-05	1e-05	1e-05	1e-05	0.001265	1e-05	0.172255	1e-05	0.8264	1e-05
		HGDP00669	Sardinian		0.002029	1e-05	1e-05	1e-05	1e-05	1e-05	1e-05	0.172652	1e-05	0.825239	1e-05
		HGDP01072	Sardinian		1e-05	1e-05	1e-05	1e-05	0.017132	1e-05	1e-05	0.158793	1e-05	0.823995	1e-05
		HGDP01079	Sardinian		0.002061	1e-05	1e-05	1e-05	1e-05	1e-05	1e-05	0.173937	1e-05	0.823922	1e-05
		HGDP01077	Sardinian		1e-05	1e-05	1e-05	1e-05	0.009628	1e-05	1e-05	0.169556	1e-05	0.820735	1e-05
		HGDP00673	Sardinian		1e-05	0.010364	0.000421	1e-05	1e-05	1e-05	1e-05	0.167558	1e-05	0.820555	0.001042
		HGDP01071	Sardinian		0.003798	1e-05	1e-05	0.004596	1e-05	0.005855	1e-05	0.163107	1e-05	0.820341	0.002253
		HGDP00671	Sardinian		1e-05	1e-05	1e-05	1e-05	1e-05	1e-05	1e-05	0.18421	1e-05	0.8157	1e-05
		HGDP01078	Sardinian		1e-05	1e-05	1.1e-05	1e-05	0.014315	1e-05	1e-05	0.177338	1e-05	0.808266	1e-05
		HGDP00667	Sardinian		1e-05	0.005645	1.1e-05	1e-05	0.004246	3.7e-05	1e-05	0.194564	1e-05	0.795447	1e-05
		Cyprus22AJ19	Cypriot		1e-05	1e-05	1e-05	0.00631	0.239691	1e-05	1e-05	0.064662	1e-05	0.689268	1e-05
		CYP19	Cypriot		1e-05	1e-05	1e-05	1e-05	0.262241	1e-05	1e-05	0.05073	1e-05	0.675785	0.011174
		CYP2	Cypriot		1e-05	1e-05	1e-05	0.003551	0.253111	1e-05	1e-05	0.066049	1e-05	0.671345	0.005884
		Cyprus21AJ19	Cypriot		1e-05	1e-05	1e-05	0.010335	0.28111	1e-05	1e-05	0.039303	1e-05	0.669181	1e-05
		CYP5	Cypriot	Cypriot	1e-05	0.002931	1e-05	0.006468	0.255089	1e-05	1e-05	0.061335	1e-05	0.668932	0.005195
		Cyprus24AJ19	Cypriot		1e-05	1e-05	1e-05	0.008075	0.260822	1e-05	1e-05	0.068307	1e-05	0.662726	1e-05
		Cyprus2AJ19	Cypriot		1e-05	1e-05	1e-05	0.004135	0.298558	1e-05	1e-05	0.028128	1e-05	0.657815	0.011303
		Cyprus13AJ19	Cypriot		1e-05	1e-05	1e-05	1e-05	0.22812	1e-05	1e-05	0.115539	1e-05	0.64459	0.011681
		NA17376	Greek		0.001067	1e-05	1e-05	0.002268	0.216858	1e-05	1e-05	0.109072	1e-05	0.66585	0.004835
		NA17373	Greek		1e-05	0.002188	1e-05	1e-05	0.1427	1e-05	1e-05	0.208849	1e-05	0.646193	1e-05
		GREEKGRALPOP3	Greek		0.002148	0.000968	1e-05	1e-05	0.128403	0.00015	0.006327	0.219663	1e-05	0.6423	1e-05
		GREEKGRALPOP16	Greek		1e-05	1e-05	1e-05	1e-05	0.164522	1e-05	0.003829	0.189671	1e-05	0.641907	1e-05
		GREEKGRALPOP14	Greek		1e-05	1e-05	1e-05	1e-05	0.162205	1e-05	1e-05	0.197421	1e-05	0.640293	1e-05
		GREEKGRALPOP4	Greek		1e-05	1e-05	1e-05	1e-05	0.175253	1e-05	1e-05	0.185082	1e-05	0.639585	1e-05
		GREEKGRALPOP9	Greek		1e-05	0.005406	1e-05	1e-05	0.143554	1e-05	0.002377	0.216427	1e-05	0.632175	1e-05
		GREEKGRALPOP13	Greek		1e-05	1e-05	0.003466	1e-05	0.166395	1e-05	1e-05	0.200066	1e-05	0.630003	1e-05
		GREEKGRALPOP8	Greek		1e-05	1e-05	1e-05	1e-05	0.145821	1e-05	0.002339	0.223833	1e-05	0.627937	1e-05
		GREEKGRALPOP18	Greek		1e-05	1e-05	0.003497	1.1e-05	0.160517	1e-05	0.000114	0.208745	1e-05	0.627066	1e-05
		NA17375	Greek	Greek	1e-05	1e-05	1e-05	0.001213	0.211468	1e-05	1e-05	0.16052	1e-05	0.626729	1e-05
		GREEKGRALPOP5	Greek		1e-05	0.002984	0.003592	1e-05	0.164142	0.004568	1e-05	0.198241	1e-05	0.626424	1e-05
		GREEKGRALPOP10	Greek		1e-05	0.009767	0.004634	1e-05	0.168121	1e-05	0.003221	0.190833	1e-05	0.623374	1e-05
		NA17374	Greek		1e-05	1e-05	1e-05	1e-05	0.3267	1e-05	1e-05	0.050578	1e-05	0.622641	1e-05
		GREEKGRALPOP12	Greek		0.001317	1e-05	1e-05	1e-05	0.177482	1e-05	0.003168	0.195725	1e-05	0.622248	1e-05
		GREEKGRALPOP11	Greek		1e-05	0.002318	1e-05	1.1e-05	0.168993	1e-05	1e-05	0.207144	1e-05	0.621474	1e-05
		NA17377	Greek		1e-05	1e-05	1e-05	1e-05	0.171488	1e-05	1e-05	0.207069	1e-05	0.621363	1e-05
		GREEKGRALPOP17	Greek		1e-05	1e-05	0.001305	1e-05	0.165931	0.001094	1e-05	0.214127	1e-05	0.617483	1e-05
		GREEKGRALPOP15	Greek		1e-05	1e-05	0.004318	1e-05	0.171629	0.002582	1e-05	0.2075	1e-05	0.613912	1e-05
		NA17372	Greek		0.007567	1e-05	1e-05	1e-05	0.197582	1e-05	0.000105	0.182081	0.00168	0.604886	0.00606
		HGDP01380	Basque		1e-05	1e-05	1e-05	1e-05	1e-05	1e-05	1e-05	0.291784	1e-05	0.708126	1e-05
		HGDP01378	Basque		1e-05	1e-05	1e-05	1e-05	1e-05	1e-05	1e-05	0.299156	1e-05	0.700754	1e-05
		BAS32	Basque		1e-05	1e-05	1e-05	1e-05	0.00462	1e-05	1e-05	0.294935	1e-05	0.700365	1e-05
		HGDP01370	Basque		1e-05	1e-05	0.003013	1e-05	1e-05	1e-05	1e-05	0.298722	1e-05	0.698185	1e-05
		BAS33	Basque		1e-05	1e-05	1e-05	1e-05	1e-05	1e-05	1e-05	0.302222	1e-05	0.697688	1e-05
		BAS30	Basque		1e-05	0.001895	1e-05	1e-05	1e-05	1e-05	1e-05	0.300435	1e-05	0.69759	1e-05
		BAS27	Basque		1e-05	1e-05	1e-05	1e-05	1e-05	1e-05	1e-05	0.302663	1e-05	0.697247	1e-05
		HGDP01377	Basque		1e-05	1e-05	1e-05	1e-05	1e-05	1e-05	1e-05	0.30561	1e-05	0.6943	1e-05
		HGDP01375	Basque		1e-05	0.001061	0.000125	1e-05	0.013512	0.002136	1e-05	0.28891	1e-05	0.694206	1e-05
		HGDP01365	Basque		1e-05	1e-05	1e-05	1e-05	0.013715	1e-05	1e-05	0.292844	1e-05	0.693361	1e-05
		BAS31	Basque		1e-05	1e-05	1e-05	1e-05	1e-05	1e-05	1e-05	0.308974	1e-05	0.690936	1e-05
		BAS28	Basque		1e-05	1e-05	0.002042	1e-05	1e-05	1e-05	1e-05	0.307602	1e-05	0.690276	1e-05
		BAS25	Basque		1e-05	1e-05	1e-05	1e-05	1e-05	1e-05	1e-05	0.309635	1e-05	0.690275	1e-05
		HGDP01371	Basque		1e-05	1e-05	0.003278	1e-05	0.010791	1e-05	1e-05	0.296967	1e-05	0.688894	1e-05
		HGDP01374	Basque	Basque	1e-05	1e-05	1e-05	1e-05	1e-05	0.000965	1e-05	0.311078	1e-05	0.687877	1e-05
		HGDP01357	Basque		1e-05	1e-05	1.1e-05	1e-05	0.010998	1e-05	1e-05	0.301192	1e-05	0.68773	1e-05
		HGDP01373	Basque		1e-05	1e-05	1e-05	1e-05	0.01153	1e-05	0.004145	0.297647	1e-05	0.686608	1e-05
		HGDP01363	Basque		1e-05	0.003867	1e-05	1e-05	0.000175	1e-05	1e-05	0.31259	1e-05	0.683298	1e-05
		HGDP01379	Basque		0.001715	1e-05	0.001446	1e-05	0.009161	1e-05	1e-05	0.30456	1e-05	0.683059	1e-05
		HGDP01368	Basque		1e-05	0.004683	1e-05	1e-05	0.0201	1e-05	1e-05	0.292091	1e-05	0.683056	1e-05
		HGDP01364	Basque		1e-05	1e-05	1e-05	1e-05	0.032407	1e-05	1e-05	0.284816	1e-05	0.682697	1e-05
		HGDP01358	Basque		1e-05	1e-05	0.004318	1e-05	0.005715	1e-05	0.000365	0.306963	1e-05	0.682578	1e-05
		BAS22	Basque		1e-05	1e-05	1e-05	1e-05	0.008438	1e-05	1e-05	0.30984	1e-05	0.681642	1e-05
		HGDP01359	Basque		0.00288	1e-05	1e-05	1e-05	1e-05	0.008941	1e-05	0.306913	1e-05	0.681196	1e-05
		HGDP01366	Basque		1e-05	1e-05	1e-05	1e-05	0.010497	1e-05	1e-05	0.312378	1e-05	0.677045	1e-05
		HGDP01367	Basque		1e-05	1e-05	0.004285	1e-05	1e-05	1e-05	1e-05	0.319773	1e-05	0.675862	1e-05
		HGDP01362	Basque		1e-05	1e-05	1e-05	1e-05	0.019778	1e-05	1e-05	0.304822	1e-05	0.67532	1e-05
		HGDP01360	Basque		1e-05	1e-05	1e-05	1e-05	0.008035	1e-05	0.002561	0.316321	1e-05	0.673013	1e-05
		BAS35	Basque		1e-05	1e-05	1e-05	1e-05	0.013315	1e-05	1e-05	0.324084	1e-05	0.662521	1e-05
		HG01676	Spanish		0.002144	0.001991	0.001782	1e-05	0.025864	1e-05	1e-05	0.278368	1e-05	0.689801	1e-05
		HG01504	Spanish		0.002098	1e-05	0.000639	0.002161	0.05865	0.00229	1e-05	0.240797	1e-05	0.68513	0.008206
		HG01678	Spanish		1e-05	0.000884	1e-05	0.003569	0.054643	0.006304	1e-05	0.26207	1e-05	0.670597	0.001892
		HG01623	Spanish		0.000915	1e-05	1e-05	0.004754	0.069594	1e-05	1e-05	0.242943	1e-05	0.669085	0.012659
		HG01679	Spanish		1e-05	1e-05	1e-05	1e-05	0.057697	1e-05	1e-05	0.264686	1e-05	0.668324	0.009222
		HG01524	Spanish		0.001896	1e-05	1e-05	1e-05	0.062336	0.00564	1e-05	0.253253	0.001186	0.667017	0.008631
		HG01624	Spanish		0.000773	1.2e-05	1e-05	0.00297	0.068585	0.001201	0.006446	0.243393	0.001835	0.663202	0.011573
		HG01605	Spanish		1e-05	0.001183	0.004105	0.001985	0.064299	1e-05	0.000979	0.262015	1e-05	0.662839	0.002565
		HG01626	Spanish		1e-05	0.001974	1e-05	0.000816	0.091335	0.011695	1e-05	0.214545	0.002471	0.662266	0.014867
		HG01617	Spanish		1e-05	0.000696	1e-05	1e-05	0.073033	0.006712	0.000848	0.246286	1e-05	0.660688	0.011698
		HG01773	Spanish		1e-05	1e-05	1e-05	1e-05	0.071302	0.00174	1e-05	0.261766	1e-05	0.659813	0.00532
		HG01513	Spanish		1e-05	9.4e-05	0.000277	0.00115	0.053724	1e-05	1e-05	0.281321	1e-05	0.659212	0.004181
		HG01699	Spanish		1e-05	1e-05	1e-05	0.002458	0.076744	0.003297	1e-05	0.244725	0.000205	0.658005	0.014525
		HG01528	Spanish		1e-05	0.004735	0.00144	0.003635	0.054368	1e-05	0.000776	0.264557	1e-05	0.656821	0.013636
		HG01682	Spanish		1e-05	1e-05	1e-05	1e-05	0.066533	1e-05	1e-05	0.276791	1e-05	0.656596	1e-05
		HG01680	Spanish		1e-05	0.005596	0.002417	1e-05	0.050367	1e-05	1e-05	0.277596	1e-05	0.656323	0.007651
		HG01761	Spanish		1e-05	0.001068	1e-05	0.000177	0.069071	1e-05	1e-05	0.265406	1e-05	0.65631	0.007919
		HG01770	Spanish		1e-05	0.001665	1e-05	1e-05	0.0683	1e-05	1e-05	0.263398	1e-05	0.655574	0.011003
		HG01684	Spanish		1e-05	1e-05	1e-05	1e-05	0.067442	1e-05	1e-05	0.278254	1e-05	0.654225	1e-05
		HG01675	Spanish		1e-05	0.001267	1e-05	1e-05	0.082303	1e-05	1e-05	0.263115	1e-05	0.653244	1e-05
		HG01620	Spanish		1e-05	0.005638	0.002454	0.001582	0.05813	0.001647	1e-05	0.261793	0.000635	0.653073	0.015028
		HG01503	Spanish		1e-05	1e-05	0.00034	1e-05	0.077339	1e-05	1e-05	0.261931	1e-05	0.653051	0.007278
		HG01507	Spanish		0.001708	0.00212	0.001814	0.002227	0.070553	1e-05	1e-05	0.264028	0.002152	0.650397	0.004982
		HG01613	Spanish		1e-05	0.003217	1e-05	0.004203	0.090522	1e-05	1e-05	0.252546	1e-05	0.649452	1e-05
		HG01510	Spanish		0.005608	0.004155	1e-05	1e-05	0.071486	1e-05	1e-05	0.263381	1e-05	0.648846	0.006474
		HG01619	Spanish		1e-05	0.001371	1e-05	1e-05	0.080898	1e-05	1e-05	0.258512	1e-05	0.648845	0.010313
		HG01705	Spanish	Spanish	1e-05	1e-05	1e-05	0.001873	0.083552	0.003256	1e-05	0.244193	0.000431	0.648717	0.017938
		HG01509	Spanish		1e-05	0.000524	1e-05	0.001344	0.087378	1e-05	1e-05	0.248226	1e-05	0.648506	0.013973
		HG01746	Spanish		1e-05	0.001981	1e-05	1e-05	0.061961	1e-05	1e-05	0.284673	1e-05	0.647429	0.003895
		HG01625	Spanish		1e-05	1e-05	0.003892	1e-05	0.082076	1e-05	1e-05	0.262792	1e-05	0.646669	0.004511
		HG02238	Spanish		1e-05	0.000567	1e-05	0.001827	0.071221	1e-05	1e-05	0.266662	1e-05	0.646156	0.013516
		HG01747	Spanish		1e-05	1e-05	0.005155	1e-05	0.078928	1e-05	1e-05	0.262626	1e-05	0.646012	0.007219
		HG01606	Spanish		1e-05	1e-05	1e-05	1e-05	0.058794	1e-05	1e-05	0.288076	1e-05	0.645154	0.007906
		HG01673	Spanish		1e-05	1e-05	1e-05	1e-05	0.078302	1e-05	1e-05	0.272659	1e-05	0.644833	0.004136
		HG01707	Spanish		0.000723	1e-05	0.001432	0.000439	0.059766	0.001243	1e-05	0.278589	0.001411	0.644264	0.012114
		HG01685	Spanish		1e-05	0.002335	0.000568	0.000587	0.080577	1e-05	1e-05	0.255624	1e-05	0.642905	0.017365
		HG01704	Spanish		1e-05	0.003903	1e-05	1e-05	0.072108	0.005352	1e-05	0.253712	1e-05	0.64006	0.024815
		HG01501	Spanish		1e-05	1e-05	1e-05	1e-05	0.062052	0.002802	0.000943	0.273889	1e-05	0.639307	0.020958
		HG01512	Spanish		1e-05	0.000373	0.002217	1e-05	0.064581	1e-05	1e-05	0.289717	1e-05	0.639114	0.003948
		HG01537	Spanish		1e-05	1e-05	1e-05	4.3e-05	0.075082	1e-05	1e-05	0.280178	1e-05	0.639049	0.005588
		HG01500	Spanish		1e-05	0.003658	1e-05	0.001866	0.09198	1e-05	0.000717	0.245988	1e-05	0.638967	0.016784
		HG01607	Spanish		1e-05	0.0067	1e-05	0.006399	0.093053	1e-05	1e-05	0.253624	1e-05	0.637677	0.002498
		HG01618	Spanish		0.001003	0.002142	0.013425	1e-05	0.077405	0.001595	1e-05	0.25722	1e-05	0.637536	0.009646
		HG01697	Spanish		0.00392	0.002019	0.006905	0.003086	0.085716	1e-05	1e-05	0.244863	1e-05	0.63615	0.01731
		HG01615	Spanish		1e-05	0.005334	1e-05	0.005005	0.082858	1e-05	1e-05	0.271419	1e-05	0.634895	0.000439
		HG01762	Spanish		0.001266	0.001415	1e-05	1e-05	0.075165	1e-05	1e-05	0.283974	1e-05	0.633814	0.004316
		HG01530	Spanish		0.001503	1e-05	1e-05	0.000228	0.086301	1e-05	1e-05	0.263308	1e-05	0.631608	0.017002
		HG01608	Spanish		1e-05	0.001973	0.002309	0.001595	0.07505	1e-05	1e-05	0.27728	1e-05	0.631229	0.010524
		HG01506	Spanish		0.001291	0.000696	1e-05	0.002592	0.082991	1e-05	1e-05	0.268766	0.000511	0.631062	0.01206
		HG01527	Spanish		1e-05	1e-05	1e-05	0.000693	0.085653	1e-05	1e-05	0.254237	0.000829	0.629436	0.029103
		HG02220	Spanish		1e-05	0.005273	0.002756	1e-05	0.099799	1e-05	1e-05	0.266022	1e-05	0.626091	1e-05
		HG01536	Spanish		0.001631	1e-05	1e-05	1e-05	0.078834	1e-05	1e-05	0.287682	1e-05	0.624474	0.007319
		HG01686	Spanish		0.000278	1e-05	0.002944	0.004287	0.084482	1e-05	1e-05	0.283434	1e-05	0.616443	0.008093
		SouthFrench3951	French		0.005073	1e-05	1e-05	1e-05	0.024545	0.002553	1e-05	0.286534	1e-05	0.681236	1e-05
		SouthFrench4018	French		1e-05	0.005818	0.000316	1e-05	0.019766	0.001626	1e-05	0.293662	1e-05	0.678762	1e-05
		SouthFrench1112	French		1e-05	1e-05	1e-05	1e-05	0.035691	0.000285	1e-05	0.288697	1e-05	0.675256	1e-05
		SouthFrench3326	French		1e-05	1e-05	0.000401	1e-05	0.023044	0.001308	1e-05	0.301185	1e-05	0.674003	1e-05
		SouthFrench1323	French		1e-05	0.003467	0.000499	1e-05	0.025584	1e-05	1e-05	0.300247	1e-05	0.670142	1e-05
		SouthFrench3947	French		0.000617	1e-05	0.000187	1e-05	0.035551	1e-05	0.00093	0.297652	1e-05	0.665013	1e-05
		SouthFrench3068	French		1e-05	1e-05	1e-05	1e-05	0.038121	1e-05	1e-05	0.303904	1e-05	0.657895	1e-05
		HGDP00531	French		1e-05	0.002194	1e-05	1e-05	0.046832	1e-05	1e-05	0.299651	1e-05	0.651253	1e-05
		HGDP00524	French		1e-05	1e-05	0.00103	1e-05	0.081059	1e-05	1e-05	0.301555	1e-05	0.616286	1e-05
		HGDP00539	French		1e-05	0.006405	1e-05	1e-05	0.062291	1e-05	0.00216	0.314208	0.003321	0.611564	1e-05
		HGDP00536	French		0.001025	1e-05	1e-05	0.004907	0.084999	0.012141	1e-05	0.284969	0.001969	0.607887	0.002073
		HGDP00522	French		1e-05	1e-05	1.2e-05	1e-05	0.090029	1e-05	1e-05	0.304805	1e-05	0.605084	1e-05
		HGDP00512	French		1e-05	1e-05	1e-05	1e-05	0.102899	1e-05	1e-05	0.296132	1e-05	0.600889	1e-05
		HGDP00537	French		1e-05	1e-05	0.000778	1e-05	0.087208	1e-05	1e-05	0.312362	1e-05	0.599582	1e-05
		HGDP00538	French		1e-05	1e-05	1e-05	1e-05	0.096174	1e-05	1e-05	0.30828	1e-05	0.595466	1e-05
		HGDP00518	French		1e-05	1e-05	1e-05	1e-05	0.083488	1e-05	1e-05	0.325682	1e-05	0.590749	1e-05
		HGDP00513	French	French	1e-05	1e-05	0.002703	1e-05	0.109477	1e-05	1e-05	0.300257	1e-05	0.587492	1e-05
		HGDP00523	French		1e-05	0.000763	0.000458	1e-05	0.075386	1e-05	0.000874	0.341002	1e-05	0.581467	1e-05
		HGDP00516	French		1e-05	1e-05	1e-05	1e-05	0.121947	1e-05	1e-05	0.296783	1e-05	0.581189	1e-05
		HGDP00525	French		1e-05	1e-05	0.006416	1e-05	0.101491	1e-05	1e-05	0.312481	1e-05	0.579542	1e-05
		HGDP00517	French		1e-05	1e-05	1e-05	1e-05	0.10193	1e-05	1e-05	0.318941	1e-05	0.579049	1e-05
		HGDP00515	French		1e-05	1e-05	1e-05	1e-05	0.089553	1e-05	1e-05	0.332597	1e-05	0.577771	1e-05
		HGDP00529	French		0.000495	1e-05	0.000999	1e-05	0.099259	0.002166	1e-05	0.317279	0.002532	0.577231	1e-05
		HGDP00534	French		1e-05	1e-05	0.00417	1e-05	0.081902	0.005472	1e-05	0.33261	0.000517	0.570094	0.005194
		HGDP00527	French		1e-05	1e-05	1e-05	1e-05	0.105326	1e-05	0.004165	0.32493	1e-05	0.565509	1e-05
		HGDP00511	French		1e-05	1e-05	1e-05	1e-05	0.092355	1e-05	1e-05	0.344467	1e-05	0.563098	1e-05
		HGDP00528	French		6.7e-05	0.004688	1e-05	1e-05	0.101356	1e-05	1e-05	0.332056	1e-05	0.561773	1e-05
		HGDP00514	French		1e-05	0.000425	0.003757	1e-05	0.114325	1e-05	0.004373	0.316213	1e-05	0.560857	1e-05
		HGDP00526	French		1e-05	1e-05	1e-05	1e-05	0.105693	1e-05	1e-05	0.335927	1e-05	0.5583	1e-05
		HGDP00535	French		1e-05	1e-05	1e-05	1e-05	0.106456	1e-05	1e-05	0.345822	1e-05	0.547642	1e-05
		HGDP00519	French		1e-05	1e-05	1e-05	1e-05	0.102641	1e-05	1e-05	0.358487	1e-05	0.538792	1e-05
		HGDP00533	French		1e-05	1e-05	1e-05	1e-05	0.12082	1e-05	1e-05	0.352061	1e-05	0.527039	1e-05
		NA15730	Czech		1e-05	1e-05	0.006651	1e-05	0.113476	1e-05	0.004965	0.344582	1e-05	0.530266	1e-05
		NA15728	Czech		1e-05	1e-05	0.004313	1e-05	0.107339	1e-05	1e-05	0.358418	1e-05	0.529861	1e-05
		NA15727	Czech		1e-05	1e-05	0.001673	1e-05	0.100682	1e-05	1e-05	0.373819	1e-05	0.523756	1e-05
		NA15725	Czech		1e-05	1e-05	0.00235	1e-05	0.109068	1e-05	1e-05	0.373982	1e-05	0.51453	1e-05
		NA15726	Czech		1e-05	1e-05	1e-05	1e-05	0.131729	1e-05	1e-05	0.358835	1e-05	0.509357	1e-05
		NA15724	Czech	Czech	1e-05	1e-05	1e-05	1e-05	0.121745	1e-05	1.2e-05	0.368942	1e-05	0.50923	1e-05
		NA15729	Czech		1e-05	1e-05	1e-05	1e-05	0.133441	1e-05	0.001166	0.361156	1e-05	0.504167	1e-05
		NA15731	Czech		1e-05	1e-05	1e-05	1e-05	0.123409	1e-05	0.000409	0.373414	1e-05	0.502698	1e-05
		NA15733	Czech		1e-05	1e-05	0.00368	1e-05	0.117403	1e-05	0.013628	0.365198	1e-05	0.500031	1e-05
		NA15732	Czech		1e-05	1e-05	0.006287	1e-05	0.129669	1e-05	1e-05	0.380154	1e-05	0.48382	1e-05
		HG00126	English		1e-05	1e-05	1e-05	1e-05	0.090302	1e-05	1e-05	0.356094	1e-05	0.553525	1e-05
		HG00130	English		1e-05	1e-05	1e-05	1e-05	0.107976	1e-05	1e-05	0.342358	1e-05	0.549585	1e-05
		HG00232	English		1e-05	1e-05	1e-05	1e-05	0.107154	1e-05	1e-05	0.346772	1e-05	0.545994	1e-05
		HG00128	English		1e-05	1e-05	1e-05	1e-05	0.108934	1e-05	1e-05	0.350576	1e-05	0.54041	1e-05
		HG00231	English		1e-05	1e-05	0.007222	1e-05	0.117517	1e-05	1e-05	0.335551	1e-05	0.539641	1e-05
		HG00233	English	English	1e-05	1e-05	1e-05	1e-05	0.103772	1e-05	1e-05	0.356977	1e-05	0.539171	1e-05
		HG00131	English		1e-05	1e-05	1e-05	1e-05	0.107544	1e-05	1e-05	0.357916	1e-05	0.53446	1e-05
		HG00234	English		1e-05	1e-05	1e-05	1e-05	0.112428	1e-05	1e-05	0.354053	1e-05	0.533439	1e-05
		HG00129	English		1e-05	1e-05	0.003798	1e-05	0.089506	1e-05	1e-05	0.373919	1e-05	0.532707	1e-05
		HG00160	English		1e-05	1e-05	1e-05	1e-05	0.096146	1e-05	1e-05	0.371888	1e-05	0.531886	1e-05
		HGDP00810	Orcadian		1e-05	1e-05	1e-05	1e-05	0.090175	1e-05	1e-05	0.369685	1e-05	0.54006	1e-05
		HGDP00806	Orcadian		1e-05	1e-05	1e-05	1e-05	0.091152	1e-05	1e-05	0.377429	1e-05	0.531339	1e-05
		HGDP00802	Orcadian		1e-05	1e-05	0.000979	1e-05	0.100254	1e-05	1e-05	0.368559	1e-05	0.530137	1e-05
		HGDP00798	Orcadian		1e-05	1e-05	1e-05	1e-05	0.120078	1e-05	1e-05	0.357583	1e-05	0.522259	1e-05
		HGDP00808	Orcadian		1e-05	1e-05	0.003847	1e-05	0.089391	1e-05	1e-05	0.385409	1e-05	0.521283	1e-05
		HGDP00803	Orcadian		1e-05	1e-05	0.003923	1e-05	0.110252	1e-05	1e-05	0.365162	1e-05	0.520592	1e-05
		HGDP00794	Orcadian	Orcadian	1e-05	1e-05	0.005248	1e-05	0.108535	1e-05	1e-05	0.366437	1e-05	0.51971	1e-05
		HGDP00797	Orcadian		1e-05	1e-05	0.007389	1e-05	0.100526	1e-05	1e-05	0.374274	1e-05	0.517741	1e-05
		HGDP00805	Orcadian		1e-05	1e-05	1e-05	1e-05	0.106541	1e-05	1e-05	0.375726	1e-05	0.517653	1e-05
		HGDP00807	Orcadian		1e-05	0.00017	1e-05	1e-05	0.100216	1e-05	1e-05	0.386459	1e-05	0.513085	1e-05
		HGDP00800	Orcadian		1e-05	1e-05	0.002201	1e-05	0.107864	1e-05	1e-05	0.376903	1e-05	0.512963	1e-05
		HGDP00799	Orcadian		1e-05	1e-05	0.003813	1e-05	0.104842	1.1e-05	1e-05	0.380488	1e-05	0.510786	1e-05
		HGDP00796	Orcadian		1e-05	1e-05	0.005428	1e-05	0.112722	1e-05	1e-05	0.376719	1e-05	0.505062	1e-05
		HG00105	Scottish		1e-05	1e-05	1e-05	1e-05	0.093797	1e-05	1e-05	0.387303	1e-05	0.51882	1e-05
		HG00103	Scottish		1e-05	1e-05	1e-05	1e-05	0.106971	1.2e-05	1e-05	0.376427	1e-05	0.51652	1e-05
		HG00104	Scottish	Scottish	1e-05	1e-05	0.006854	1e-05	0.120266	1e-05	1e-05	0.361813	1e-05	0.510997	1e-05
		HG00106	Scottish		1e-05	1e-05	1e-05	1e-05	0.122797	1e-05	1e-05	0.377661	1e-05	0.499461	1e-05
		CRO48	Croatian		1e-05	1.9e-05	1e-05	1e-05	0.128552	1e-05	0.004882	0.297743	1e-05	0.568743	1e-05
		CRO153	Croatian		1e-05	1e-05	0.003514	1e-05	0.114812	1e-05	0.003888	0.31486	1e-05	0.562866	1e-05
		CRO93	Croatian		1e-05	1e-05	1e-05	1e-05	0.118514	1e-05	0.000529	0.318628	1e-05	0.562259	1e-05
		CRO103	Croatian		0.001018	1e-05	0.00083	1e-05	0.126704	1e-05	1e-05	0.315472	1e-05	0.555916	1e-05
		CRO66	Croatian		1e-05	1e-05	0.000481	1e-05	0.142622	0.002866	0.011891	0.286479	1e-05	0.55561	1e-05
		CRO47	Croatian	Croatian	1e-05	0.001688	1e-05	1e-05	0.092177	1e-05	0.008986	0.343054	1e-05	0.554036	1e-05
		CRO53	Croatian		1e-05	1e-05	0.0042	1e-05	0.118363	1e-05	1e-05	0.32398	1e-05	0.553387	1e-05
		CRO107	Croatian		1e-05	1e-05	1e-05	1e-05	0.135146	1e-05	1e-05	0.319404	1e-05	0.54537	1e-05
		CRO41	Croatian		1e-05	1e-05	1e-05	1.7e-05	0.126467	1e-05	0.006744	0.329541	1e-05	0.537172	1e-05
		CRO31	Croatian		1e-05	1e-05	1e-05	1e-05	0.134021	0.000598	0.006685	0.323958	1e-05	0.534677	1e-05
		armenia139	Armenian		1e-05	1e-05	1e-05	1e-05	0.349151	1e-05	1e-05	0.034404	1e-05	0.616364	1e-05
		armenia176	Armenian		1e-05	1e-05	1e-05	1e-05	0.360351	1e-05	1e-05	0.046586	1e-05	0.592983	1e-05
		armenia162	Armenian		1e-05	1e-05	1e-05	1e-05	0.365625	1e-05	1e-05	0.042853	1e-05	0.591442	1e-05
		armenia279	Armenian		1e-05	1e-05	1e-05	0.002686	0.377256	1e-05	1e-05	0.030073	1e-05	0.589915	1e-05
		armenia91	Armenian		1e-05	0.00034	1e-05	1e-05	0.374939	1e-05	1e-05	0.037075	1e-05	0.587576	1e-05
		armenia86	Armenian	Armenian	1e-05	1e-05	1e-05	1e-05	0.367097	1e-05	1e-05	0.060094	1e-05	0.57273	1e-05
		armenia293	Armenian		1e-05	0.004897	0.001028	1e-05	0.362849	1e-05	1e-05	0.059386	1e-05	0.57178	1e-05
		armenia191	Armenian		1e-05	1e-05	1e-05	1e-05	0.368646	1e-05	1e-05	0.066861	1e-05	0.564413	1e-05
		armenia106	Armenian		1e-05	0.001253	1e-05	1e-05	0.37565	1e-05	1e-05	0.062547	1e-05	0.560479	1e-05
		armenia102	Armenian		1e-05	1e-05	1e-05	1e-05	0.373402	1e-05	1e-05	0.068056	1e-05	0.558462	1e-05
		Ul36	Ulchi		1e-05	1e-05	0.002072	1e-05	1e-05	0.212879	0.784969	1e-05	1e-05	1e-05	1e-05
		Ul65	Ulchi		1e-05	1e-05	1e-05	1e-05	1e-05	0.221718	0.778192	1e-05	1e-05	1e-05	1e-05
		Ul43	Ulchi		1e-05	1e-05	1e-05	1e-05	1e-05	0.249786	0.750124	1e-05	1e-05	1e-05	1e-05
		Ul24	Ulchi		1e-05	1e-05	0.009388	1e-05	1e-05	0.25473	0.735802	1e-05	1e-05	1e-05	1e-05
		Ul55	Ulchi		1e-05	1e-05	1e-05	1e-05	1e-05	0.265304	0.734606	1e-05	1e-05	1e-05	1e-05
		Ul31	Ulchi		1e-05	1e-05	0.005753	1e-05	1e-05	0.261126	0.733041	1e-05	1e-05	1e-05	1e-05
		Ul70	Ulchi		1e-05	1e-05	1e-05	1e-05	1e-05	0.267729	0.732181	1e-05	1e-05	1e-05	1e-05
		Ul72	Ulchi		1e-05	1e-05	1e-05	1e-05	1e-05	0.268837	0.731073	1e-05	1e-05	1e-05	1e-05
		Ul5	Ulchi		1e-05	1e-05	0.004955	1e-05	1e-05	0.266384	0.728581	1e-05	1e-05	1e-05	1e-05
		Ul59	Ulchi		1e-05	1e-05	1e-05	1e-05	1e-05	0.273341	0.726569	1e-05	1e-05	1e-05	1e-05
		Ul71	Ulchi		1e-05	1e-05	1e-05	1e-05	1e-05	0.278651	0.721259	1e-05	1e-05	1e-05	1e-05
		Ul51	Ulchi		1e-05	1e-05	0.007889	1e-05	1e-05	0.27438	0.717651	1e-05	1e-05	1e-05	1e-05
		Ul39	Ulchi	Ulchi	1e-05	1e-05	0.001922	1e-05	1e-05	0.280445	0.717553	1e-05	1e-05	1e-05	1e-05
		Ul69	Ulchi		1e-05	1e-05	1e-05	1e-05	1e-05	0.287342	0.712568	1e-05	1e-05	1e-05	1e-05
		Ul16	Ulchi		1e-05	1e-05	1e-05	1e-05	1e-05	0.29054	0.70937	1e-05	1e-05	1e-05	1e-05
		Ul52	Ulchi		1e-05	1e-05	0.002499	1e-05	1e-05	0.29494	0.702481	1e-05	1e-05	1e-05	1e-05
		Ul25	Ulchi		1e-05	1e-05	1e-05	1e-05	1e-05	0.301755	0.698155	1e-05	1e-05	1e-05	1e-05
		Ul74	Ulchi		1e-05	1e-05	0.004852	1e-05	1e-05	0.298183	0.696886	1e-05	1e-05	1e-05	1e-05
		Ul33	Ulchi		1e-05	1e-05	1e-05	1e-05	1e-05	0.304681	0.695229	1e-05	1e-05	1e-05	1e-05
		Ul6	Ulchi		1e-05	1e-05	0.007185	1e-05	1e-05	0.29924	0.693495	1e-05	1e-05	1e-05	1e-05
		Ul10	Ulchi		1e-05	1e-05	1e-05	1e-05	1e-05	0.311237	0.688673	1e-05	1e-05	1e-05	1e-05
		Ul44	Ulchi		1e-05	0.004381	0.004448	1e-05	1e-05	0.306704	0.684397	1e-05	1e-05	1e-05	1e-05
		Ul1	Ulchi		1e-05	1e-05	0.004508	1e-05	1e-05	0.324138	0.671274	1e-05	1e-05	1e-05	1e-05
		Ul56	Ulchi		1e-05	0.006313	0.005444	1e-05	1.6e-05	0.323636	0.664531	1e-05	1e-05	1e-05	1e-05
		Ul19	Ulchi		1e-05	1e-05	0.017024	1e-05	1e-05	0.364387	0.618509	1e-05	1e-05	1e-05	1e-05
		Selkup87	Selkup		1e-05	1e-05	0.003491	1e-05	0.041035	0.047296	0.824059	0.080457	1e-05	0.003611	1e-05
		Selkup83	Selkup		1e-05	1e-05	0.021409	1e-05	0.044393	0.040549	0.744718	0.11865	1e-05	0.030232	1e-05
		Selkup4a	Selkup		1e-05	1.3e-05	0.023997	1e-05	0.07049	0.020825	0.73034	0.146877	1e-05	0.007419	1e-05
		Selkup38	Selkup		1e-05	1e-05	0.024644	1e-05	0.088094	1e-05	0.668899	0.193269	1e-05	0.025034	1e-05
		Selkup82	Selkup		1e-05	1e-05	0.024914	1e-05	0.084154	0.004938	0.654502	0.201265	1e-05	0.030177	1e-05
		Selkup121	Selkup	Selkup	1e-05	0.000152	0.031715	1e-05	0.101737	0.020497	0.653252	0.188256	1e-05	0.004352	1e-05
		Selkup4	Selkup		1e-05	1e-05	0.037464	1e-05	0.120455	1e-05	0.598783	0.217577	1e-05	0.025661	1e-05
		Selkup21	Selkup		1e-05	1e-05	0.045481	1e-05	0.123259	0.002415	0.548688	0.239887	1e-05	0.04022	1e-05
		Selkup220	Selkup		1e-05	1e-05	0.030937	1.1e-05	0.093142	0.013849	0.530144	0.2304	1e-05	0.101476	1e-05
		Selkup105	Selkup		1e-05	1e-05	0.028903	1e-05	0.113315	0.004317	0.344381	0.2772	1e-05	0.231834	1e-05
		Nlk18	Even		1e-05	1e-05	0.010401	1e-05	1e-05	0.144157	0.829172	0.0162	1e-05	1e-05	1e-05
		Nlk3	Even		1e-05	1e-05	0.007842	1e-05	1e-05	0.157563	0.827677	0.006848	1e-05	1e-05	1e-05
		Nlk6	Even		1e-05	1e-05	0.003597	1e-05	0.021765	0.130273	0.708954	0.066292	1e-05	0.069069	1e-05
		Nlk1	Even		1e-05	0.009037	0.009865	1e-05	0.002613	0.131878	0.689995	0.083477	1e-05	0.073095	1e-05
		Nlk5	Even	Even	1e-05	0.007402	0.015388	1e-05	0.042348	0.116188	0.527186	0.154159	1e-05	0.137289	1e-05
		Nlk16	Even		1e-05	0.002905	0.003022	1e-05	0.048664	0.091838	0.47304	0.186049	1e-05	0.194441	1e-05
		Nlk14	Even		0.000162	1e-05	0.010207	1e-05	0.056103	0.074546	0.444571	0.207809	1e-05	0.206562	1e-05
		Nlk10	Even		1e-05	0.002711	0.002531	1e-05	0.067706	0.064371	0.439045	0.178739	1e-05	0.244857	1e-05
		Nlk19	Even		0.001537	1e-05	0.005432	1e-05	0.099383	0.081044	0.235216	0.299193	1e-05	0.278154	1e-05
		S_Mansi-1.DG	Mansi.DG		1e-05	1e-05	0.010816	1e-05	0.09967	1e-05	0.572934	0.276206	1e-05	0.040314	1e-05
		S_Mansi-2.DG	Mansi.DG	Mansi.DG	1e-05	1e-05	0.025042	1e-05	0.093772	1e-05	0.460814	0.278909	1e-05	0.141403	1e-05
		Mansi79	Mansi		1e-05	1e-05	0.01039	1e-05	0.099217	1e-05	0.573251	0.276307	1e-05	0.040774	1e-05
		Mansi84	Mansi		1e-05	1e-05	0.02034	1e-05	0.100229	0.00124	0.547833	0.255844	1e-05	0.074465	1e-05
		Mansi76	Mansi		1e-05	0.001044	0.020625	1e-05	0.139303	1e-05	0.527156	0.247713	1e-05	0.064109	1e-05
		Mansi94	Mansi		1e-05	1e-05	0.021478	1e-05	0.105534	1e-05	0.523414	0.255445	1e-05	0.094069	1e-05
		Mansi91	Mansi	Mansi	1e-05	1e-05	0.020418	1e-05	0.106829	1e-05	0.514837	0.260131	1e-05	0.097726	1e-05
		Mansi56	Mansi		1e-05	1e-05	0.021898	1e-05	0.117062	1e-05	0.478831	0.283623	1e-05	0.098526	1e-05
		Mansi48	Mansi		1e-05	1e-05	0.021122	1.5e-05	0.108771	0.008375	0.477796	0.255987	1e-05	0.127894	1e-05
		Mansi43	Mansi		1e-05	1e-05	0.030085	1e-05	0.11326	1e-05	0.414722	0.291829	1e-05	0.150044	1e-05
		HGDP00319	Kalash		1e-05	1e-05	1e-05	1e-05	0.937202	1e-05	1e-05	0.062708	1e-05	1e-05	1e-05
		HGDP00286	Kalash		1e-05	1e-05	0.003068	1e-05	0.935632	1e-05	1e-05	0.061219	1e-05	1e-05	1e-05
		HGDP00288	Kalash		1e-05	1e-05	1e-05	1e-05	0.934932	1e-05	1e-05	0.064978	1e-05	1e-05	1e-05
		HGDP00323	Kalash		1e-05	1e-05	1e-05	1e-05	0.934747	1e-05	1e-05	0.065163	1e-05	1e-05	1e-05
		HGDP00330	Kalash		1e-05	1e-05	1e-05	1e-05	0.93238	1e-05	0.003232	0.064308	1e-05	1e-05	1e-05
		HGDP00267	Kalash		1e-05	0.00313	1e-05	1e-05	0.929727	1e-05	1e-05	0.067063	1e-05	1e-05	1e-05
		HGDP00328	Kalash		1e-05	1e-05	0.000942	1e-05	0.928065	1e-05	1e-05	0.070913	1e-05	1e-05	1e-05
		HGDP00277	Kalash		1e-05	0.009001	1e-05	1e-05	0.927224	1e-05	1e-05	0.063695	1e-05	1e-05	1e-05
		HGDP00313	Kalash		1e-05	0.002463	1e-05	1e-05	0.924215	0.002717	0.001505	0.06904	1e-05	1e-05	1e-05
		HGDP00333	Kalash	Kalash	1e-05	0.00919	1.1e-05	1e-05	0.913186	0.000151	1e-05	0.077402	1e-05	1e-05	1e-05
		HGDP00298	Kalash		1e-05	1e-05	1e-05	1e-05	0.907765	0.007961	0.000748	0.083456	1e-05	1e-05	1e-05
		HGDP00281	Kalash		1e-05	0.000979	1e-05	1e-05	0.904408	0.013011	0.000853	0.080688	1e-05	1e-05	1e-05
		HGDP00290	Kalash		1e-05	0.004731	1e-05	1e-05	0.902397	0.017874	1e-05	0.074928	1e-05	1e-05	1e-05
		HGDP00285	Kalash		1e-05	0.002874	1e-05	1e-05	0.901657	1e-05	0.002221	0.090727	1e-05	0.002462	1e-05
		HGDP00311	Kalash		1e-05	0.000463	1e-05	1e-05	0.892729	0.015357	0.007173	0.084219	1e-05	1e-05	1e-05
		HGDP00302	Kalash		1e-05	0.008318	1e-05	1e-05	0.888904	0.003419	0.009792	0.089507	1e-05	1e-05	1e-05
		HGDP00315	Kalash		1e-05	0.016243	1e-05	1e-05	0.863647	0.005173	0.001086	0.104336	1e-05	0.009465	1e-05
		HGDP00307	Kalash		1e-05	0.004733	0.005185	1e-05	0.838022	0.016236	0.003727	0.095202	1e-05	0.036854	1e-05
		HGDP00154	Makrani		1e-05	0.013164	1e-05	1e-05	0.738065	1e-05	1e-05	0.019982	1e-05	0.198126	0.030603
		HGDP00158	Makrani		0.007012	0.013184	0.006541	1e-05	0.735902	1e-05	1e-05	0.023372	1e-05	0.213939	1e-05
		HGDP00133	Makrani		1e-05	0.013299	1e-05	0.001576	0.717391	0.001649	0.002449	0.033788	1e-05	0.222574	0.007245
		HGDP00157	Makrani		1e-05	0.010482	1e-05	0.001091	0.712734	1e-05	1e-05	0.01758	1e-05	0.222484	0.035578
		HGDP00135	Makrani		1e-05	0.01977	0.00356	1e-05	0.712521	0.006251	1e-05	0.034932	1e-05	0.222917	1e-05
		HGDP00144	Makrani		0.001262	0.017353	1e-05	0.00055	0.706143	0.007649	1e-05	0.020893	1e-05	0.219991	0.02613
		HGDP00160	Makrani		1e-05	0.019215	1e-05	1e-05	0.702599	0.013961	1e-05	0.030187	1e-05	0.221079	0.012907
		HGDP00137	Makrani		0.005429	0.019834	1e-05	0.000941	0.697254	1e-05	1e-05	0.028838	1e-05	0.222712	0.024952
		HGDP00155	Makrani		1e-05	0.011231	1e-05	0.000436	0.692826	0.000839	1e-05	0.042851	1e-05	0.236393	0.015385
		HGDP00145	Makrani		0.001937	0.013701	0.006813	0.001301	0.685678	0.005972	1e-05	0.031397	0.004385	0.211656	0.037148
		HGDP00161	Makrani	Makrani	0.001528	0.021327	1e-05	0.002009	0.683515	0.0031	0.008471	0.029671	1e-05	0.215756	0.034602
		HGDP00131	Makrani		0.005856	0.017388	0.00345	0.003856	0.681804	0.008349	1e-05	0.025491	1e-05	0.240443	0.013343
		HGDP00148	Makrani		1.7e-05	0.016812	1e-05	0.003673	0.680374	1e-05	0.011781	0.025523	0.001327	0.222222	0.03825
		HGDP00151	Makrani		0.009965	0.009587	0.006141	0.007475	0.678518	0.001933	1e-05	0.024118	1e-05	0.220803	0.041441
		HGDP00136	Makrani		0.001908	0.024878	0.000233	0.001103	0.670064	0.012084	0.002976	0.032304	0.000187	0.219731	0.034532
		HGDP00146	Makrani		0.001561	0.01585	0.002498	1e-05	0.662076	0.004759	1e-05	0.034871	1e-05	0.254231	0.024123
		HGDP00134	Makrani		0.001943	0.024003	1e-05	1e-05	0.659567	1e-05	0.001772	0.033301	0.002476	0.221064	0.055844
		HGDP00141	Makrani		0.004969	0.015945	0.000828	0.005576	0.652842	0.008494	1e-05	0.033087	0.000926	0.233312	0.044011
		HGDP00153	Makrani		1e-05	0.016515	1e-05	0.005124	0.64652	0.013381	1e-05	0.025325	0.002967	0.222793	0.067344
		HGDP00140	Makrani		0.010972	0.023171	0.003318	0.001813	0.634327	0.019281	1e-05	0.043369	0.002139	0.211804	0.049797
		HGDP00086	Balochi		1e-05	0.0164	9.8e-05	1e-05	0.753003	1e-05	1e-05	0.031515	1e-05	0.198924	1e-05
		HGDP00074	Balochi		1e-05	0.019016	1e-05	1e-05	0.748912	0.002497	1e-05	0.021076	1e-05	0.208438	1e-05
		HGDP00052	Balochi		0.002458	0.020008	1e-05	1e-05	0.742309	0.008172	1e-05	0.03899	1e-05	0.188013	1e-05
		HGDP00092	Balochi		0.015843	0.031619	1e-05	1e-05	0.739259	0.027661	1e-05	0.030494	1e-05	0.155073	1e-05
		HGDP00072	Balochi		1e-05	0.020988	0.008492	1e-05	0.732571	0.003996	1e-05	0.041826	1e-05	0.192077	1e-05
		HGDP00096	Balochi		0.003404	0.031262	1e-05	1e-05	0.732061	0.022574	1e-05	0.035988	1e-05	0.174661	1e-05
		HGDP00066	Balochi		0.00265	0.024555	0.010301	1e-05	0.726233	1e-05	0.006427	0.045529	1e-05	0.184264	1e-05
		HGDP00090	Balochi		0.009112	0.026958	1e-05	0.004545	0.720065	0.033774	0.003909	0.035344	1e-05	0.164401	0.001872
		HGDP00088	Balochi		1e-05	0.022947	0.002205	1e-05	0.7191	0.011972	1e-05	0.039209	1e-05	0.204516	1e-05
		HGDP00058	Balochi		0.012896	0.02727	1e-05	1.8e-05	0.717268	0.011538	0.01085	0.055914	1e-05	0.164216	1e-05
		HGDP00064	Balochi	Balochi	1e-05	0.017246	0.004455	1e-05	0.711385	0.004196	0.003385	0.027718	1e-05	0.231573	1e-05
		HGDP00080	Balochi		1e-05	0.022998	0.004786	0.002125	0.708711	0.009801	1e-05	0.027221	1e-05	0.224318	1e-05
		HGDP00054	Balochi		1e-05	0.016387	1e-05	1e-05	0.705107	1e-05	1e-05	0.049462	1e-05	0.228973	1e-05
		HGDP00056	Balochi		0.01839	0.036062	0.001019	1e-05	0.704298	0.034154	0.014023	0.039186	1e-05	0.152837	1e-05
		HGDP00094	Balochi		0.010214	0.022404	0.003747	0.000181	0.695138	0.014033	0.014662	0.039077	1.1e-05	0.200523	1e-05
		HGDP00062	Balochi		0.009351	0.013119	1e-05	1e-05	0.688945	0.007403	1e-05	0.030487	1e-05	0.236155	0.0145
		HGDP00098	Balochi		0.00333	0.03292	1e-05	1e-05	0.68406	0.017768	0.011272	0.045504	0.002362	0.173124	0.02964
		HGDP00082	Balochi		0.004136	0.022622	0.004804	1e-05	0.67608	0.007753	0.002805	0.076679	1e-05	0.205092	1e-05
		HGDP00068	Balochi		0.00905	0.007822	1e-05	1e-05	0.670986	0.041318	0.029961	0.048185	1e-05	0.192638	1e-05
		HGDP00078	Balochi		1e-05	0.006769	0.000179	0.001138	0.648461	0.011171	0.008581	0.051173	0.003632	0.223865	0.045019
		HGDP00035	Brahui		0.004712	0.029175	0.005382	0.002992	0.753317	0.019593	1e-05	0.016598	1e-05	0.168202	1e-05
		HGDP00007	Brahui		1e-05	0.017458	1e-05	1e-05	0.751837	0.014645	1e-05	0.02305	1e-05	0.19295	1e-05
		HGDP00015	Brahui		1e-05	0.026846	1e-05	1e-05	0.743646	0.005745	1.9e-05	0.024439	1e-05	0.199255	1e-05
		HGDP00045	Brahui		3.7e-05	0.016371	0.000834	1e-05	0.743061	0.015134	1e-05	0.040054	1e-05	0.18447	1e-05
		HGDP00003	Brahui		0.005672	0.019218	1e-05	1e-05	0.742988	0.008425	0.00304	0.026489	1e-05	0.194127	1e-05
		HGDP00011	Brahui		1e-05	0.020564	1e-05	1e-05	0.741877	0.013068	0.00367	0.027623	1e-05	0.193148	1e-05
		HGDP00017	Brahui		0.007448	0.015378	0.002051	1e-05	0.740173	0.005852	1e-05	0.025945	1e-05	0.203111	1e-05
		HGDP00033	Brahui		0.003657	0.017575	1e-05	1e-05	0.738506	0.005766	1e-05	0.028751	1e-05	0.205695	1e-05
		HGDP00025	Brahui		6.2e-05	0.018313	0.005754	1e-05	0.737833	0.005583	1e-05	0.041495	1e-05	0.190919	1e-05
		HGDP00023	Brahui		0.005336	0.014047	0.005622	1e-05	0.735816	0.00067	0.003663	0.022737	1e-05	0.212078	1e-05
		HGDP00005	Brahui	Brahui	0.00464	0.016329	0.005304	1e-05	0.734638	0.009913	0.013845	0.033061	1e-05	0.182241	1e-05
		HGDP00001	Brahui		0.005194	0.020125	0.001285	1e-05	0.733933	0.013548	1e-05	0.044002	1e-05	0.181873	1e-05
		HGDP00021	Brahui		0.016075	0.013396	1e-05	1e-05	0.724837	1e-05	1e-05	0.029162	1e-05	0.190999	0.025481
		HGDP00049	Brahui		0.004522	0.022658	1e-05	1e-05	0.723652	0.011833	1e-05	0.049184	1e-05	0.188101	1e-05
		HGDP00031	Brahui		0.001282	0.028006	0.004323	1e-05	0.721157	0.013407	1e-05	0.049928	1e-05	0.181858	1e-05
		HGDP00037	Brahui		1e-05	0.018499	0.001161	1e-05	0.710106	0.020928	0.000983	0.053404	1e-05	0.194879	1e-05
		HGDP00027	Brahui		0.004786	0.015765	0.004227	1e-05	0.706762	0.022377	1e-05	0.039106	1e-05	0.186905	0.020042
		HGDP00043	Brahui		0.010101	0.015944	0.001283	1e-05	0.687312	0.011147	0.002863	0.047328	0.000847	0.195209	0.027957
		HGDP00039	Brahui		0.017226	0.031235	0.00187	0.001163	0.68398	0.029704	0.00936	0.03211	1e-05	0.170117	0.023225
		HGDP00047	Brahui		0.007725	0.018692	1e-05	1e-05	0.654556	0.000591	1e-05	0.035033	0.001457	0.23016	0.051755
		HGDP00019	Brahui		0.007092	0.020303	0.016846	1e-05	0.646372	0.021872	0.013895	0.045381	1e-05	0.228209	1e-05
		Mala9	Mala		0.052167	0.104535	1e-05	1e-05	0.683937	0.11863	0.040671	1e-05	1.1e-05	1e-05	1e-05
		Mala1	Mala		0.062887	0.107165	1e-05	1.2e-05	0.678065	0.107475	0.044341	1e-05	1.6e-05	1e-05	1e-05
		Mala7	Mala		0.063951	0.106861	0.005297	1e-05	0.674015	0.103556	0.046271	1e-05	1e-05	1e-05	1e-05
		Mala8	Mala		0.064749	0.106698	1e-05	1e-05	0.671554	0.120035	0.036904	1e-05	1e-05	1e-05	1e-05
		Mala5	Mala		0.060029	0.106741	1e-05	1e-05	0.670763	0.119452	0.042955	1e-05	1e-05	1e-05	1e-05
		Mala6	Mala		0.062556	0.110219	1.2e-05	1e-05	0.670558	0.123393	0.033212	1e-05	1e-05	1e-05	1e-05
		Mala11	Mala	Mala	0.055645	0.114908	1e-05	1e-05	0.670302	0.123879	0.035206	1e-05	1e-05	1e-05	1e-05
		Mala4	Mala		0.058484	0.104911	1e-05	1e-05	0.668194	0.129703	0.038648	1e-05	1e-05	1e-05	1e-05
		Mala2	Mala		0.060177	0.102154	0.011179	1e-05	0.667965	0.125583	0.032891	1e-05	1e-05	1e-05	1e-05
		Mala3	Mala		0.057205	0.101255	2.4e-05	1e-05	0.667301	0.130401	0.043765	1e-05	1e-05	1e-05	1e-05
		Mala10	Mala		0.054743	0.115324	1e-05	1e-05	0.667271	0.118563	0.044039	1e-05	1e-05	1e-05	1e-05
		Mala13	Mala		0.061054	0.114137	0.005071	1e-05	0.649964	0.131905	0.037819	1e-05	1e-05	1e-05	1e-05
		Mala12	Mala		0.068262	0.112984	0.006811	1e-05	0.646881	0.129642	0.03537	1e-05	1e-05	1e-05	1e-05
		Tiwari8	Brahmin_Tiwari		0.02264	0.050719	0.008235	1e-05	0.679198	0.063886	0.013782	0.091442	1e-05	0.070068	1e-05
		Tiwari13	Brahmin_Tiwari		0.026081	0.054867	0.010056	1e-05	0.673105	0.05685	0.031866	0.074715	1e-05	0.07243	1e-05
		Tiwari2	Brahmin_Tiwari		0.027887	0.058639	0.004107	1e-05	0.667245	0.051748	0.025209	0.098613	1e-05	0.066523	1e-05
		Tiwari10	Brahmin_Tiwari		0.022525	0.056755	0.007016	1e-05	0.664943	0.048946	0.029296	0.090273	1e-05	0.080215	1e-05
		Tiwari3	Brahmin_Tiwari		0.028789	0.051783	0.009228	1e-05	0.654235	0.06501	0.026221	0.098047	1e-05	0.066658	1e-05
		Tiwari11	Brahmin_Tiwari		0.035324	0.057165	0.004849	1e-05	0.649123	0.050712	0.035311	0.09929	1e-05	0.068198	1e-05
		Tiwari7	Brahmin_Tiwari		0.028017	0.053177	0.011016	1e-05	0.645792	0.050103	0.0325	0.092095	1e-05	0.087271	1e-05
		Tiwari14	Brahmin_Tiwari	Brahmin Tiwari	0.022554	0.057555	0.01425	1e-05	0.645364	0.057577	0.027539	0.09597	1e-05	0.079163	1e-05
		Tiwari9	Brahmin_Tiwari		0.02607	0.0633	0.01762	1e-05	0.644354	0.049683	0.02918	0.092826	1e-05	0.076938	1e-05
		Tiwari6	Brahmin_Tiwari		0.024834	0.059128	0.012941	1e-05	0.643011	0.056208	0.0296	0.09	1e-05	0.084248	1e-05
		Tiwari12	Brahmin_Tiwari		0.021958	0.06079	0.003064	1e-05	0.641481	0.06516	0.021726	0.093203	1e-05	0.092587	1e-05
		Tiwari5	Brahmin_Tiwari		0.028664	0.054569	0.013535	1e-05	0.641389	0.060124	0.020093	0.091528	1.2e-05	0.090066	1e-05
		Tiwari15	Brahmin_Tiwari		0.019072	0.058844	0.013534	1e-05	0.639564	0.057169	0.027844	0.107376	1e-05	0.076568	1e-05
		Tiwari4	Brahmin_Tiwari		0.025613	0.060405	0.010936	1e-05	0.63504	0.063639	0.020346	0.095568	1e-05	0.088424	1e-05
		Tiwari1	Brahmin_Tiwari		0.027015	0.05195	0.013425	1e-05	0.622855	0.053035	0.032563	0.09803	1e-05	0.101097	1e-05
		NA20898	GujaratiB		0.02416	0.053895	0.008831	1e-05	0.692911	0.052118	0.015696	0.081259	1e-05	0.0711	1e-05
		NA20854	GujaratiB		0.02985	0.06397	0.005347	1e-05	0.689308	0.069731	0.020503	0.062224	1e-05	0.059036	1e-05
		NA20885	GujaratiB	GujaratiB	0.032508	0.063546	1e-05	1e-05	0.683245	0.058397	0.026561	0.080304	1e-05	0.055399	1e-05
		NA20882	GujaratiB		0.026392	0.064476	0.010721	1e-05	0.671271	0.05894	0.017745	0.080701	1e-05	0.069725	1e-05
		NA20873	GujaratiB		0.026725	0.063806	0.010409	1e-05	0.669705	0.054101	0.028886	0.076123	1e-05	0.070214	1e-05
		HGDP00781	Han		1e-05	0.019139	1e-05	1e-05	1e-05	0.749429	0.231352	1e-05	1e-05	1e-05	1e-05
		HGDP00821	Han		0.008952	0.013656	1e-05	1e-05	1e-05	0.746506	0.230816	1e-05	1e-05	1e-05	1e-05
		HGDP00819	Han		1e-05	0.02027	1e-05	1e-05	1e-05	0.746024	0.233626	1e-05	1e-05	1e-05	1e-05
		HGDP00975	Han		1e-05	0.017327	1e-05	1e-05	1e-05	0.745377	0.237216	1e-05	1e-05	1e-05	1e-05
		HGDP00820	Han		0.00269	0.015234	1e-05	1e-05	1e-05	0.744344	0.237662	1e-05	1e-05	1e-05	1e-05
		HGDP00785	Han		1e-05	0.017845	1e-05	1e-05	1e-05	0.743856	0.238219	1e-05	1e-05	1e-05	1e-05
		HGDP00817	Han		1e-05	0.01627	1e-05	1e-05	1e-05	0.743602	0.240048	1e-05	1e-05	1e-05	1e-05
		HGDP00812	Han		0.004026	0.02099	1e-05	1e-05	1e-05	0.737941	0.236974	1e-05	1e-05	1e-05	1e-05
		HGDP00776	Han		1e-05	0.021113	1e-05	1e-05	1e-05	0.736221	0.242586	1e-05	1e-05	1e-05	1e-05
		HGDP00774	Han		1e-05	0.012023	1e-05	1e-05	1e-05	0.735215	0.252683	1e-05	1e-05	1e-05	1e-05
		HGDP00974	Han		0.001135	0.011172	1e-05	1e-05	1e-05	0.732103	0.25552	1e-05	1e-05	1e-05	1e-05
		HGDP00813	Han		1e-05	0.006532	1e-05	1e-05	1e-05	0.72657	0.266819	1e-05	1e-05	1e-05	1e-05
		HGDP00811	Han		1e-05	0.003615	1e-05	1e-05	1e-05	0.722072	0.274233	1e-05	1e-05	1e-05	1e-05
		HGDP01021	Han		1e-05	0.002946	1e-05	1e-05	1e-05	0.721207	0.275767	1e-05	1e-05	1e-05	1e-05
		HGDP00972	Han		1e-05	0.016748	1e-05	1e-05	1e-05	0.715632	0.26754	1e-05	1e-05	1e-05	1e-05
		HGDP00786	Han		1e-05	0.011566	1e-05	1e-05	1e-05	0.71319	0.275164	1e-05	1e-05	1e-05	1e-05
		HGDP00780	Han		1e-05	0.013623	0.001685	1e-05	1e-05	0.712324	0.272298	1e-05	1e-05	1e-05	1e-05
		HGDP00977	Han		1e-05	0.002108	1e-05	1e-05	1e-05	0.709837	0.287974	1e-05	1e-05	1e-05	1e-05
		HGDP00822	Han		1e-05	0.003334	1e-05	1e-05	1e-05	0.706605	0.289981	1e-05	1e-05	1e-05	1e-05
		HGDP00784	Han		0.002068	0.012132	1e-05	1e-05	1e-05	0.706516	0.279214	1e-05	1e-05	1e-05	1e-05
		HGDP00973	Han		1e-05	0.013508	1e-05	1e-05	1e-05	0.702912	0.2835	1e-05	1e-05	1e-05	1e-05
		HGDP00818	Han	Han	0.001926	0.012415	1e-05	1e-05	1.2e-05	0.699945	0.285642	1e-05	1e-05	1e-05	1e-05
		HGDP00775	Han		1e-05	0.004901	1e-05	1e-05	1e-05	0.68882	0.306199	1e-05	1e-05	1e-05	1e-05
		HGDP00976	Han		1e-05	0.001269	1e-05	1e-05	1e-05	0.683568	0.315083	1e-05	1e-05	1e-05	1e-05
		HGDP01024	Han		1e-05	0.002373	1e-05	1e-05	1e-05	0.681316	0.316231	1e-05	1e-05	1e-05	1e-05
		HGDP00815	Han		1e-05	0.007193	1e-05	1e-05	1e-05	0.679469	0.313258	1e-05	1e-05	1e-05	1e-05
		HGDP00779	Han		1e-05	0.00968	1e-05	1e-05	1e-05	0.669257	0.320982	1e-05	1e-05	1e-05	1e-05
		HGDP00814	Han		3.5e-05	0.002	0.002226	1e-05	1e-05	0.6627	0.332978	1e-05	1e-05	1e-05	1e-05
		HGDP00782	Han		0.003031	0.014647	0.003366	1e-05	1e-05	0.66175	0.317146	1e-05	1e-05	1e-05	1e-05
		HGDP00971	Han		1e-05	0.015705	1e-05	1e-05	1e-05	0.652682	0.331532	1e-05	1e-05	1e-05	1e-05
		HGDP00783	Han		1e-05	0.011072	0.00386	1e-05	1e-05	0.648944	0.336053	1e-05	1e-05	1e-05	1e-05
		HGDP01294	Han		1e-05	0.014557	1e-05	1e-05	0.020044	0.642998	0.32233	1e-05	1e-05	1e-05	1e-05
		HGDP01023	Han		1e-05	0.009345	0.005727	1e-05	1e-05	0.64151	0.343348	1e-05	1e-05	1e-05	1e-05
		HGDP00777	Han		0.003834	0.015275	0.008062	1e-05	0.005283	0.623124	0.344373	1e-05	1e-05	1e-05	1e-05
		HGDP01291	Han		0.004028	0.014819	1e-05	1e-05	0.005762	0.620235	0.355095	1e-05	1e-05	1e-05	1e-05
		HGDP01292	Han		1e-05	0.019237	1e-05	1e-05	8.5e-05	0.615694	0.364914	1e-05	1e-05	1e-05	1e-05
		HGDP01293	Han		1e-05	0.015046	0.000362	1e-05	0.009239	0.613468	0.349144	1e-05	1e-05	0.012691	1e-05
		HGDP01287	Han		1e-05	0.016911	0.005309	1e-05	0.015837	0.61156	0.350324	1e-05	1e-05	1e-05	1e-05
		HGDP01290	Han		0.003464	0.013637	0.008967	1e-05	0.014157	0.605668	0.352305	0.001763	1e-05	1e-05	1e-05
		HGDP01288	Han		0.008966	0.014752	0.008081	1e-05	0.005312	0.603892	0.349292	1e-05	1e-05	0.009664	1e-05
		HGDP01289	Han		1e-05	0.013775	0.015623	1e-05	0.002468	0.602572	0.363473	1e-05	1e-05	0.00204	1e-05
		HGDP01295	Han		0.004227	0.012067	1e-05	1e-05	0.019797	0.597302	0.366547	1e-05	1e-05	1e-05	1e-05
		HGDP01296	Han		0.006218	0.013099	0.004909	1e-05	0.033832	0.594101	0.340707	1e-05	1e-05	0.007093	1e-05
		NA13607	Ami		1e-05	1e-05	1e-05	1e-05	1e-05	0.9999	1e-05	1e-05	1e-05	1e-05	1e-05
		NA13616	Ami		1e-05	1e-05	1e-05	1e-05	1e-05	0.9999	1e-05	1e-05	1e-05	1e-05	1e-05
		NA13613	Ami		1e-05	1e-05	1e-05	1e-05	1e-05	0.963165	0.036745	1e-05	1e-05	1e-05	1e-05
		NA13610	Ami		1e-05	1e-05	1e-05	1e-05	1e-05	0.96056	0.03935	1e-05	1e-05	1e-05	1e-05
		NA13615	Ami		1e-05	1e-05	1e-05	1e-05	1e-05	0.951478	0.048432	1e-05	1e-05	1e-05	1e-05
		NA13614	Ami	Ami	1e-05	1e-05	1e-05	1e-05	1e-05	0.942547	0.057363	1e-05	1e-05	1e-05	1e-05
		NA13608	Ami		1e-05	1e-05	1e-05	1e-05	1e-05	0.933469	0.066441	1e-05	1e-05	1e-05	1e-05
		NA13612	Ami		1e-05	1e-05	1e-05	1e-05	1e-05	0.931889	0.068021	1e-05	1e-05	1e-05	1e-05
		NA13609	Ami		1e-05	1e-05	1e-05	1e-05	1e-05	0.924698	0.075212	1e-05	1e-05	1e-05	1e-05
		NA13611	Ami		1e-05	1e-05	1e-05	1e-05	1e-05	0.918789	0.081121	1e-05	1e-05	1e-05	1e-05
		S_Ami-1.DG	Ami.DG		1e-05	1e-05	1e-05	1e-05	1e-05	0.9999	1e-05	1e-05	1e-05	1e-05	1e-05
		S_Ami-2.DG	Ami.DG	Ami.DG	1e-05	1e-05	1e-05	1e-05	1e-05	0.9999	1e-05	1e-05	1e-05	1e-05	1e-05
		NA13597	Atayal		1e-05	1e-05	1e-05	1e-05	1e-05	0.9999	1e-05	1e-05	1e-05	1e-05	1e-05
		NA13605	Atayal		1e-05	1e-05	1e-05	1e-05	1e-05	0.9999	1e-05	1e-05	1e-05	1e-05	1e-05
		NA13606	Atayal		1e-05	1e-05	1e-05	1e-05	1e-05	0.9999	1e-05	1e-05	1e-05	1e-05	1e-05
		NA13599	Atayal		1e-05	1e-05	1e-05	1e-05	1e-05	0.9999	1e-05	1e-05	1e-05	1e-05	1e-05
		NA13601	Atayal	Atayal	1e-05	1e-05	1e-05	1e-05	1e-05	0.9999	1e-05	1e-05	1e-05	1e-05	1e-05
		NA13602	Atayal		1e-05	1e-05	1e-05	1e-05	1e-05	0.9999	1e-05	1e-05	1e-05	1e-05	1e-05
		NA13603	Atayal		1e-05	1e-05	1e-05	1e-05	1e-05	0.9999	1e-05	1e-05	1e-05	1e-05	1e-05
		NA13604	Atayal		1e-05	1.2e-05	1e-05	1.1e-05	1.1e-05	0.999896	1e-05	1e-05	1e-05	1e-05	1e-05
		NA13598	Atayal		1e-05	1e-05	1e-05	1e-05	1e-05	0.999891	1.9e-05	1e-05	1e-05	1e-05	1e-05
		S_Atayal-1.DG	Atayal.DG	Atayal.DG	1e-05	1e-05	1e-05	1.1e-05	1e-05	0.999899	1e-05	1e-05	1e-05	1e-05	1e-05
		HGDP00540	Papuan		0.9999	1e-05	1e-05	1e-05	1e-05	1e-05	1e-05	1e-05	1e-05	1e-05	1e-05
		HGDP00543	Papuan		0.9999	1e-05	1e-05	1e-05	1e-05	1e-05	1e-05	1e-05	1e-05	1e-05	1e-05
		HGDP00546	Papuan		0.9999	1e-05	1e-05	1e-05	1e-05	1e-05	1e-05	1e-05	1e-05	1e-05	1e-05
		HGDP00556	Papuan		0.9999	1e-05	1e-05	1e-05	1e-05	1e-05	1e-05	1e-05	1e-05	1e-05	1e-05
		NG24	Papuan		0.9999	1e-05	1e-05	1e-05	1e-05	1e-05	1e-05	1e-05	1e-05	1e-05	1e-05
		NG10	Papuan		0.9999	1e-05	1e-05	1e-05	1e-05	1e-05	1e-05	1e-05	1e-05	1e-05	1e-05
		NG28	Papuan		0.9999	1e-05	1e-05	1e-05	1e-05	1e-05	1e-05	1e-05	1e-05	1e-05	1e-05
		HGDP00541	Papuan		0.999899	1e-05	1e-05	1e-05	1.1e-05	1e-05	1e-05	1e-05	1e-05	1e-05	1e-05
		HGDP00547	Papuan		0.999899	1e-05	1e-05	1e-05	1.1e-05	1e-05	1e-05	1e-05	1e-05	1e-05	1e-05
		HGDP00553	Papuan	Papuan	0.999899	1e-05	1e-05	1e-05	1.1e-05	1e-05	1e-05	1e-05	1e-05	1e-05	1e-05
		NG11	Papuan		0.999897	1e-05	1e-05	1.3e-05	1e-05	1e-05	1e-05	1e-05	1e-05	1e-05	1e-05
		HGDP00549	Papuan		0.999896	1e-05	1e-05	1.1e-05	1e-05	1e-05	1.3e-05	1e-05	1e-05	1e-05	1e-05
		HGDP00545	Papuan		0.999893	1e-05	1e-05	1e-05	1e-05	1e-05	1.7e-05	1e-05	1e-05	1e-05	1e-05
		HGDP00550	Papuan		0.999892	1e-05	1e-05	1.6e-05	1e-05	1.1e-05	1e-05	1e-05	1e-05	1e-05	1e-05
		HGDP00552	Papuan		0.999892	1e-05	1.2e-05	1e-05	1e-05	1e-05	1.1e-05	1e-05	1.5e-05	1e-05	1e-05
		HGDP00554	Papuan		0.999889	1e-05	2e-05	1e-05	1e-05	1e-05	1.1e-05	1e-05	1e-05	1e-05	1e-05
		HGDP00548	Papuan		0.999886	1e-05	2e-05	1.4e-05	1e-05	1e-05	1e-05	1e-05	1e-05	1e-05	1e-05
		HGDP00555	Papuan		0.999886	1.9e-05	1e-05	1e-05	1e-05	1e-05	1e-05	1e-05	1.5e-05	1e-05	1e-05
		Onge2	Onge		1e-05	0.9999	1e-05	1e-05	1e-05	1e-05	1e-05	1e-05	1e-05	1e-05	1e-05
		Onge9	Onge		1e-05	0.9999	1e-05	1e-05	1e-05	1e-05	1e-05	1e-05	1e-05	1e-05	1e-05
		Onge12	Onge		1e-05	0.9999	1e-05	1e-05	1e-05	1e-05	1e-05	1e-05	1e-05	1e-05	1e-05
		Onge14	Onge		1e-05	0.9999	1e-05	1e-05	1e-05	1e-05	1e-05	1e-05	1e-05	1e-05	1e-05
		Onge15	Onge		1e-05	0.9999	1e-05	1e-05	1e-05	1e-05	1e-05	1e-05	1e-05	1e-05	1e-05
		Onge16	Onge	Onge	1e-05	0.9999	1e-05	1e-05	1e-05	1e-05	1e-05	1e-05	1e-05	1e-05	1e-05
		Onge3	Onge		1e-05	0.999898	1e-05	1e-05	1e-05	1e-05	1.2e-05	1e-05	1e-05	1e-05	1e-05
		Onge1	Onge		1e-05	0.999897	1e-05	1e-05	1e-05	1e-05	1e-05	1.3e-05	1e-05	1e-05	1e-05
		Onge7	Onge		1.5e-05	0.999895	1e-05	1e-05	1e-05	1e-05	1e-05	1e-05	1e-05	1e-05	1e-05
		Onge13	Onge		1e-05	0.999894	1e-05	1e-05	1e-05	1e-05	1.6e-05	1e-05	1e-05	1e-05	1e-05
		Onge17	Onge		1e-05	0.999894	1.3e-05	1e-05	1.2e-05	1e-05	1e-05	1e-05	1e-05	1e-05	1e-05
		HGDP00999	Karitiana		1e-05	1e-05	0.9999	1e-05	1e-05	1e-05	1e-05	1e-05	1e-05	1e-05	1e-05
		HGDP01001	Karitiana		1e-05	1e-05	0.9999	1e-05	1e-05	1e-05	1e-05	1e-05	1e-05	1e-05	1e-05
		HGDP01006	Karitiana		1e-05	1e-05	0.9999	1e-05	1e-05	1e-05	1e-05	1e-05	1e-05	1e-05	1e-05
		HGDP01013	Karitiana		1e-05	1e-05	0.9999	1e-05	1e-05	1e-05	1e-05	1e-05	1e-05	1e-05	1e-05
		HGDP01015	Karitiana		1e-05	1e-05	0.9999	1e-05	1e-05	1e-05	1e-05	1e-05	1e-05	1e-05	1e-05
		HGDP01019	Karitiana		1e-05	1e-05	0.9999	1e-05	1e-05	1e-05	1e-05	1e-05	1e-05	1e-05	1e-05
		Karitiana12	Karitiana		1e-05	1e-05	0.9999	1e-05	1e-05	1e-05	1e-05	1e-05	1e-05	1e-05	1e-05
		Karitiana19	Karitiana		1e-05	1e-05	0.9999	1e-05	1e-05	1e-05	1e-05	1e-05	1e-05	1e-05	1e-05
		Karitiana27	Karitiana	Karitiana	1e-05	1e-05	0.9999	1e-05	1e-05	1e-05	1e-05	1e-05	1e-05	1e-05	1e-05
		HGDP01010	Karitiana		1.2e-05	1e-05	0.999898	1e-05	1e-05	1e-05	1e-05	1e-05	1e-05	1e-05	1e-05
		HGDP01012	Karitiana		1e-05	1e-05	0.999898	1e-05	1e-05	1e-05	1.2e-05	1.1e-05	1e-05	1e-05	1e-05
		HGDP01018	Karitiana		1e-05	1e-05	0.999898	1e-05	1e-05	1e-05	1.2e-05	1e-05	1e-05	1e-05	1e-05
		HGDP01014	Karitiana		1e-05	1e-05	0.999897	1e-05	1e-05	1.3e-05	1e-05	1e-05	1e-05	1e-05	1e-05
		HGDP01003	Karitiana		1e-05	1.4e-05	0.999896	1e-05	1e-05	1e-05	1e-05	1e-05	1e-05	1e-05	1e-05
		HGDP00995	Karitiana		1e-05	1.3e-05	0.999894	1e-05	1.3e-05	1e-05	1e-05	1e-05	1e-05	1e-05	1e-05
		Karitiana37	Karitiana		1e-05	1.4e-05	0.999893	1e-05	1e-05	1e-05	1e-05	1e-05	1.3e-05	1e-05	1e-05
		HGDP01043	Pima		1e-05	1e-05	0.950254	1e-05	1e-05	1e-05	0.049656	1e-05	1e-05	1e-05	1e-05
		HGDP01056	Pima		1e-05	1e-05	0.933808	1e-05	1e-05	1e-05	0.066102	1e-05	1e-05	1e-05	1e-05
		HGDP01044	Pima		1e-05	1e-05	0.933348	1e-05	1e-05	1e-05	0.066562	1e-05	1e-05	1e-05	1e-05
		HGDP01053	Pima		1e-05	1e-05	0.924431	1e-05	1e-05	1e-05	0.075479	1e-05	1e-05	1e-05	1e-05
		HGDP01041	Pima		1e-05	1e-05	0.920252	1e-05	1e-05	1e-05	0.079658	1e-05	1e-05	1e-05	1e-05
		HGDP01050	Pima		1e-05	1e-05	0.888685	1e-05	1e-05	1e-05	0.079806	0.02373	1e-05	0.007709	1e-05
		HGDP01057	Pima		1e-05	1e-05	0.888192	1e-05	1e-05	1e-05	0.111718	1e-05	1e-05	1e-05	1e-05
		HGDP01047	Pima	Pima	1e-05	1e-05	0.88604	1e-05	1e-05	1e-05	0.11387	1e-05	1e-05	1e-05	1e-05
		HGDP01037	Pima		1e-05	1e-05	0.878893	1e-05	1e-05	1e-05	0.121017	1e-05	1e-05	1e-05	1e-05
		HGDP01058	Pima		1e-05	1e-05	0.867602	1e-05	1e-05	1e-05	0.088398	0.010934	1e-05	0.032996	1e-05
		HGDP01059	Pima		1e-05	1e-05	0.866258	1e-05	1e-05	1e-05	0.125289	0.008373	1e-05	1e-05	1e-05
		HGDP01060	Pima		1e-05	1e-05	0.864318	1e-05	1e-05	1e-05	0.113051	0.005261	1e-05	0.0173	1e-05
		HGDP01051	Pima		1e-05	1e-05	0.852331	1e-05	1e-05	1e-05	0.136838	0.010751	1e-05	1e-05	1e-05
		HGDP01055	Pima		1e-05	1e-05	0.847037	1e-05	1e-05	0.005785	0.102768	0.015747	1e-05	0.028603	1e-05
		mixe0018	Mixe		1e-05	1e-05	0.876291	1e-05	1e-05	1e-05	0.123619	1e-05	1e-05	1e-05	1e-05
		mixe0035	Mixe		1e-05	1e-05	0.869392	1e-05	1e-05	1e-05	0.130518	1e-05	1e-05	1e-05	1e-05
		mixe0026	Mixe		1e-05	1e-05	0.864608	1e-05	1e-05	1e-05	0.135302	1e-05	1e-05	1e-05	1e-05
		mixe0029	Mixe		1e-05	1e-05	0.859814	1e-05	1e-05	1e-05	0.140096	1e-05	1e-05	1e-05	1e-05
		mixe0007	Mixe		1e-05	1e-05	0.859299	1e-05	1e-05	1e-05	0.140611	1e-05	1e-05	1e-05	1e-05
		mixe0028	Mixe	Mixe	1e-05	1e-05	0.858471	1e-05	1e-05	1e-05	0.141439	1e-05	1e-05	1e-05	1e-05
		mixe0027	Mixe		1e-05	1e-05	0.853779	1e-05	1e-05	1e-05	0.146131	1e-05	1e-05	1e-05	1e-05
		mixe0015	Mixe		1e-05	1e-05	0.851026	1e-05	1e-05	1e-05	0.148884	1e-05	1e-05	1e-05	1e-05
		mixe0030	Mixe		1e-05	1e-05	0.849736	1e-05	1e-05	0.000661	0.149517	1e-05	1e-05	1.6e-05	1e-05
		mixe0009	Mixe		1e-05	1e-05	0.846027	1e-05	1e-05	1e-05	0.153878	1e-05	1e-05	1.5e-05	1e-05
		S_Mbuti-3.DG	Mbuti.DG		1e-05	1e-05	1e-05	1e-05	1e-05	1e-05	1e-05	1e-05	0.9999	1e-05	1e-05
		B_Mbuti-4.DG	Mbuti.DG		1e-05	1e-05	1e-05	1e-05	1e-05	1e-05	1e-05	1e-05	0.9999	1e-05	1e-05
		S_Mbuti-2.DG	Mbuti.DG	Mbuti.DG	1e-05	1e-05	1e-05	1e-05	1e-05	1e-05	1e-05	1e-05	0.9999	1e-05	1e-05
		S_Mbuti-1.DG	Mbuti.DG		1e-05	1.5e-05	1.2e-05	1e-05	1e-05	1e-05	1e-05	1e-05	0.999893	1e-05	1e-05
		A_Mbuti-5.DG	Mbuti.DG		1e-05	1e-05	1e-05	0.028996	1e-05	1e-05	1e-05	1e-05	0.817494	1e-05	0.15343
		HGDP00449	Mbuti		1e-05	1e-05	1e-05	1e-05	1e-05	1e-05	1e-05	1e-05	0.9999	1e-05	1e-05
		HGDP00474	Mbuti		1e-05	1e-05	1e-05	1e-05	1e-05	1e-05	1e-05	1e-05	0.9999	1e-05	1e-05
		HGDP00476	Mbuti		1e-05	1e-05	1e-05	1e-05	1e-05	1e-05	1e-05	1e-05	0.9999	1e-05	1e-05
		HGDP00982	Mbuti		1e-05	1e-05	1e-05	1e-05	1e-05	1e-05	1e-05	1e-05	0.9999	1e-05	1e-05
		HGDP00478	Mbuti		1e-05	1e-05	1e-05	0.034234	1e-05	1e-05	1e-05	1e-05	0.817472	1e-05	0.148214
		HGDP00467	Mbuti	Mbuti	1e-05	1e-05	1e-05	0.036634	1e-05	1e-05	1e-05	1e-05	0.795262	1e-05	0.168024
		HGDP00462	Mbuti		1e-05	1e-05	1e-05	0.045535	1e-05	1e-05	1e-05	1e-05	0.790192	1e-05	0.164193
		HGDP00463	Mbuti		1e-05	1e-05	1e-05	0.032453	1e-05	1e-05	1e-05	1e-05	0.781796	1e-05	0.185671
		HGDP01081	Mbuti		1e-05	1.5e-05	1e-05	0.045377	1e-05	1e-05	1.2e-05	1e-05	0.763669	1e-05	0.190868
		HGDP00984	Mbuti		1.6e-05	1e-05	1e-05	0.04607	1e-05	1e-05	1e-05	1e-05	0.752429	1e-05	0.201415
		HGDP00924	Yoruba		1e-05	1e-05	1e-05	1e-05	1e-05	1e-05	1e-05	1e-05	1e-05	1e-05	0.9999
		HGDP00930	Yoruba		1e-05	1e-05	1e-05	1e-05	1e-05	1e-05	1e-05	1e-05	1e-05	1e-05	0.9999
		HGDP00932	Yoruba		1e-05	1e-05	1e-05	1e-05	1e-05	1e-05	1e-05	1e-05	1e-05	1e-05	0.9999
		HGDP00933	Yoruba		1e-05	1e-05	1e-05	1e-05	1e-05	1e-05	1e-05	1e-05	1e-05	1e-05	0.9999
		HGDP00934	Yoruba		1e-05	1e-05	1e-05	1e-05	1e-05	1e-05	1e-05	1e-05	1e-05	1e-05	0.9999
		HGDP00935	Yoruba		1e-05	1e-05	1e-05	1e-05	1e-05	1e-05	1e-05	1e-05	1e-05	1e-05	0.9999
		HGDP00936	Yoruba		1e-05	1e-05	1e-05	1e-05	1e-05	1e-05	1e-05	1e-05	1e-05	1e-05	0.9999
		HGDP00939	Yoruba		1e-05	1e-05	1e-05	1e-05	1e-05	1e-05	1e-05	1e-05	1e-05	1e-05	0.9999
		HGDP00940	Yoruba		1e-05	1e-05	1e-05	1e-05	1e-05	1e-05	1e-05	1e-05	1e-05	1e-05	0.9999
		HGDP00941	Yoruba		1e-05	1e-05	1e-05	1e-05	1e-05	1e-05	1e-05	1e-05	1e-05	1e-05	0.9999
		HGDP00942	Yoruba		1e-05	1e-05	1e-05	1e-05	1e-05	1e-05	1e-05	1e-05	1e-05	1e-05	0.9999
		HGDP00943	Yoruba		1e-05	1e-05	1e-05	1e-05	1e-05	1e-05	1e-05	1e-05	1e-05	1e-05	0.9999
		NA18504	Yoruba		1e-05	1e-05	1e-05	1e-05	1e-05	1e-05	1e-05	1e-05	1e-05	1e-05	0.9999
		NA18505	Yoruba		1e-05	1e-05	1e-05	1e-05	1e-05	1e-05	1e-05	1e-05	1e-05	1e-05	0.9999
		NA18507	Yoruba		1e-05	1e-05	1e-05	1e-05	1e-05	1e-05	1e-05	1e-05	1e-05	1e-05	0.9999
		NA18517	Yoruba		1e-05	1e-05	1e-05	1e-05	1e-05	1e-05	1e-05	1e-05	1e-05	1e-05	0.9999
		NA18853	Yoruba		1e-05	1e-05	1e-05	1e-05	1e-05	1e-05	1e-05	1e-05	1e-05	1e-05	0.9999
		NA18855	Yoruba		1e-05	1e-05	1e-05	1e-05	1e-05	1e-05	1e-05	1e-05	1e-05	1e-05	0.9999
		NA18856	Yoruba		1e-05	1e-05	1e-05	1e-05	1e-05	1e-05	1e-05	1e-05	1e-05	1e-05	0.9999
		NA18858	Yoruba		1e-05	1e-05	1e-05	1e-05	1e-05	1e-05	1e-05	1e-05	1e-05	1e-05	0.9999
		NA18859	Yoruba		1e-05	1e-05	1e-05	1e-05	1e-05	1e-05	1e-05	1e-05	1e-05	1e-05	0.9999
		NA18862	Yoruba		1e-05	1e-05	1e-05	1e-05	1e-05	1e-05	1e-05	1e-05	1e-05	1e-05	0.9999
		NA18870	Yoruba		1e-05	1e-05	1e-05	1e-05	1e-05	1e-05	1e-05	1e-05	1e-05	1e-05	0.9999
		NA18871	Yoruba		1e-05	1e-05	1e-05	1e-05	1e-05	1e-05	1e-05	1e-05	1e-05	1e-05	0.9999
		NA19093	Yoruba		1e-05	1e-05	1e-05	1e-05	1e-05	1e-05	1e-05	1e-05	1e-05	1e-05	0.9999
		NA19098	Yoruba		1e-05	1e-05	1e-05	1e-05	1e-05	1e-05	1e-05	1e-05	1e-05	1e-05	0.9999
		NA19099	Yoruba		1e-05	1e-05	1e-05	1e-05	1e-05	1e-05	1e-05	1e-05	1e-05	1e-05	0.9999
		NA19101	Yoruba		1e-05	1e-05	1e-05	1e-05	1e-05	1e-05	1e-05	1e-05	1e-05	1e-05	0.9999
		NA19102	Yoruba		1e-05	1e-05	1e-05	1e-05	1e-05	1e-05	1e-05	1e-05	1e-05	1e-05	0.9999
		NA19116	Yoruba		1e-05	1e-05	1e-05	1e-05	1e-05	1e-05	1e-05	1e-05	1e-05	1e-05	0.9999
		NA19127	Yoruba		1e-05	1e-05	1e-05	1e-05	1e-05	1e-05	1e-05	1e-05	1e-05	1e-05	0.9999
		NA19130	Yoruba		1e-05	1e-05	1e-05	1e-05	1e-05	1e-05	1e-05	1e-05	1e-05	1e-05	0.9999
		NA19131	Yoruba		1e-05	1e-05	1e-05	1e-05	1e-05	1e-05	1e-05	1e-05	1e-05	1e-05	0.9999
		NA19137	Yoruba		1e-05	1e-05	1e-05	1e-05	1e-05	1e-05	1e-05	1e-05	1e-05	1e-05	0.9999
		NA19143	Yoruba		1e-05	1e-05	1e-05	1e-05	1e-05	1e-05	1e-05	1e-05	1e-05	1e-05	0.9999
		NA19160	Yoruba	Yoruba	1e-05	1e-05	1e-05	1e-05	1e-05	1e-05	1e-05	1e-05	1e-05	1e-05	0.9999
		NA19171	Yoruba		1e-05	1e-05	1e-05	1e-05	1e-05	1e-05	1e-05	1e-05	1e-05	1e-05	0.9999
		NA19193	Yoruba		1e-05	1e-05	1e-05	1e-05	1e-05	1e-05	1e-05	1e-05	1e-05	1e-05	0.9999
		NA19201	Yoruba		1e-05	1e-05	1e-05	1e-05	1e-05	1e-05	1e-05	1e-05	1e-05	1e-05	0.9999
		NA19203	Yoruba		1e-05	1e-05	1e-05	1e-05	1e-05	1e-05	1e-05	1e-05	1e-05	1e-05	0.9999
		NA19204	Yoruba		1e-05	1e-05	1e-05	1e-05	1e-05	1e-05	1e-05	1e-05	1e-05	1e-05	0.9999
		NA19206	Yoruba		1e-05	1e-05	1e-05	1e-05	1e-05	1e-05	1e-05	1e-05	1e-05	1e-05	0.9999
		NA19207	Yoruba		1e-05	1e-05	1e-05	1e-05	1e-05	1e-05	1e-05	1e-05	1e-05	1e-05	0.9999
		NA19209	Yoruba		1e-05	1e-05	1e-05	1e-05	1e-05	1e-05	1e-05	1e-05	1e-05	1e-05	0.9999
		NA19222	Yoruba		1e-05	1e-05	1e-05	1e-05	1e-05	1e-05	1e-05	1e-05	1e-05	1e-05	0.9999
		NA19223	Yoruba		1e-05	1e-05	1e-05	1e-05	1e-05	1e-05	1e-05	1e-05	1e-05	1e-05	0.9999
		NA19239	Yoruba		1e-05	1e-05	1e-05	1e-05	1e-05	1e-05	1e-05	1e-05	1e-05	1e-05	0.9999
		HGDP00931	Yoruba		1e-05	1e-05	0.001948	1e-05	1e-05	1e-05	1e-05	1e-05	1e-05	1e-05	0.997962
		HGDP00937	Yoruba		1.3e-05	1e-05	1e-05	1e-05	1e-05	1e-05	1e-05	1e-05	0.002606	1e-05	0.997301
		NA19238	Yoruba		1e-05	1e-05	1e-05	1e-05	1e-05	1e-05	1e-05	1e-05	0.002672	1e-05	0.997238
		NA18501	Yoruba		1e-05	1.1e-05	1e-05	1e-05	1e-05	1e-05	1e-05	1e-05	0.003333	1e-05	0.996576
		NA18522	Yoruba		1e-05	1e-05	1e-05	1e-05	1e-05	1e-05	1e-05	1e-05	0.003373	1e-05	0.996537
		NA19119	Yoruba		1e-05	1e-05	1e-05	1e-05	1e-05	1e-05	1e-05	1e-05	0.003468	1e-05	0.996442
		HGDP00929	Yoruba		1e-05	1e-05	1e-05	1e-05	1e-05	1.4e-05	1e-05	1e-05	0.003625	1e-05	0.996281
		NA19138	Yoruba		1e-05	1e-05	1e-05	1e-05	1e-05	1e-05	1e-05	1e-05	0.003998	1e-05	0.995912
		NA18508	Yoruba		1e-05	1e-05	1e-05	1e-05	1e-05	1e-05	1e-05	1e-05	0.004007	1e-05	0.995903
		HGDP00944	Yoruba		1e-05	1e-05	1e-05	1e-05	1e-05	1e-05	1e-05	1e-05	0.004842	1e-05	0.995068
		NA19141	Yoruba		1e-05	1e-05	1e-05	1e-05	1e-05	1e-05	1e-05	1e-05	0.004881	1e-05	0.995029
		NA19210	Yoruba		1e-05	1e-05	1e-05	1e-05	1e-05	1e-05	1e-05	1e-05	0.005421	1e-05	0.994489
		HGDP00938	Yoruba		1e-05	1e-05	1e-05	0.005816	1e-05	1e-05	1e-05	1e-05	1e-05	1e-05	0.994094
		HGDP00920	Yoruba		1e-05	1e-05	1e-05	1e-05	1e-05	1e-05	1e-05	1e-05	0.006266	1e-05	0.993644
		NA18861	Yoruba		1e-05	1e-05	1e-05	0.002469	1e-05	1e-05	1e-05	1e-05	0.004352	1e-05	0.993098
		NA18516	Yoruba		1e-05	1e-05	1e-05	1e-05	1e-05	1e-05	1e-05	1e-05	0.008575	1e-05	0.991335
		HGDP00926	Yoruba		1e-05	1.3e-05	1e-05	1e-05	1e-05	1e-05	1e-05	1e-05	0.00875	1e-05	0.991158
		NA19128	Yoruba		1e-05	1e-05	1e-05	0.008793	1e-05	1e-05	1e-05	1e-05	1e-05	1e-05	0.991117
		NA19144	Yoruba		1.2e-05	1e-05	1e-05	1e-05	1e-05	1e-05	1e-05	1e-05	0.009104	1e-05	0.990804
		NA18852	Yoruba		1e-05	1e-05	1e-05	1e-05	1e-05	1e-05	1e-05	1e-05	0.009635	1e-05	0.990275
		HGDP00925	Yoruba		1e-05	1e-05	1e-05	0.010426	1e-05	1e-05	1e-05	1e-05	1e-05	1e-05	0.989484
		HGDP00928	Yoruba		1e-05	1e-05	1e-05	0.004516	1e-05	1e-05	1e-05	1e-05	0.00601	1e-05	0.989394
		NA19159	Yoruba		1e-05	1e-05	1e-05	0.006787	1e-05	1e-05	1e-05	1e-05	0.011323	1e-05	0.981809
		Hadza001	Hadza		1e-05	1e-05	1e-05	0.9999	1e-05	1e-05	1e-05	1e-05	1e-05	1e-05	1e-05
		Hadza004	Hadza		1e-05	1e-05	1e-05	0.9999	1e-05	1e-05	1e-05	1e-05	1e-05	1e-05	1e-05
		Hadza005	Hadza		1e-05	1e-05	1e-05	0.9999	1e-05	1e-05	1e-05	1e-05	1e-05	1e-05	1e-05
		Hadza016	Hadza		1e-05	1e-05	1e-05	0.9999	1e-05	1e-05	1e-05	1e-05	1e-05	1e-05	1e-05
		Hadza018	Hadza		1e-05	1e-05	1e-05	0.9999	1e-05	1e-05	1e-05	1e-05	1e-05	1e-05	1e-05
		Hadza019	Hadza		1e-05	1e-05	1e-05	0.9999	1e-05	1e-05	1e-05	1e-05	1e-05	1e-05	1e-05
		Hadza020	Hadza		1e-05	1e-05	1e-05	0.9999	1e-05	1e-05	1e-05	1e-05	1e-05	1e-05	1e-05
		Hadza017	Hadza		1e-05	1e-05	1e-05	0.902311	1e-05	1e-05	1e-05	1e-05	0.031574	1e-05	0.066036
		Hadza003	Hadza	Hadza	1e-05	1e-05	1e-05	0.892544	1e-05	1e-05	1e-05	1e-05	1e-05	1e-05	0.107366
		Hadza007	Hadza		1e-05	1e-05	1e-05	0.844779	1e-05	1e-05	1e-05	1e-05	0.02242	1e-05	0.132721
		Hadza012	Hadza		1e-05	1e-05	1e-05	0.821304	1e-05	1e-05	1e-05	1e-05	0.017136	1e-05	0.16148
		Hadza008	Hadza		1e-05	1e-05	1e-05	0.765626	1e-05	1e-05	1e-05	1e-05	0.003175	1e-05	0.231119
		Hadza010	Hadza		1e-05	0.001652	1e-05	0.760692	1e-05	1e-05	1e-05	1e-05	0.010807	1e-05	0.22678
		Hadza013	Hadza		1e-05	1e-05	1e-05	0.74811	1e-05	1e-05	1e-05	1e-05	0.017905	0.011836	0.222079
		Hadza011	Hadza		1e-05	0.002375	1e-05	0.733326	1e-05	1e-05	1e-05	1e-05	0.029379	1e-05	0.23485
		Hadza002	Hadza		1e-05	1e-05	1e-05	0.68621	1e-05	1e-05	1e-05	1e-05	0.014771	1e-05	0.298938
		Hadza006	Hadza		1e-05	1e-05	1e-05	0.652728	1e-05	1e-05	1e-05	1e-05	0.004201	0.010826	0.332175

## Sheet: Figure 3
Figure 3
		PopA	PopB	PopC	PopD	Modern (0=False, 1=True)	Rough time in BP	Language (0= unknown, 1=Indo European, 2=Uralic)	f4	stderr	Z	3x stderr	-3x stderr
	Data 1	Mbuti	Nganasan	Lithuanian	Kunda	0	8000	2	9.3e-05	0.000329	0.283	0.00108	-0.000894
		Mbuti	Nganasan	Lithuanian	SHG	0	7700	2	0.000979	0.000697	1.406	0.00307	-0.001112
		Mbuti	Nganasan	Lithuanian	EHG	0	7500	2	0.002697	0.000264	10.212	0.003489	0.001905
		Mbuti	Nganasan	Lithuanian	Sweden HG	0	7400	2	-0.000879	0.000567	-1.55	0.000822	-0.00258
		Mbuti	Nganasan	Lithuanian	Narva	0	6500	2	0.000186	0.000185	1.007	0.000741	-0.000369
		Mbuti	Nganasan	Lithuanian	Baltic_CCC	0	5500	2	0.001039	0.000225	4.612	0.001714	0.000364
		Mbuti	Nganasan	Lithuanian	TRB Sweden	0	4900	2	-0.001875	0.00026	-7.2	-0.001095	-0.002655
		Mbuti	Nganasan	Lithuanian	PWC Sweden NHG	0	4700	2	9.8e-05	0.000297	0.329	0.000989	-0.000793
		Mbuti	Nganasan	Lithuanian	Baltic CWC	0	4500	2	-0.000524	0.000201	-2.605	7.9e-05	-0.001127
		Mbuti	Nganasan	Lithuanian	Baltic LN	0	4300	2	-0.000111	0.000193	-0.576	0.000468	-0.00069
		Mbuti	Nganasan	Lithuanian	Scandinavia LNBA	0	4250	2	-0.000209	0.000333	-0.628	0.00079	-0.001208
		Mbuti	Nganasan	Lithuanian	{\bf BolshoyOleniOstrov}	0	3500	2	0.00919	0.000254	36.193	0.009952	0.008428
		Mbuti	Nganasan	Lithuanian	Baltic BA	0	2600	2	-0.000412	0.000144	-2.852	2e-05	-0.000844
		Mbuti	Nganasan	Lithuanian	{\bf Levänluhta}	0	1200	2	0.005334	0.000322	16.57	0.0063	0.004368
		Mbuti	Nganasan	Lithuanian	{\bf Levänluhta\_B}	0	1200	2	-8e-06	0.000427	-0.019	0.001273	-0.001289
		Mbuti	Nganasan	Lithuanian	{\bf ChalmnyVarre}	0	200	1	0.004617	0.000301	15.364	0.00552	0.003714
		Mbuti	Nganasan	Lithuanian	{\bf AllSaami}	1	0	1	0.005214	0.000234	22.323	0.005916	0.004512
		Mbuti	Nganasan	Lithuanian	Finnish	1	0	1	0.001368	0.000142	9.664	0.001794	0.000942
		Mbuti	Nganasan	Lithuanian	Russian	1	0	0	0.001363	0.000111	12.334	0.001696	0.00103
		Mbuti	Nganasan	Lithuanian	Mordovian	1	0	1	0.001147	0.000136	8.463	0.001555	0.000739
		Mbuti	Nganasan	Lithuanian	Estonian	1	0	1	0.000271	0.000126	2.154	0.000649	-0.000107
		Mbuti	Nganasan	Lithuanian	Belarusian	1	0	0	-0.00023	0.000125	-1.833	0.000145	-0.000605
		Mbuti	Nganasan	Lithuanian	Ukrainian	1	0	0	-0.000381	0.000128	-2.982	3e-06	-0.000765
		Mbuti	Nganasan	Lithuanian	Czech	1	0	0	-0.000506	0.000131	-3.854	-0.000113	-0.000899
		Mbuti	Nganasan	Lithuanian	Hungarian	1	0	1	-0.000614	0.000117	-5.24	-0.000263	-0.000965
		Mbuti	Nganasan	Lithuanian	English	1	0	0	-0.000772	0.00013	-5.931	-0.000382	-0.001162
		Mbuti	Nganasan	Lithuanian	Croatian	1	0	0	-0.000891	0.000127	-7.04	-0.00051	-0.001272
		Mbuti	Nganasan	Lithuanian	French	1	0	0	-0.000995	0.000109	-9.172	-0.000668	-0.001322
		Mbuti	Nganasan	Lithuanian	Bulgarian	1	0	0	-0.001138	0.000129	-8.815	-0.000751	-0.001525
		Mbuti	Nganasan	Lithuanian	Albanian	1	0	0	-0.001381	0.000157	-8.813	-0.00091	-0.001852
		Mbuti	Nganasan	Lithuanian	Greek	1	0	0	-0.001495	0.000122	-12.231	-0.001129	-0.001861
		Mbuti	Nganasan	Lithuanian	Italian North	1	0	0	-0.001517	0.000124	-12.193	-0.001145	-0.001889
		Mbuti	Nganasan	Lithuanian	Spanish	1	0	0	-0.001742	0.000114	-15.238	-0.0014	-0.002084

## Sheet: Figure 4
Figure 4
		Test	rough Date BP	p value	Nganasan	WHG	EHG	Yamnaya	LBK	ErrorNg	ErrorWHG	ErrorEHG	ErrorYam	ErrorLBK
	Data 1	Kunda	8100	0.315799	0	0.828	0.172	0	0	0	0.024	0.024	0	0
		SHG	7700	0.0477543	0	0.592	0.408	0	0	0	0.02	0.02	0	0
		Latvia\_HG3	7000	0.388998	0	0.803	0.197	0	0	0	0.038	0.038	0	0
		Narva	6500	0.0599928	0	0.845	0.155	0	0	0	0.018	0.018	0	0
		Latvia\_MN1	6000	0.0549193	0	0.793	0.207	0	0	0	0.054	0.054	0	0
		Baltic\_CCC	5500	0.292232	0	0.169	0.633	0.198	0	0	0.025	0.054	0.049	0
		TRB Sweden	4900	0.758308	0	0.21	0	0	0.79	0	0.021	0	0	0.021
		PWC Sweden NHG	4700	0.491127	0	0.412	0.455	0	0.133	0	0.029	0.036	0	0.03
		Baltic\_CWC	4500	0.0499379	0	0.064	0	0.691	0.245	0	0.016	0	0.033	0.034
		Baltic\_LN	4300	0.416879	0	0.116	0	0.72	0.164	0	0.016	0	0.034	0.033
		Scandinavia\_LNBA	4250	0.188778	0	0.108	0	0.539	0.353	0	0.032	0	0.059	0.06
		{\bf BolshoyOleniOstrov}	3500	0.15188	0.419	0	0.507	0	0.074	0.012	0	0.025	0	0.021
		Baltic\_BA	2600	0.15519	0	0.265	0	0.454	0.281	0	0.013	0	0.025	0.026
		{\bf Levänluhta}	1200	0.9809	0.3	0.198	0	0.502	0	0.016	0.022	0	0.03	0
		{\bf Levänluhta\_B}	1200	0.125601	0	0.221	0	0.428	0.351	0	0.037	0	0.075	0.074
		{\bf ChalmnyVarre}	200	0.303304	0.24	0.203	0	0.41	0.147	0.015	0.025	0	0.054	0.047
		Mansi	0	0.386763	0.522	0	0.169	0.232	0.076	0.009	0	0.026	0.04	0.025
		Chuvash	0	0.0505502	0.274	0.064	0	0.443	0.219	0.007	0.01	0	0.025	0.022
		{\bf AllSaami}	0	0.082109	0.253	0.146	0	0.502	0.1	0.012	0.018	0	0.041	0.035
		{\bf ModernSaami}	0	0.352242	0.246	0.138	0	0.513	0.103	0.017	0.025	0	0.058	0.049
		Russian	0	0.106105	0.111	0.124	0	0.502	0.263	0.005	0.009	0	0.02	0.018
		Mordovian	0	0.0911154	0.103	0.121	0	0.519	0.256	0.007	0.01	0	0.024	0.021
		Finnish	0	0.502115	0.097	0.151	0	0.485	0.267	0.007	0.011	0	0.025	0.022
		Estonian	0	0.076202	0.047	0.148	0	0.523	0.282	0.007	0.01	0	0.025	0.022
		Hungarian	0	0.280393	0.036	0.077	0	0.371	0.516	0.006	0.008	0	0.025	0.025
		Norwegian	0	0.23597	0.036	0.117	0	0.486	0.361	0.006	0.01	0	0.023	0.021
		Lithuanian	0	0.214753	0.034	0.178	0	0.51	0.278	0.006	0.01	0	0.024	0.021
		Scottish	0	0.594344	0.025	0.125	0	0.5	0.351	0.009	0.014	0	0.031	0.027
		Icelandic	0	0.281742	0.024	0.128	0	0.504	0.344	0.006	0.01	0	0.022	0.021
		French	0	0.417918	0.018	0.076	0	0.322	0.584	0.005	0.008	0	0.023	0.024
		Orcadian	0	0.260218	0.017	0.101	0	0.438	0.444	0.006	0.01	0	0.028	0.028
		English	0	0.70547	0.013	0.093	0	0.408	0.486	0.006	0.01	0	0.03	0.031

## Sheet: Figure 5a
Figure 5a
		Pop	time	timeError	Generations	ERROR (in Generations)	Z	admixture in BP	Propagated error	minerr	maxerr
	Data 1	Bolshoy	3473	42	16.93	2.23	7.58	3963.97	77.1117	3886.86	4041.08
		Levänluhta	1400	200	29.69	26.88	1.1	2261.01	804.768	1456.24	3065.78
		Chalmny Varre	200	0	101.81	53.46	1.9	3152.49	1550.34	1602.15	4702.83
		Saami.DG	0	0	96.06	34.94	2.75	2785.74	1013.26	1772.48	3799
		Finnish	0	0	79.44	9.35	8.5	2303.76	271.15	2032.61	2574.91
		Mordovian	0	0	78	17.91	4.36	2262	519.39	1742.61	2781.39
		Russian	0	0	38.7	6.17	6.27	1122.3	178.93	943.37	1301.23
		Hungarian	0	0	26.63	6.17	4.32	772.27	178.93	593.34	951.2

## Sheet: Figure 5b
Figure 5b
		contig	dist.cM	weighted.LD	bin.count	bin.status
	Data 1	all	0.05	0.00266703	2103063	in.LD
		all	0.1	0.00125815	1707982	in.LD
		all	0.15	0.00075606	1679931	in.LD
		all	0.2	0.00061836	1671364	in.LD
		all	0.25	0.00060997	1651830	in.LD
		all	0.3	0.00044763	1641175	in.LD
		all	0.35	0.00051657	1625653	in.LD
		all	0.4	0.00044837	1618147	in.LD
		all	0.45	0.00027949	1614450	in.LD
		all	0.5	0.00041398	1604210	in.LD
		all	0.55	0.00041261	1601245	in.LD
		all	0.6	0.00041347	1603259	in.LD
		all	0.65	0.00043794	1603830	in.LD
		all	0.7	0.00028772	1604261	in.LD
		all	0.75	0.00027094	1598172	in.LD
		all	0.8	0.0003421	1600573	in.LD
		all	0.85	0.00031528	1581043	in.LD
		all	0.9	0.00031306	1589494	in.LD
		all	0.95	0.00039019	1602009	in.LD
		all	1	0.00030994	1590521	in.LD
		all	1.05	0.00027345	1588823	in.LD
		all	1.1	0.00032639	1591573	in.LD
		all	1.15	0.00038615	1599405	in.LD
		all	1.2	0.00037078	1585966	used
		all	1.25	0.00037313	1580308	used
		all	1.3	0.00034569	1581819	used
		all	1.35	0.00033591	1570570	used
		all	1.4	0.00033727	1571297	used
		all	1.45	0.00039849	1549459	used
		all	1.5	0.00032114	1561507	used
		all	1.55	0.00037825	1571477	used
		all	1.6	0.00037896	1566853	used
		all	1.65	0.0003397	1559647	used
		all	1.7	0.00034254	1559729	used
		all	1.75	0.00021029	1555669	used
		all	1.8	0.00022477	1553276	used
		all	1.85	0.00021873	1555318	used
		all	1.9	0.00016378	1564883	used
		all	1.95	0.00028506	1560721	used
		all	2	0.00025997	1562107	used
		all	2.05	0.00031026	1546213	used
		all	2.1	0.0002491	1552225	used
		all	2.15	0.00029611	1552300	used
		all	2.2	0.00025619	1555674	used
		all	2.25	0.00023222	1564326	used
		all	2.3	0.00031931	1533672	used
		all	2.35	0.00025699	1536850	used
		all	2.4	0.00028151	1545260	used
		all	2.45	0.00026071	1542602	used
		all	2.5	0.00028554	1546119	used
		all	2.55	0.00030505	1545630	used
		all	2.6	0.00020888	1529980	used
		all	2.65	0.00020951	1540043	used
		all	2.7	0.00027817	1544983	used
		all	2.75	0.00027791	1549474	used
		all	2.8	0.00019276	1531010	used
		all	2.85	0.00022128	1535736	used
		all	2.9	0.00027053	1529578	used
		all	2.95	0.00025628	1538906	used
		all	3	0.00024952	1512037	used
		all	3.05	0.00014282	1523755	used
		all	3.1	0.0002822	1539299	used
		all	3.15	0.00016457	1526096	used
		all	3.2	0.00038493	1535800	used
		all	3.25	0.00036193	1542927	used
		all	3.3	0.00033773	1554120	used
		all	3.35	0.00021753	1517708	used
		all	3.4	0.000289	1523648	used
		all	3.45	0.00021244	1530295	used
		all	3.5	0.00018511	1530224	used
		all	3.55	0.00021228	1513601	used
		all	3.6	0.00025225	1534489	used
		all	3.65	0.00017988	1516655	used
		all	3.7	0.00019971	1503582	used
		all	3.75	0.00021608	1518124	used
		all	3.8	0.00017304	1520441	used
		all	3.85	0.00014415	1502355	used
		all	3.9	0.00023012	1496750	used
		all	3.95	0.00013534	1504518	used
		all	4	0.00014889	1498666	used
		all	4.05	0.0002031	1504957	used
		all	4.1	0.00012923	1490071	used
		all	4.15	0.00016131	1499538	used
		all	4.2	0.00026787	1498868	used
		all	4.25	0.00021871	1507594	used
		all	4.3	0.00024922	1506558	used
		all	4.35	0.00012683	1505999	used
		all	4.4	0.00021462	1506956	used
		all	4.45	0.00027277	1513269	used
		all	4.5	0.00034704	1494699	used
		all	4.55	0.00020602	1488989	used
		all	4.6	2.31e-05	1506574	used
		all	4.65	0.00019587	1512270	used
		all	4.7	0.00021601	1507963	used
		all	4.75	0.00014885	1500596	used
		all	4.8	0.00019312	1502638	used
		all	4.85	0.00010739	1499411	used
		all	4.9	-5.208e-05	1511380	used
		all	4.95	0.00016305	1508429	used
		all	5	0.00022073	1503280	used
		all	5.05	9.196e-05	1503270	used
		all	5.1	0.00017252	1507981	used
		all	5.15	0.00016193	1501157	used
		all	5.2	0.0002445	1502264	used
		all	5.25	8.464e-05	1501610	used
		all	5.3	0.00011552	1494930	used
		all	5.35	0.00025712	1510220	used
		all	5.4	0.00025278	1507083	used
		all	5.45	0.00015043	1500611	used
		all	5.5	0.0001775	1500294	used
		all	5.55	6.22e-05	1505248	used
		all	5.6	0.00013424	1506448	used
		all	5.65	0.00021759	1492159	used
		all	5.7	0.00022998	1475946	used
		all	5.75	0.00031198	1478441	used
		all	5.8	0.00017546	1490097	used
		all	5.85	0.00020332	1501691	used
		all	5.9	0.00023475	1503875	used
		all	5.95	0.00025436	1498130	used
		all	6	0.00020583	1509949	used
		all	6.05	0.00021588	1500733	used
		all	6.1	0.00016698	1492805	used
		all	6.15	4.201e-05	1500492	used
		all	6.2	0.00016429	1506464	used
		all	6.25	0.00013739	1500819	used
		all	6.3	0.00014149	1498264	used
		all	6.35	2.544e-05	1490531	used
		all	6.4	1.728e-05	1498628	used
		all	6.45	7.195e-05	1488997	used
		all	6.5	0.00013878	1487549	used
		all	6.55	0.00014761	1498674	used
		all	6.6	7.417e-05	1492687	used
		all	6.65	0.00012843	1463290	used
		all	6.7	0.00010922	1472016	used
		all	6.75	0.00014782	1483813	used
		all	6.8	6.705e-05	1466113	used
		all	6.85	0.00014618	1474621	used
		all	6.9	4.609e-05	1495038	used
		all	6.95	-3.383e-05	1495330	used
		all	7	1.922e-05	1492864	used
		all	7.05	0.00012535	1479516	used
		all	7.1	0.00016659	1491414	used
		all	7.15	0.00011244	1510357	used
		all	7.2	0.00021382	1488027	used
		all	7.25	0.00013406	1487726	used
		all	7.3	0.00013087	1477625	used
		all	7.35	0.00011487	1500973	used
		all	7.4	0.00017349	1505228	used
		all	7.45	9.202e-05	1476869	used
		all	7.5	-5.51e-05	1468597	used
		all	7.55	9.973e-05	1471162	used
		all	7.6	0.00015387	1468827	used
		all	7.65	7.868e-05	1472128	used
		all	7.7	0.00011416	1469478	used
		all	7.75	6e-05	1490633	used
		all	7.8	0.00019847	1461437	used
		all	7.85	0.00017465	1470083	used
		all	7.9	0.00013298	1478216	used
		all	7.95	0.0001149	1473830	used
		all	8	9.373e-05	1482752	used
		all	8.05	8.615e-05	1462571	used
		all	8.1	0.0001063	1475195	used
		all	8.15	8.318e-05	1476551	used
		all	8.2	0.00018589	1478323	used
		all	8.25	8.761e-05	1478206	used
		all	8.3	0.00011152	1475723	used
		all	8.35	0.00016516	1494226	used
		all	8.4	5.378e-05	1481378	used
		all	8.45	6.624e-05	1491785	used
		all	8.5	8.482e-05	1476038	used
		all	8.55	0.00013028	1482935	used
		all	8.6	0.0001264	1472259	used
		all	8.65	0.00017459	1458484	used
		all	8.7	8.742e-05	1462996	used
		all	8.75	0.00018125	1475497	used
		all	8.8	0.00013562	1465685	used
		all	8.85	0.00020446	1463938	used
		all	8.9	0.00012748	1472087	used
		all	8.95	6.737e-05	1472072	used
		all	9	4.629e-05	1469157	used
		all	9.05	0.00016169	1475675	used
		all	9.1	0.00017037	1465440	used
		all	9.15	0.00018687	1459275	used
		all	9.2	9.507e-05	1470936	used
		all	9.25	7.876e-05	1469957	used
		all	9.3	0.0001031	1470818	used
		all	9.35	0.0001171	1468328	used
		all	9.4	8.153e-05	1456881	used
		all	9.45	0.00012903	1464809	used
		all	9.5	-7.72e-05	1463831	used
		all	9.55	4.754e-05	1472624	used
		all	9.6	4.541e-05	1460853	used
		all	9.65	6.57e-06	1461395	used
		all	9.7	5.571e-05	1468463	used
		all	9.75	-6.78e-06	1462799	used
		all	9.8	4.02e-06	1450883	used
		all	9.85	4.67e-06	1458808	used
		all	9.9	-1.11e-06	1463379	used
		all	9.95	0.00012833	1454941	used
		all	10	7.521e-05	1457472	used
		all	10.05	3.58e-05	1464581	used
		all	10.1	0.00012619	1463463	used
		all	10.15	0.00014079	1461713	used
		all	10.2	3.891e-05	1437670	used
		all	10.25	0.00023852	1450892	used
		all	10.3	0.00014714	1462418	used
		all	10.35	0.00011261	1446929	used
		all	10.4	0.00021223	1434902	used
		all	10.45	0.00014474	1447659	used
		all	10.5	0.00015557	1457267	used
		all	10.55	0.00010413	1450270	used
		all	10.6	9.363e-05	1444379	used
		all	10.65	5.451e-05	1449466	used
		all	10.7	-3.16e-06	1455604	used
		all	10.75	-9.281e-05	1446882	used
		all	10.8	-2.738e-05	1435346	used
		all	10.85	5.242e-05	1452693	used
		all	10.9	3.902e-05	1448720	used
		all	10.95	0.00017782	1448708	used
		all	11	3.476e-05	1436878	used
		all	11.05	2.747e-05	1442210	used
		all	11.1	0.00011337	1443753	used
		all	11.15	7.565e-05	1430974	used
		all	11.2	0.0001632	1429772	used
		all	11.25	7.317e-05	1447658	used
		all	11.3	4.679e-05	1442428	used
		all	11.35	7.563e-05	1430238	used
		all	11.4	4.831e-05	1432666	used
		all	11.45	0.00015009	1448926	used
		all	11.5	0.00020766	1437267	used
		all	11.55	0.00013092	1458647	used
		all	11.6	1.817e-05	1442815	used
		all	11.65	0.00012845	1434671	used
		all	11.7	8.399e-05	1443596	used
		all	11.75	9.291e-05	1423230	used
		all	11.8	9.777e-05	1434075	used
		all	11.85	5.882e-05	1435905	used
		all	11.9	0.00014494	1433125	used
		all	11.95	8.77e-05	1439183	used
		all	12	-1.609e-05	1438543	used
		all	12.05	4.58e-05	1429017	used
		all	12.1	0.00011982	1441182	used
		all	12.15	3.52e-05	1452429	used
		all	12.2	-2.1e-06	1440124	used
		all	12.25	9.8e-07	1426158	used
		all	12.3	-0.000112	1447647	used
		all	12.35	8.723e-05	1432957	used
		all	12.4	0.00015451	1429653	used
		all	12.45	0.00013117	1443092	used
		all	12.5	8.659e-05	1443153	used
		all	12.55	7.908e-05	1443635	used
		all	12.6	-9.996e-05	1429481	used
		all	12.65	6.236e-05	1427905	used
		all	12.7	7.824e-05	1432018	used
		all	12.75	-3.622e-05	1426046	used
		all	12.8	4.167e-05	1439800	used
		all	12.85	0.00010661	1444272	used
		all	12.9	9.222e-05	1423765	used
		all	12.95	8.664e-05	1419758	used
		all	13	1.069e-05	1416681	used
		all	13.05	2.924e-05	1427343	used
		all	13.1	8.49e-06	1429127	used
		all	13.15	5.358e-05	1421981	used
		all	13.2	0.00018576	1434160	used
		all	13.25	0.00022856	1423368	used
		all	13.3	0.00015781	1431804	used
		all	13.35	0.00012686	1416610	used
		all	13.4	4.8e-07	1422002	used
		all	13.45	5.837e-05	1422858	used
		all	13.5	9.08e-05	1405308	used
		all	13.55	7.022e-05	1414720	used
		all	13.6	4.554e-05	1438035	used
		all	13.65	2.556e-05	1406782	used
		all	13.7	6.297e-05	1414931	used
		all	13.75	9.364e-05	1421686	used
		all	13.8	-6.37e-06	1421727	used
		all	13.85	-2.787e-05	1413391	used
		all	13.9	9.248e-05	1414790	used
		all	13.95	1.815e-05	1417962	used
		all	14	0.00012326	1413013	used
		all	14.05	4.998e-05	1403057	used
		all	14.1	4.67e-05	1396364	used
		all	14.15	0.00011127	1398303	used
		all	14.2	9.487e-05	1410632	used
		all	14.25	9.319e-05	1408339	used
		all	14.3	0.00013675	1418320	used
		all	14.35	1.636e-05	1413652	used
		all	14.4	9.191e-05	1407326	used
		all	14.45	0.00017014	1400225	used
		all	14.5	0.00011279	1403264	used
		all	14.55	2.486e-05	1408236	used
		all	14.6	0.00017222	1403510	used
		all	14.65	1.908e-05	1395851	used
		all	14.7	9.263e-05	1406444	used
		all	14.75	0.00012561	1400500	used
		all	14.8	7.882e-05	1401683	used
		all	14.85	1.647e-05	1404868	used
		all	14.9	0.00012239	1404294	used
		all	14.95	-4.034e-05	1390217	used
		all	15	-5.462e-05	1388956	used
		all	15.05	8.517e-05	1401231	used
		all	15.1	8.424e-05	1413582	used
		all	15.15	3.026e-05	1398113	used
		all	15.2	0.00010699	1408338	used
		all	15.25	8.84e-05	1426428	used
		all	15.3	-5.921e-05	1408740	used
		all	15.35	-8.56e-06	1400638	used
		all	15.4	8.16e-05	1401396	used
		all	15.45	1.381e-05	1400901	used
		all	15.5	0.00013382	1414617	used
		all	15.55	9.396e-05	1411185	used
		all	15.6	0.00011932	1395331	used
		all	15.65	0.00018208	1399876	used
		all	15.7	2.023e-05	1399191	used
		all	15.75	5.416e-05	1400938	used
		all	15.8	8.149e-05	1393681	used
		all	15.85	0.00010385	1400054	used
		all	15.9	8.655e-05	1404558	used
		all	15.95	0.0001268	1394341	used
		all	16	3.297e-05	1408895	used
		all	16.05	9.251e-05	1419083	used
		all	16.1	1.002e-05	1391501	used
		all	16.15	0.00010278	1390386	used
		all	16.2	8.858e-05	1402686	used
		all	16.25	-1.308e-05	1393464	used
		all	16.3	2.73e-06	1396960	used
		all	16.35	7.366e-05	1411885	used
		all	16.4	-3.294e-05	1401114	used
		all	16.45	-6.345e-05	1421038	used
		all	16.5	-4.423e-05	1400437	used
		all	16.55	8.567e-05	1405156	used
		all	16.6	-1.27e-06	1407482	used
		all	16.65	1.32e-05	1399425	used
		all	16.7	-2.286e-05	1409499	used
		all	16.75	-2.238e-05	1406173	used
		all	16.8	-1.159e-05	1388549	used
		all	16.85	7.452e-05	1391848	used
		all	16.9	-2.733e-05	1403104	used
		all	16.95	6.616e-05	1404452	used
		all	17	6.844e-05	1408119	used
		all	17.05	1.276e-05	1419501	used
		all	17.1	-5.12e-06	1420825	used
		all	17.15	2.255e-05	1404935	used
		all	17.2	-1.574e-05	1401137	used
		all	17.25	1.038e-05	1403556	used
		all	17.3	-4.291e-05	1387677	used
		all	17.35	1.473e-05	1397107	used
		all	17.4	-0.00013381	1400604	used
		all	17.45	9.903e-05	1398402	used
		all	17.5	-2.412e-05	1393439	used
		all	17.55	-8.75e-06	1378806	used
		all	17.6	-8.416e-05	1396444	used
		all	17.65	1.441e-05	1397640	used
		all	17.7	6.589e-05	1407085	used
		all	17.75	-2.345e-05	1415569	used
		all	17.8	-2.213e-05	1407130	used
		all	17.85	4.35e-05	1417913	used
		all	17.9	7.344e-05	1410291	used
		all	17.95	-2.048e-05	1408933	used
		all	18	-3.527e-05	1387018	used
		all	18.05	-0.00013236	1394678	used
		all	18.1	-2.288e-05	1390225	used
		all	18.15	-0.00012354	1413230	used
		all	18.2	4.023e-05	1417469	used
		all	18.25	4.954e-05	1401192	used
		all	18.3	8.74e-06	1402431	used
		all	18.35	-7.325e-05	1399572	used
		all	18.4	3.812e-05	1403606	used
		all	18.45	-1.858e-05	1405177	used
		all	18.5	6.989e-05	1383206	used
		all	18.55	3.316e-05	1401120	used
		all	18.6	-0.00010333	1400440	used
		all	18.65	-2.708e-05	1401527	used
		all	18.7	2.024e-05	1402873	used
		all	18.75	-2.023e-05	1401469	used
		all	18.8	8.9e-05	1390192	used
		all	18.85	7.957e-05	1387227	used
		all	18.9	8.069e-05	1386202	used
		all	18.95	1.329e-05	1378795	used
		all	19	-3.257e-05	1406425	used
		all	19.05	-6.132e-05	1390118	used
		all	19.1	9.167e-05	1385846	used
		all	19.15	0.00016018	1384501	used
		all	19.2	8.956e-05	1401905	used
		all	19.25	4.169e-05	1386611	used
		all	19.3	6.691e-05	1383156	used
		all	19.35	6.573e-05	1404196	used
		all	19.4	4.656e-05	1400891	used
		all	19.45	-8.17e-06	1405944	used
		all	19.5	7.547e-05	1392263	used
		all	19.55	6.103e-05	1376306	used
		all	19.6	0.0001817	1388434	used
		all	19.65	0.00016213	1390110	used
		all	19.7	0.00018661	1394219	used
		all	19.75	0.00011388	1393752	used
		all	19.8	6.147e-05	1396198	used
		all	19.85	3.967e-05	1392025	used
		all	19.9	4.039e-05	1391787	used
		all	19.95	-2.249e-05	1382843	used
		all	20	6.734e-05	1385719	used
		all	20.05	-4.06e-06	1388245	used
		all	20.1	9.15e-06	1379122	used
		all	20.15	-6.1e-07	1387781	used
		all	20.2	2.275e-05	1382317	used
		all	20.25	3.402e-05	1387240	used
		all	20.3	0.00010045	1378970	used
		all	20.35	-1.417e-05	1385984	used
		all	20.4	5.246e-05	1384343	used
		all	20.45	-6.691e-05	1384298	used
		all	20.5	1.114e-05	1382957	used
		all	20.55	-1.611e-05	1388500	used
		all	20.6	8.3e-07	1382229	used
		all	20.65	-8.553e-05	1374329	used
		all	20.7	-7.656e-05	1378975	used
		all	20.75	-7.119e-05	1371180	used
		all	20.8	-2.532e-05	1374715	used
		all	20.85	-2.229e-05	1376492	used
		all	20.9	1.06e-06	1383686	used
		all	20.95	-2.041e-05	1370654	used
		all	21	-0.00010528	1374536	used
		all	21.05	-2.623e-05	1359573	used
		all	21.1	4.744e-05	1372130	used
		all	21.15	2.949e-05	1386139	used
		all	21.2	4.57e-05	1356647	used
		all	21.25	2.073e-05	1365012	used
		all	21.3	4.857e-05	1363149	used
		all	21.35	-2.058e-05	1373275	used
		all	21.4	-2.365e-05	1367914	used
		all	21.45	7.028e-05	1374027	used
		all	21.5	-4.427e-05	1388833	used
		all	21.55	4.387e-05	1358592	used
		all	21.6	0.00015402	1359843	used
		all	21.65	5.48e-05	1364785	used
		all	21.7	-5.486e-05	1366636	used
		all	21.75	-4.121e-05	1371726	used
		all	21.8	1.984e-05	1358113	used
		all	21.85	-8.857e-05	1362745	used
		all	21.9	3.394e-05	1363278	used
		all	21.95	6.39e-06	1362383	used
		all	22	4.873e-05	1347181	used
		all	22.05	9.15e-06	1355079	used
		all	22.1	-2.554e-05	1345204	used
		all	22.15	-2.958e-05	1366507	used
		all	22.2	-5.092e-05	1355582	used
		all	22.25	3.009e-05	1359361	used
		all	22.3	1.129e-05	1366269	used
		all	22.35	-2.525e-05	1373125	used
		all	22.4	-4.299e-05	1347404	used
		all	22.45	-4.972e-05	1360869	used
		all	22.5	-5.7e-06	1359009	used
		all	22.55	2.946e-05	1352968	used
		all	22.6	8.532e-05	1364225	used
		all	22.65	-3.187e-05	1379916	used
		all	22.7	-7.53e-05	1355815	used
		all	22.75	-7.971e-05	1363023	used
		all	22.8	5.128e-05	1374372	used
		all	22.85	-1.791e-05	1356371	used
		all	22.9	-5.14e-05	1352658	used
		all	22.95	-0.00013765	1367341	used
		all	23	6.1e-06	1369215	used
		all	23.05	-6.544e-05	1363455	used
		all	23.1	4.45e-05	1358212	used
		all	23.15	-3.636e-05	1364102	used
		all	23.2	-3.728e-05	1366734	used
		all	23.25	-8.523e-05	1355480	used
		all	23.3	-3.56e-05	1353072	used
		all	23.35	3.081e-05	1383471	used
		all	23.4	-1.42e-05	1376044	used
		all	23.45	3.244e-05	1371612	used
		all	23.5	-4.334e-05	1363233	used
		all	23.55	-1.827e-05	1362215	used
		all	23.6	1.663e-05	1362973	used
		all	23.65	-3.48e-05	1344459	used
		all	23.7	1.48e-05	1350688	used
		all	23.75	1.214e-05	1364007	used
		all	23.8	0.0001101	1345284	used
		all	23.85	0.00018418	1339360	used
		all	23.9	-4.546e-05	1341983	used
		all	23.95	6.666e-05	1349476	used
		all	24	-6.903e-05	1352600	used
		all	24.05	5.687e-05	1351395	used
		all	24.1	8.045e-05	1342973	used
		all	24.15	-3.542e-05	1359323	used
		all	24.2	-2.458e-05	1346396	used
		all	24.25	-2.2e-05	1343741	used
		all	24.3	-0.00013334	1341619	used
		all	24.35	8.648e-05	1366516	used
		all	24.4	6.38e-06	1360520	used
		all	24.45	-0.00012767	1349886	used
		all	24.5	-4.845e-05	1358140	used
		all	24.55	-3.118e-05	1366453	used
		all	24.6	-1.033e-05	1366340	used
		all	24.65	2.297e-05	1364861	used
		all	24.7	-3.479e-05	1352600	used
		all	24.75	2.755e-05	1353399	used
		all	24.8	3e-06	1354778	used
		all	24.85	-7.892e-05	1358294	used
		all	24.9	2.445e-05	1352521	used
		all	24.95	7.513e-05	1346094	used
		all	25	7.046e-05	1352630	used
		all	25.05	0.00011842	1353229	used
		all	25.1	3.386e-05	1339380	used
		all	25.15	4.822e-05	1351257	used
		all	25.2	-4.73e-05	1352139	used
		all	25.25	-8.407e-05	1355014	used
		all	25.3	6.865e-05	1353274	used
		all	25.35	5.804e-05	1352580	used
		all	25.4	-2.298e-05	1351496	used
		all	25.45	-4.712e-05	1342165	used
		all	25.5	5.301e-05	1347714	used
		all	25.55	1.493e-05	1346331	used
		all	25.6	-3.66e-06	1355004	used
		all	25.65	1.867e-05	1335322	used
		all	25.7	-3.222e-05	1329408	used
		all	25.75	3.108e-05	1348258	used
		all	25.8	-8.172e-05	1356012	used
		all	25.85	-1.769e-05	1330063	used
		all	25.9	-5.268e-05	1343116	used
		all	25.95	-7.625e-05	1338477	used
		all	26	-7.418e-05	1340357	used
		all	26.05	-1.468e-05	1330946	used
		all	26.1	-4.152e-05	1332428	used
		all	26.15	-0.00011455	1338087	used
		all	26.2	2.668e-05	1332314	used
		all	26.25	1.54e-05	1322462	used
		all	26.3	-3.067e-05	1326807	used
		all	26.35	1.356e-05	1335252	used
		all	26.4	0.00011016	1327458	used
		all	26.45	1.808e-05	1330001	used
		all	26.5	4.302e-05	1334973	used
		all	26.55	3.526e-05	1336552	used
		all	26.6	-9.995e-05	1324577	used
		all	26.65	-7.097e-05	1331937	used
		all	26.7	3.154e-05	1330923	used
		all	26.75	-9.313e-05	1316779	used
		all	26.8	-0.00013315	1314044	used
		all	26.85	-5.18e-05	1325668	used
		all	26.9	-1.301e-05	1327393	used
		all	26.95	-0.00011306	1330312	used
		all	27	-1.304e-05	1315007	used
		all	27.05	9.291e-05	1307944	used
		all	27.1	9.419e-05	1316961	used
		all	27.15	-5.687e-05	1314296	used
		all	27.2	-4.555e-05	1312134	used
		all	27.25	8.48e-06	1303705	used
		all	27.3	-4.892e-05	1310389	used
		all	27.35	-8.649e-05	1313116	used
		all	27.4	-7.055e-05	1317784	used
		all	27.45	-0.00014818	1318193	used
		all	27.5	0.00010904	1297274	used
		all	27.55	2.18e-05	1314816	used
		all	27.6	8.6e-07	1317014	used
		all	27.65	-3.645e-05	1315397	used
		all	27.7	9.066e-05	1312638	used
		all	27.75	-3.294e-05	1315433	used
		all	27.8	-4.47e-05	1326134	used
		all	27.85	6.478e-05	1320932	used
		all	27.9	-2.265e-05	1315493	used
		all	27.95	-6.641e-05	1316850	used
		all	28	-4.177e-05	1311714	used
		all	28.05	-3.019e-05	1301666	used
		all	28.1	-7.544e-05	1306891	used
		all	28.15	-3.348e-05	1309836	used
		all	28.2	-0.00011214	1300035	used
		all	28.25	-3.399e-05	1306082	used
		all	28.3	1.972e-05	1312006	used
		all	28.35	-4.058e-05	1292924	used
		all	28.4	-4.624e-05	1299209	used
		all	28.45	2.552e-05	1294959	used
		all	28.5	-2.832e-05	1298119	used
		all	28.55	-1.376e-05	1301070	used
		all	28.6	-8.564e-05	1320669	used
		all	28.65	-9.979e-05	1303791	used
		all	28.7	-7.422e-05	1320156	used
		all	28.75	-8.491e-05	1314097	used
		all	28.8	-2.994e-05	1332556	used
		all	28.85	-0.00012839	1304587	used
		all	28.9	-5.51e-05	1323173	used
		all	28.95	4.373e-05	1308636	used
		all	29	-4.016e-05	1304230	used
		all	29.05	1.321e-05	1298828	used
		all	29.1	4.266e-05	1297687	used
		all	29.15	-0.00016017	1288775	used
		all	29.2	-0.00012106	1278248	used
		all	29.25	-0.00021113	1282881	used
		all	29.3	-3.543e-05	1315870	used
		all	29.35	-0.00015233	1319158	used
		all	29.4	-9.278e-05	1309170	used
		all	29.45	-7.592e-05	1296187	used
		all	29.5	-0.00013545	1299593	used
		all	29.55	3.306e-05	1294491	used
		all	29.6	1.98e-05	1292161	used
		all	29.65	-3.805e-05	1291785	used
		all	29.7	2.936e-05	1284780	used
		all	29.75	-2.297e-05	1277698	used
		all	29.8	7.808e-05	1278025	used
		all	29.85	1.223e-05	1286601	used
		all	29.9	5.1e-05	1278853	used
		all	29.95	-5.883e-05	1284868	used
		all	30	-6.651e-05	1291044	used
		all	30.05	3.58e-06	1284051	used
		all	30.1	-4.748e-05	1286161	used
		all	30.15	8.13e-06	1295037	used
		all	30.2	-1.855e-05	1316252	used
		all	30.25	3.871e-05	1303379	used
		all	30.3	2.597e-05	1293418	used
		all	30.35	-3.479e-05	1293198	used
		all	30.4	-0.00010038	1289723	used
		all	30.45	7.069e-05	1281214	used
		all	30.5	-7.161e-05	1288694	used
		all	30.55	-2.977e-05	1303100	used
		all	30.6	1.614e-05	1302675	used
		all	30.65	3.455e-05	1299902	used
		all	30.7	5.9e-07	1301375	used
		all	30.75	3.337e-05	1282459	used
		all	30.8	-9.833e-05	1276208	used
		all	30.85	1.495e-05	1290025	used
		all	30.9	-3.879e-05	1284098	used
		all	30.95	-0.00013925	1286770	used
		all	31	-3.305e-05	1284445	used
		all	31.05	8.07e-06	1283428	used
		all	31.1	-9.437e-05	1290513	used
		all	31.15	6.8e-06	1303253	used
		all	31.2	-6.697e-05	1294441	used
		all	31.25	-5.507e-05	1275677	used
		all	31.3	8.15e-06	1282441	used
		all	31.35	-2.737e-05	1284398	used
		all	31.4	-7.121e-05	1294632	used
		all	31.45	1.946e-05	1281233	used
		all	31.5	6.813e-05	1283262	used
		all	31.55	-1.815e-05	1293208	used
		all	31.6	2.332e-05	1279335	used
		all	31.65	-8.61e-06	1270980	used
		all	31.7	-0.00017002	1263340	used
		all	31.75	-2.181e-05	1260993	used
		all	31.8	-1.854e-05	1257892	used
		all	31.85	-6.081e-05	1274782	used
		all	31.9	-0.00010835	1284108	used
		all	31.95	-1.735e-05	1285819	used
		all	32	-0.00019672	1284655	used
		all	32.05	-5.43e-05	1285807	used
		all	32.1	-8.663e-05	1299098	used
		all	32.15	-0.00013537	1275920	used
		all	32.2	6.078e-05	1278017	used
		all	32.25	-0.00010822	1278486	used
		all	32.3	-1.22e-06	1280244	used
		all	32.35	-6.697e-05	1275099	used
		all	32.4	-0.00010161	1274934	used
		all	32.45	-9.892e-05	1266092	used
		all	32.5	-0.00010999	1260901	used
		all	32.55	-0.00017549	1264515	used
		all	32.6	-2.1e-05	1270299	used
		all	32.65	-7.456e-05	1267051	used
		all	32.7	-8.99e-06	1266070	used
		all	32.75	-6.433e-05	1278900	used
		all	32.8	-9.861e-05	1271547	used
		all	32.85	-2.465e-05	1264281	used
		all	32.9	-6.097e-05	1266297	used
		all	32.95	5.372e-05	1266696	used
		all	33	-0.00011053	1260462	used
		all	33.05	-5.842e-05	1247118	used
		all	33.1	2.67e-06	1254605	used
		all	33.15	5.887e-05	1266417	used
		all	33.2	3.814e-05	1255757	used
		all	33.25	-2.978e-05	1249114	used
		all	33.3	-5.456e-05	1253108	used
		all	33.35	2.159e-05	1252661	used
		all	33.4	-9.32e-06	1237221	used
		all	33.45	-0.00017404	1244291	used
		all	33.5	1.88e-06	1254115	used
		all	33.55	-4.11e-06	1261187	used
		all	33.6	-5.71e-06	1251814	used
		all	33.65	-3.971e-05	1256897	used
		all	33.7	-4.579e-05	1272053	used
		all	33.75	4.211e-05	1261260	used
		all	33.8	4.589e-05	1255912	used
		all	33.85	-8.62e-06	1260765	used
		all	33.9	-0.00015669	1255957	used
		all	33.95	-3.779e-05	1252682	used
		all	34	1.796e-05	1264021	used
		all	34.05	-4.228e-05	1255092	used
		all	34.1	5.805e-05	1257910	used
		all	34.15	1.723e-05	1245312	used
		all	34.2	-0.00015657	1261442	used
		all	34.25	-0.00010327	1254760	used
		all	34.3	-5.369e-05	1256608	used
		all	34.35	-1.27e-05	1254080	used
		all	34.4	8.301e-05	1248506	used
		all	34.45	2.074e-05	1239280	used
		all	34.5	-3.642e-05	1244870	used
		all	34.55	-8.847e-05	1233025	used
		all	34.6	-4.422e-05	1235292	used
		all	34.65	-8.493e-05	1249603	used
		all	34.7	-4.45e-05	1245513	used
		all	34.75	6.11e-05	1237098	used
		all	34.8	3.14e-06	1254204	used
		all	34.85	-7.3e-06	1248688	used
		all	34.9	-2.182e-05	1240751	used
		all	34.95	-7.145e-05	1238808	used
		all	35	-2.292e-05	1242562	used
		all	35.05	-4.279e-05	1255666	used
		all	35.1	-0.00013408	1241115	used
		all	35.15	-1.767e-05	1234110	used
		all	35.2	7.396e-05	1239454	used
		all	35.25	-6.16e-05	1237563	used
		all	35.3	4.881e-05	1240665	used
		all	35.35	-6.75e-05	1236786	used
		all	35.4	-1.517e-05	1238034	used
		all	35.45	6.67e-06	1248112	used
		all	35.5	-3e-05	1248621	used
		all	35.55	-4.287e-05	1239073	used
		all	35.6	-1.809e-05	1244568	used
		all	35.65	8.796e-05	1236816	used
		all	35.7	-0.00013769	1219644	used
		all	35.75	-0.00017575	1228406	used
		all	35.8	-6.094e-05	1240066	used
		all	35.85	-8.511e-05	1248411	used
		all	35.9	-3.37e-06	1239199	used
		all	35.95	-4.537e-05	1239880	used
		all	36	-8.803e-05	1243360	used
		all	36.05	-5.185e-05	1236004	used
		all	36.1	-4.16e-06	1239969	used
		all	36.15	-4.966e-05	1247573	used
		all	36.2	-8.913e-05	1245139	used
		all	36.25	-1.95e-06	1240070	used
		all	36.3	-3.91e-05	1225990	used
		all	36.35	-4.101e-05	1221265	used
		all	36.4	4.93e-06	1237876	used
		all	36.45	-9.22e-05	1229969	used
		all	36.5	-7.541e-05	1212271	used
		all	36.55	-3.739e-05	1220347	used
		all	36.6	3.973e-05	1225564	used
		all	36.65	-3.313e-05	1214373	used
		all	36.7	1.618e-05	1226360	used
		all	36.75	-0.0001105	1230842	used
		all	36.8	6.779e-05	1235554	used
		all	36.85	1.821e-05	1218935	used
		all	36.9	-4.718e-05	1217963	used
		all	36.95	5.54e-06	1212272	used
		all	37	-5.01e-06	1213814	used
		all	37.05	3.671e-05	1203007	used
		all	37.1	-0.00011826	1206389	used
		all	37.15	-3.864e-05	1216173	used
		all	37.2	4.349e-05	1215316	used
		all	37.25	4.921e-05	1206944	used
		all	37.3	-8.432e-05	1215860	used
		all	37.35	-4.514e-05	1224143	used
		all	37.4	1.709e-05	1227445	used
		all	37.45	-9.049e-05	1216923	used
		all	37.5	-8.154e-05	1203854	used
		all	37.55	-3.021e-05	1220350	used
		all	37.6	-0.00014598	1216249	used
		all	37.65	-7.127e-05	1220987	used
		all	37.7	-9.874e-05	1231388	used
		all	37.75	-8.119e-05	1218124	used
		all	37.8	-0.00016386	1216368	used
		all	37.85	-6.81e-06	1228929	used
		all	37.9	-2.514e-05	1219229	used
		all	37.95	-3.229e-05	1212557	used
		all	38	8.23e-06	1218780	used
		all	38.05	3.178e-05	1202134	used
		all	38.1	-7.527e-05	1230074	used
		all	38.15	7.2e-07	1230109	used
		all	38.2	-5.98e-06	1197998	used
		all	38.25	-4.706e-05	1206801	used
		all	38.3	1.977e-05	1206964	used
		all	38.35	1.285e-05	1202048	used
		all	38.4	-4.299e-05	1214902	used
		all	38.45	-2.121e-05	1224113	used
		all	38.5	7.238e-05	1227421	used
		all	38.55	8.324e-05	1216172	used
		all	38.6	-0.00010187	1207376	used
		all	38.65	9.8e-07	1227602	used
		all	38.7	-8.587e-05	1223143	used
		all	38.75	-1.96e-05	1201266	used
		all	38.8	3.769e-05	1210246	used
		all	38.85	-1.586e-05	1207055	used
		all	38.9	-8.623e-05	1202359	used
		all	38.95	-8.548e-05	1202251	used
		all	39	-9.918e-05	1217570	used
		all	39.05	-4.387e-05	1197147	used
		all	39.1	3.034e-05	1219323	used
		all	39.15	1.553e-05	1227644	used
		all	39.2	5.179e-05	1216504	used
		all	39.25	1.657e-05	1209054	used
		all	39.3	-3.639e-05	1216017	used
		all	39.35	4.656e-05	1211452	used
		all	39.4	6.321e-05	1208356	used
		all	39.45	1.184e-05	1206430	used
		all	39.5	-7.157e-05	1213184	used
		all	39.55	-2.422e-05	1215716	used
		all	39.6	2.372e-05	1210742	used
		all	39.65	-9.751e-05	1209093	used
		all	39.7	-0.00011606	1204914	used
		all	39.75	-3.321e-05	1206099	used
		all	39.8	6.408e-05	1198594	used
		all	39.85	-9.44e-06	1202400	used
		all	39.9	-0.00017729	1195048	used
		all	39.95	-1.339e-05	1188213	used
		all	40	-1.018e-05	1190021	used
		all	40.05	-0.00010636	1196550	used
		all	40.1	4.26e-06	1197524	used
		all	40.15	-7.906e-05	1189208	used
		all	40.2	-3.553e-05	1190263	used
		all	40.25	1.798e-05	1201284	used
		all	40.3	0.00010526	1204256	used
		all	40.35	1.45e-06	1207268	used
		all	40.4	3.182e-05	1199243	used
		all	40.45	-1.303e-05	1195261	used
		all	40.5	-3.349e-05	1192304	used
		all	40.55	-7.771e-05	1180946	used
		all	40.6	4.018e-05	1189622	used
		all	40.65	-3.92e-06	1197917	used
		all	40.7	7.27e-05	1190026	used
		all	40.75	-3.94e-06	1197596	used
		all	40.8	8.292e-05	1197115	used
		all	40.85	-3.933e-05	1191203	used
		all	40.9	-5.203e-05	1193608	used
		all	40.95	5.953e-05	1190400	used
		all	41	0.00021953	1175603	used
		all	41.05	0.00015285	1187625	used
		all	41.1	-4.15e-05	1193095	used
		all	41.15	2.717e-05	1196274	used
		all	41.2	-5.037e-05	1192551	used
		all	41.25	6.94e-06	1194304	used
		all	41.3	9.939e-05	1186081	used
		all	41.35	-1.77e-05	1188700	used
		all	41.4	-1.888e-05	1189597	used
		all	41.45	-4.984e-05	1186973	used
		all	41.5	-0.00012252	1184614	used
		all	41.55	-5.229e-05	1191820	used
		all	41.6	-7.113e-05	1195387	used
		all	41.65	-4.294e-05	1207028	used
		all	41.7	-3.365e-05	1192528	used
		all	41.75	6.431e-05	1196305	used
		all	41.8	-2.311e-05	1188529	used
		all	41.85	-6.198e-05	1177329	used
		all	41.9	8.5e-07	1184022	used
		all	41.95	-3.451e-05	1175592	used
		all	42	7.03e-05	1177951	used
		all	42.05	1.73e-06	1171300	used
		all	42.1	-9.904e-05	1172714	used
		all	42.15	-4.932e-05	1163842	used
		all	42.2	-0.00010824	1162556	used
		all	42.25	3.323e-05	1180929	used
		all	42.3	-9.37e-06	1182174	used
		all	42.35	-2.837e-05	1178907	used
		all	42.4	-4.128e-05	1187004	used
		all	42.45	-1.249e-05	1186318	used
		all	42.5	7.106e-05	1171250	used
		all	42.55	1.854e-05	1170938	used
		all	42.6	8.35e-06	1167441	used
		all	42.65	-4.435e-05	1174008	used
		all	42.7	2.37e-06	1172185	used
		all	42.75	-2.736e-05	1183572	used
		all	42.8	-5.966e-05	1167707	used
		all	42.85	-3.101e-05	1179430	used
		all	42.9	-5.116e-05	1177442	used
		all	42.95	2.03e-06	1178961	used
		all	43	4.988e-05	1173475	used
		all	43.05	-3.227e-05	1168925	used
		all	43.1	3.231e-05	1155655	used
		all	43.15	8.56e-06	1157064	used
		all	43.2	6.568e-05	1156952	used
		all	43.25	-1.273e-05	1162760	used
		all	43.3	-2.108e-05	1156345	used
		all	43.35	-3.776e-05	1169090	used
		all	43.4	4.023e-05	1164415	used
		all	43.45	-0.00012398	1157303	used
		all	43.5	8.947e-05	1150215	used
		all	43.55	-5.776e-05	1156097	used
		all	43.6	-0.00014539	1168925	used
		all	43.65	-1.86e-05	1165718	used
		all	43.7	8.508e-05	1159032	used
		all	43.75	0.00013041	1154531	used
		all	43.8	2.091e-05	1156367	used
		all	43.85	8.136e-05	1169422	used
		all	43.9	3.204e-05	1162021	used
		all	43.95	2.553e-05	1154672	used
		all	44	-5.34e-06	1163991	used
		all	44.05	8.636e-05	1170315	used
		all	44.1	7.378e-05	1157851	used
		all	44.15	-3.888e-05	1145633	used
		all	44.2	2.75e-06	1149528	used
		all	44.25	4.626e-05	1163020	used
		all	44.3	-0.00012719	1158487	used
		all	44.35	2.226e-05	1144935	used
		all	44.4	3.251e-05	1146266	used
		all	44.45	-9.544e-05	1136793	used
		all	44.5	-8.331e-05	1138420	used
		all	44.55	5.41e-05	1148613	used
		all	44.6	5.89e-05	1141608	used
		all	44.65	9.31e-06	1156399	used
		all	44.7	0.00011646	1151708	used
		all	44.75	9.238e-05	1154346	used
		all	44.8	-1.77e-05	1150812	used
		all	44.85	3.793e-05	1137267	used
		all	44.9	-3.031e-05	1138831	used
		all	44.95	-8.222e-05	1135106	used
		all	45	1.725e-05	1137303	used
		all	45.05	4.101e-05	1157095	used
		all	45.1	-1.967e-05	1134997	used
		all	45.15	-5.249e-05	1141235	used
		all	45.2	0.00012059	1143708	used
		all	45.25	6.24e-06	1145966	used
		all	45.3	-3.615e-05	1139841	used
		all	45.35	-5.036e-05	1127473	used
		all	45.4	2.712e-05	1135884	used
		all	45.45	8.96e-06	1139964	used
		all	45.5	0.00012486	1143402	used
		all	45.55	2.599e-05	1122497	used
		all	45.6	5.106e-05	1116565	used
		all	45.65	6.529e-05	1120515	used
		all	45.7	-0.00014366	1121171	used
		all	45.75	8.31e-06	1125001	used
		all	45.8	6.518e-05	1132850	used
		all	45.85	0.00014115	1150027	used
		all	45.9	7.788e-05	1139518	used
		all	45.95	1.438e-05	1119607	used
		all	46	-7.77e-05	1129547	used
		all	46.05	-1.609e-05	1137156	used
		all	46.1	5.322e-05	1120902	used
		all	46.15	6.87e-05	1115040	used
		all	46.2	1.322e-05	1119417	used
		all	46.25	4.343e-05	1120263	used
		all	46.3	-0.00013633	1132648	used
		all	46.35	-5.835e-05	1135381	used
		all	46.4	3.271e-05	1130279	used
		all	46.45	2.691e-05	1126802	used
		all	46.5	-3.505e-05	1112748	used
		all	46.55	-1.607e-05	1117302	used
		all	46.6	-1.034e-05	1118864	used
		all	46.65	2.605e-05	1128544	used
		all	46.7	3.131e-05	1126886	used
		all	46.75	-4.086e-05	1129112	used
		all	46.8	-0.00010662	1123194	used
		all	46.85	1.706e-05	1117439	used
		all	46.9	-9.169e-05	1108876	used
		all	46.95	8.345e-05	1110695	used
		all	47	-1.628e-05	1117439	used
		all	47.05	-6.78e-06	1114732	used
		all	47.1	-8.29e-05	1107769	used
		all	47.15	5.51e-05	1116007	used
		all	47.2	6e-05	1111147	used
		all	47.25	1.24e-06	1097869	used
		all	47.3	-0.00011238	1102103	used
		all	47.35	6.372e-05	1116231	used
		all	47.4	-3.215e-05	1107822	used
		all	47.45	-2.13e-05	1108906	used
		all	47.5	5.815e-05	1106789	used
		all	47.55	3.67e-05	1097494	used
		all	47.6	4.46e-06	1108237	used
		all	47.65	4.969e-05	1114876	used
		all	47.7	-2.521e-05	1118212	used
		all	47.75	-7.786e-05	1121217	used
		all	47.8	0.0001413	1106608	used
		all	47.85	0.00010032	1096086	used
		all	47.9	2.418e-05	1103662	used
		all	47.95	-0.00014545	1106106	used
		all	48	-0.00015287	1103375	used
		all	48.05	-4.62e-05	1116501	used
		all	48.1	1.028e-05	1100029	used
		all	48.15	7.127e-05	1104440	used
		all	48.2	1.719e-05	1106357	used
		all	48.25	7.605e-05	1110951	used
		all	48.3	1.987e-05	1101443	used
		all	48.35	-3.932e-05	1098119	used
		all	48.4	4.619e-05	1093312	used
		all	48.45	-1.831e-05	1102806	used
		all	48.5	4.608e-05	1092574	used
		all	48.55	0.0001385	1106006	used
		all	48.6	2.29e-05	1098429	used
		all	48.65	0.00016121	1096593	used
		all	48.7	2.88e-05	1102558	used
		all	48.75	1.021e-05	1089337	used
		all	48.8	-7.529e-05	1098294	used
		all	48.85	-4.648e-05	1093966	used
		all	48.9	-2.413e-05	1102082	used
		all	48.95	2.937e-05	1101373	used
		all	49	-5e-08	1092369	used
		all	49.05	2.114e-05	1080564	used
		all	49.1	-1.243e-05	1084675	used
		all	49.15	7.19e-05	1089234	used
		all	49.2	-2.881e-05	1080820	used
		all	49.25	3.162e-05	1075041	used
		all	49.3	0.00010649	1065971	used
		all	49.35	2.743e-05	1093819	used
		all	49.4	1.036e-05	1084347	used
		all	49.45	5.221e-05	1081124	used
		all	49.5	-5.763e-05	1097781	used
		all	49.55	2.366e-05	1096200	used
		all	49.6	8.68e-06	1108134	used
		all	49.65	8.28e-06	1094689	used
		all	49.7	1.291e-05	1092683	used
		all	49.75	2.275e-05	1090193	used
		all	49.8	0.00010847	1081511	used
		all	49.85	8.061e-05	1078203	used
		all	49.9	6.576e-05	1087182	used
		all	49.95	6.585e-05	1084153	used
		all	inf	7.39e-06	709498782	used
		chr1	0.05	0.00270258	1906904	in.LD
		chr1	0.1	0.00128304	1551203	in.LD
		chr1	0.15	0.0007731	1521946	in.LD
		chr1	0.2	0.00065925	1511682	in.LD
		chr1	0.25	0.00059976	1494317	in.LD
		chr1	0.3	0.00044617	1484059	in.LD
		chr1	0.35	0.00055293	1469423	in.LD
		chr1	0.4	0.00045201	1462545	in.LD
		chr1	0.45	0.00027272	1460391	in.LD
		chr1	0.5	0.00041726	1448963	in.LD
		chr1	0.55	0.0004183	1450021	in.LD
		chr1	0.6	0.00042243	1449552	in.LD
		chr1	0.65	0.00042041	1454844	in.LD
		chr1	0.7	0.00029052	1455029	in.LD
		chr1	0.75	0.00023679	1446875	in.LD
		chr1	0.8	0.00032006	1452798	in.LD
		chr1	0.85	0.00031298	1432522	in.LD
		chr1	0.9	0.00034088	1434871	in.LD
		chr1	0.95	0.000364	1447550	in.LD
		chr1	1	0.00027716	1432801	in.LD
		chr1	1.05	0.00026156	1435429	in.LD
		chr1	1.1	0.00031323	1440702	in.LD
		chr1	1.15	0.00039456	1441461	in.LD
		chr1	1.2	0.000351	1429232	used
		chr1	1.25	0.0003604	1429418	used
		chr1	1.3	0.00034343	1432594	used
		chr1	1.35	0.00030661	1421164	used
		chr1	1.4	0.00031197	1421513	used
		chr1	1.45	0.00038199	1399040	used
		chr1	1.5	0.00030736	1408803	used
		chr1	1.55	0.00039458	1421036	used
		chr1	1.6	0.00038232	1418067	used
		chr1	1.65	0.00032623	1410615	used
		chr1	1.7	0.00031923	1411040	used
		chr1	1.75	0.00020246	1409794	used
		chr1	1.8	0.00022256	1407659	used
		chr1	1.85	0.00019592	1413531	used
		chr1	1.9	0.00015847	1417666	used
		chr1	1.95	0.00028266	1413816	used
		chr1	2	0.00023264	1410898	used
		chr1	2.05	0.00031652	1401924	used
		chr1	2.1	0.00023216	1402674	used
		chr1	2.15	0.00024116	1406683	used
		chr1	2.2	0.00021729	1407121	used
		chr1	2.25	0.00021192	1406158	used
		chr1	2.3	0.00028534	1378931	used
		chr1	2.35	0.00024401	1391845	used
		chr1	2.4	0.00028233	1401155	used
		chr1	2.45	0.00029236	1398928	used
		chr1	2.5	0.00030955	1399908	used
		chr1	2.55	0.00030869	1399080	used
		chr1	2.6	0.00020139	1383862	used
		chr1	2.65	0.00019855	1391587	used
		chr1	2.7	0.00032107	1392543	used
		chr1	2.75	0.00027554	1398679	used
		chr1	2.8	0.00016107	1386040	used
		chr1	2.85	0.0002252	1388835	used
		chr1	2.9	0.00025356	1384006	used
		chr1	2.95	0.00023755	1391374	used
		chr1	3	0.00026388	1366747	used
		chr1	3.05	0.00013289	1383946	used
		chr1	3.1	0.00026077	1387532	used
		chr1	3.15	0.0001257	1371430	used
		chr1	3.2	0.00037376	1384851	used
		chr1	3.25	0.00035737	1398324	used
		chr1	3.3	0.00032553	1405119	used
		chr1	3.35	0.00021793	1374414	used
		chr1	3.4	0.00028953	1380473	used
		chr1	3.45	0.00022591	1381953	used
		chr1	3.5	0.00017508	1382149	used
		chr1	3.55	0.0002029	1368358	used
		chr1	3.6	0.00023213	1386268	used
		chr1	3.65	0.00020481	1371534	used
		chr1	3.7	0.0002145	1360986	used
		chr1	3.75	0.00021059	1373487	used
		chr1	3.8	0.00019158	1375622	used
		chr1	3.85	0.00020323	1359184	used
		chr1	3.9	0.00028276	1356039	used
		chr1	3.95	0.00013147	1364605	used
		chr1	4	0.00017578	1353754	used
		chr1	4.05	0.00022447	1360280	used
		chr1	4.1	0.0001345	1349530	used
		chr1	4.15	0.00016467	1355987	used
		chr1	4.2	0.00028312	1354620	used
		chr1	4.25	0.00022359	1359351	used
		chr1	4.3	0.00023577	1362575	used
		chr1	4.35	0.00014286	1364109	used
		chr1	4.4	0.00021353	1361903	used
		chr1	4.45	0.00024901	1365648	used
		chr1	4.5	0.00030643	1348382	used
		chr1	4.55	0.00021989	1343988	used
		chr1	4.6	3.485e-05	1358356	used
		chr1	4.65	0.00021658	1366846	used
		chr1	4.7	0.00023492	1357846	used
		chr1	4.75	0.00015218	1353637	used
		chr1	4.8	0.00020461	1357650	used
		chr1	4.85	0.00010144	1349930	used
		chr1	4.9	-5.165e-05	1360899	used
		chr1	4.95	0.00015898	1362969	used
		chr1	5	0.00024248	1361915	used
		chr1	5.05	9.236e-05	1355168	used
		chr1	5.1	0.00014847	1360276	used
		chr1	5.15	0.00016221	1352043	used
		chr1	5.2	0.0002774	1356255	used
		chr1	5.25	7.307e-05	1353169	used
		chr1	5.3	0.00011712	1350581	used
		chr1	5.35	0.00027632	1364724	used
		chr1	5.4	0.00026471	1357730	used
		chr1	5.45	0.00016789	1349912	used
		chr1	5.5	0.00017915	1355467	used
		chr1	5.55	8.65e-05	1361236	used
		chr1	5.6	0.00016191	1361258	used
		chr1	5.65	0.00026649	1348502	used
		chr1	5.7	0.0002638	1333206	used
		chr1	5.75	0.00028995	1337591	used
		chr1	5.8	0.0001515	1350670	used
		chr1	5.85	0.00022408	1357931	used
		chr1	5.9	0.00023867	1357557	used
		chr1	5.95	0.00029895	1348800	used
		chr1	6	0.00021919	1358809	used
		chr1	6.05	0.00022064	1353165	used
		chr1	6.1	0.00014409	1349870	used
		chr1	6.15	1.402e-05	1357930	used
		chr1	6.2	0.00015393	1360772	used
		chr1	6.25	0.00010551	1357970	used
		chr1	6.3	0.00010586	1354348	used
		chr1	6.35	1.973e-05	1345562	used
		chr1	6.4	1.652e-05	1353738	used
		chr1	6.45	7.388e-05	1345495	used
		chr1	6.5	0.00011319	1347571	used
		chr1	6.55	0.00012177	1354842	used
		chr1	6.6	7.274e-05	1347467	used
		chr1	6.65	0.00014345	1323471	used
		chr1	6.7	9.564e-05	1333638	used
		chr1	6.75	0.00015519	1342011	used
		chr1	6.8	5.381e-05	1326135	used
		chr1	6.85	0.00015223	1336694	used
		chr1	6.9	4.84e-05	1355329	used
		chr1	6.95	-4.173e-05	1353254	used
		chr1	7	2.016e-05	1349990	used
		chr1	7.05	9.677e-05	1339099	used
		chr1	7.1	0.0001789	1344700	used
		chr1	7.15	9.92e-05	1362232	used
		chr1	7.2	0.0002102	1343190	used
		chr1	7.25	0.00015671	1348823	used
		chr1	7.3	0.00013003	1339192	used
		chr1	7.35	0.00012719	1354930	used
		chr1	7.4	0.00020867	1359543	used
		chr1	7.45	0.00010418	1330426	used
		chr1	7.5	-7.873e-05	1331709	used
		chr1	7.55	6.067e-05	1330220	used
		chr1	7.6	0.00014152	1328054	used
		chr1	7.65	6.441e-05	1328660	used
		chr1	7.7	9.983e-05	1324222	used
		chr1	7.75	4.461e-05	1347879	used
		chr1	7.8	0.00024189	1321175	used
		chr1	7.85	0.00016901	1326552	used
		chr1	7.9	0.00012835	1337478	used
		chr1	7.95	0.00011257	1335595	used
		chr1	8	0.00010746	1341422	used
		chr1	8.05	7.688e-05	1321407	used
		chr1	8.1	0.00010205	1334107	used
		chr1	8.15	6.807e-05	1334813	used
		chr1	8.2	0.00019104	1336998	used
		chr1	8.25	7.444e-05	1333597	used
		chr1	8.3	9.118e-05	1330228	used
		chr1	8.35	0.0001758	1343902	used
		chr1	8.4	3.014e-05	1337421	used
		chr1	8.45	6.831e-05	1349153	used
		chr1	8.5	9.207e-05	1333986	used
		chr1	8.55	0.0001164	1336087	used
		chr1	8.6	0.00013246	1327509	used
		chr1	8.65	0.0001726	1314812	used
		chr1	8.7	0.0001016	1326109	used
		chr1	8.75	0.0001725	1335961	used
		chr1	8.8	0.00015324	1327330	used
		chr1	8.85	0.00024365	1323307	used
		chr1	8.9	0.00012287	1334766	used
		chr1	8.95	9.123e-05	1334469	used
		chr1	9	4.757e-05	1327880	used
		chr1	9.05	0.00016603	1332974	used
		chr1	9.1	0.00017842	1328810	used
		chr1	9.15	0.00018456	1318784	used
		chr1	9.2	9.387e-05	1330932	used
		chr1	9.25	9.984e-05	1332702	used
		chr1	9.3	0.00011772	1331033	used
		chr1	9.35	0.00012875	1327638	used
		chr1	9.4	9.094e-05	1315516	used
		chr1	9.45	0.00011339	1317378	used
		chr1	9.5	-8.291e-05	1318618	used
		chr1	9.55	5.027e-05	1331017	used
		chr1	9.6	5.889e-05	1324197	used
		chr1	9.65	3.021e-05	1319285	used
		chr1	9.7	4.574e-05	1325640	used
		chr1	9.75	-3.834e-05	1324902	used
		chr1	9.8	-1.041e-05	1313313	used
		chr1	9.85	-1.08e-05	1317084	used
		chr1	9.9	-2.307e-05	1323683	used
		chr1	9.95	0.00014092	1317309	used
		chr1	10	8.914e-05	1317757	used
		chr1	10.05	3.27e-06	1322235	used
		chr1	10.1	0.00015374	1321877	used
		chr1	10.15	0.00016161	1328795	used
		chr1	10.2	4.06e-05	1303189	used
		chr1	10.25	0.00025181	1317522	used
		chr1	10.3	0.00015466	1324724	used
		chr1	10.35	0.00016212	1307834	used
		chr1	10.4	0.00022121	1297841	used
		chr1	10.45	0.00017165	1309688	used
		chr1	10.5	0.00015383	1313564	used
		chr1	10.55	7.434e-05	1310315	used
		chr1	10.6	0.00011409	1305361	used
		chr1	10.65	4.026e-05	1301715	used
		chr1	10.7	-7.58e-06	1311882	used
		chr1	10.75	-0.00010246	1308612	used
		chr1	10.8	-4.713e-05	1295742	used
		chr1	10.85	6.13e-05	1310273	used
		chr1	10.9	8.55e-06	1310968	used
		chr1	10.95	0.00017268	1311183	used
		chr1	11	5.817e-05	1299411	used
		chr1	11.05	1.89e-05	1301145	used
		chr1	11.1	9.209e-05	1300811	used
		chr1	11.15	6.193e-05	1291802	used
		chr1	11.2	0.00018115	1295838	used
		chr1	11.25	8.119e-05	1308915	used
		chr1	11.3	4.703e-05	1301770	used
		chr1	11.35	0.00011439	1297228	used
		chr1	11.4	4.349e-05	1297269	used
		chr1	11.45	0.00012425	1316183	used
		chr1	11.5	0.00017977	1301462	used
		chr1	11.55	0.00014773	1320553	used
		chr1	11.6	-1.413e-05	1304371	used
		chr1	11.65	0.00011027	1298319	used
		chr1	11.7	0.00010273	1306482	used
		chr1	11.75	9.022e-05	1290227	used
		chr1	11.8	9.476e-05	1297855	used
		chr1	11.85	7.05e-05	1293870	used
		chr1	11.9	0.00013751	1297573	used
		chr1	11.95	0.00011122	1299032	used
		chr1	12	-5.71e-06	1294824	used
		chr1	12.05	6.609e-05	1292936	used
		chr1	12.1	0.00011676	1305852	used
		chr1	12.15	5.831e-05	1311071	used
		chr1	12.2	-3.021e-05	1303962	used
		chr1	12.25	-1.072e-05	1294414	used
		chr1	12.3	-7.118e-05	1309039	used
		chr1	12.35	8.325e-05	1292143	used
		chr1	12.4	0.00015623	1294865	used
		chr1	12.45	0.00013897	1307557	used
		chr1	12.5	0.00011283	1303021	used
		chr1	12.55	7.675e-05	1307544	used
		chr1	12.6	-0.00010123	1292277	used
		chr1	12.65	7.352e-05	1292766	used
		chr1	12.7	9.921e-05	1293258	used
		chr1	12.75	-6.836e-05	1289095	used
		chr1	12.8	4.775e-05	1301036	used
		chr1	12.85	9.637e-05	1306783	used
		chr1	12.9	9.863e-05	1287453	used
		chr1	12.95	9.068e-05	1281961	used
		chr1	13	3.276e-05	1277297	used
		chr1	13.05	3.208e-05	1292652	used
		chr1	13.1	3.3e-05	1292471	used
		chr1	13.15	5.624e-05	1284413	used
		chr1	13.2	0.00017938	1295670	used
		chr1	13.25	0.00027757	1283455	used
		chr1	13.3	0.00016784	1291711	used
		chr1	13.35	0.00011394	1279524	used
		chr1	13.4	2.561e-05	1285912	used
		chr1	13.45	6.603e-05	1285077	used
		chr1	13.5	6.407e-05	1266501	used
		chr1	13.55	7.675e-05	1276728	used
		chr1	13.6	5.675e-05	1296222	used
		chr1	13.65	4.34e-05	1266557	used
		chr1	13.7	7.002e-05	1278594	used
		chr1	13.75	8.991e-05	1279869	used
		chr1	13.8	-6.52e-06	1279969	used
		chr1	13.85	-3.378e-05	1275112	used
		chr1	13.9	9.654e-05	1275403	used
		chr1	13.95	4.705e-05	1276230	used
		chr1	14	0.00012724	1273306	used
		chr1	14.05	5.763e-05	1272529	used
		chr1	14.1	0.00011896	1260987	used
		chr1	14.15	0.00012262	1264197	used
		chr1	14.2	8.716e-05	1274932	used
		chr1	14.25	0.00011075	1272530	used
		chr1	14.3	0.00012164	1284833	used
		chr1	14.35	1.803e-05	1279605	used
		chr1	14.4	8.643e-05	1272022	used
		chr1	14.45	0.00017973	1263616	used
		chr1	14.5	0.00015202	1266811	used
		chr1	14.55	3.31e-05	1269989	used
		chr1	14.6	0.0001628	1269642	used
		chr1	14.65	1.797e-05	1260133	used
		chr1	14.7	8.828e-05	1264185	used
		chr1	14.75	0.00010648	1260985	used
		chr1	14.8	4.759e-05	1260127	used
		chr1	14.85	3.054e-05	1264958	used
		chr1	14.9	0.00012392	1263891	used
		chr1	14.95	-4.89e-05	1251717	used
		chr1	15	-3.557e-05	1254878	used
		chr1	15.05	0.00011576	1266658	used
		chr1	15.1	8.841e-05	1274437	used
		chr1	15.15	3.112e-05	1260703	used
		chr1	15.2	0.00013136	1269949	used
		chr1	15.25	0.00011454	1289504	used
		chr1	15.3	-8.131e-05	1272946	used
		chr1	15.35	-1.545e-05	1263113	used
		chr1	15.4	9.902e-05	1262862	used
		chr1	15.45	1.019e-05	1259675	used
		chr1	15.5	0.00015192	1275062	used
		chr1	15.55	9.021e-05	1270336	used
		chr1	15.6	0.00013328	1254890	used
		chr1	15.65	0.00022139	1257574	used
		chr1	15.7	4.874e-05	1256312	used
		chr1	15.75	8.799e-05	1258496	used
		chr1	15.8	7.954e-05	1254566	used
		chr1	15.85	0.00010919	1263868	used
		chr1	15.9	8.504e-05	1265340	used
		chr1	15.95	0.00013812	1255165	used
		chr1	16	3.332e-05	1266399	used
		chr1	16.05	0.00012539	1278216	used
		chr1	16.1	3.282e-05	1254024	used
		chr1	16.15	0.0001189	1254010	used
		chr1	16.2	0.00012058	1260691	used
		chr1	16.25	-2.59e-05	1255726	used
		chr1	16.3	-1.255e-05	1259927	used
		chr1	16.35	8.574e-05	1275846	used
		chr1	16.4	-1.095e-05	1264097	used
		chr1	16.45	-5.127e-05	1277695	used
		chr1	16.5	-4.377e-05	1259334	used
		chr1	16.55	0.00012936	1266891	used
		chr1	16.6	1.72e-05	1267956	used
		chr1	16.65	3.916e-05	1255988	used
		chr1	16.7	-1.904e-05	1269934	used
		chr1	16.75	-1.86e-06	1265284	used
		chr1	16.8	-1.397e-05	1250804	used
		chr1	16.85	0.00011053	1254082	used
		chr1	16.9	-3.458e-05	1265848	used
		chr1	16.95	0.0001279	1266125	used
		chr1	17	8.891e-05	1270964	used
		chr1	17.05	5.28e-05	1280619	used
		chr1	17.1	1.51e-06	1279240	used
		chr1	17.15	2.767e-05	1263451	used
		chr1	17.2	-4.162e-05	1263062	used
		chr1	17.25	1.125e-05	1263346	used
		chr1	17.3	-3.994e-05	1253312	used
		chr1	17.35	4.331e-05	1262478	used
		chr1	17.4	-0.00014935	1261800	used
		chr1	17.45	8.478e-05	1262273	used
		chr1	17.5	-5.81e-06	1259189	used
		chr1	17.55	1.666e-05	1242518	used
		chr1	17.6	-4.18e-05	1255175	used
		chr1	17.65	-1.309e-05	1257620	used
		chr1	17.7	1.26e-05	1270548	used
		chr1	17.75	-3.346e-05	1275324	used
		chr1	17.8	-3.53e-06	1268831	used
		chr1	17.85	4.709e-05	1276179	used
		chr1	17.9	6.382e-05	1266592	used
		chr1	17.95	-3.733e-05	1266020	used
		chr1	18	-4.15e-05	1248348	used
		chr1	18.05	-0.00013257	1253331	used
		chr1	18.1	-4.084e-05	1248803	used
		chr1	18.15	-0.00013951	1271283	used
		chr1	18.2	4.101e-05	1279004	used
		chr1	18.25	5.257e-05	1265556	used
		chr1	18.3	-1.97e-06	1263730	used
		chr1	18.35	-9.144e-05	1255968	used
		chr1	18.4	1.856e-05	1259720	used
		chr1	18.45	-2.894e-05	1266801	used
		chr1	18.5	5.519e-05	1248279	used
		chr1	18.55	3.255e-05	1264944	used
		chr1	18.6	-0.00015453	1266331	used
		chr1	18.65	-8e-05	1265798	used
		chr1	18.7	-1.413e-05	1262920	used
		chr1	18.75	-2.08e-05	1267234	used
		chr1	18.8	6.076e-05	1255395	used
		chr1	18.85	8.133e-05	1252072	used
		chr1	18.9	5.145e-05	1247131	used
		chr1	18.95	2.542e-05	1241238	used
		chr1	19	-3.852e-05	1265041	used
		chr1	19.05	-3.869e-05	1250530	used
		chr1	19.1	7.228e-05	1250021	used
		chr1	19.15	0.00014327	1248682	used
		chr1	19.2	9.518e-05	1264042	used
		chr1	19.25	4.448e-05	1246274	used
		chr1	19.3	6.761e-05	1241583	used
		chr1	19.35	6.344e-05	1263730	used
		chr1	19.4	4.166e-05	1264545	used
		chr1	19.45	-3.68e-06	1269285	used
		chr1	19.5	0.0001201	1256703	used
		chr1	19.55	8.574e-05	1241053	used
		chr1	19.6	0.00020494	1249570	used
		chr1	19.65	0.00014114	1252602	used
		chr1	19.7	0.00019697	1257359	used
		chr1	19.75	0.00015521	1261776	used
		chr1	19.8	9.326e-05	1266819	used
		chr1	19.85	8.866e-05	1254844	used
		chr1	19.9	5.566e-05	1252277	used
		chr1	19.95	-3.612e-05	1244819	used
		chr1	20	4.762e-05	1250632	used
		chr1	20.05	2.39e-06	1250812	used
		chr1	20.1	2.394e-05	1240329	used
		chr1	20.15	2.047e-05	1246848	used
		chr1	20.2	2.775e-05	1244111	used
		chr1	20.25	4.011e-05	1248912	used
		chr1	20.3	0.00010056	1243147	used
		chr1	20.35	-1.399e-05	1247650	used
		chr1	20.4	3.266e-05	1244022	used
		chr1	20.45	-8.026e-05	1244664	used
		chr1	20.5	-1.404e-05	1242217	used
		chr1	20.55	-4.34e-05	1246063	used
		chr1	20.6	-4.2e-05	1242273	used
		chr1	20.65	-9.417e-05	1234620	used
		chr1	20.7	-0.00010479	1237804	used
		chr1	20.75	-9.672e-05	1233345	used
		chr1	20.8	-4.457e-05	1239443	used
		chr1	20.85	-2.097e-05	1240297	used
		chr1	20.9	-9.83e-06	1243523	used
		chr1	20.95	-4.268e-05	1232262	used
		chr1	21	-0.00012447	1237398	used
		chr1	21.05	-3.244e-05	1219664	used
		chr1	21.1	4.303e-05	1233266	used
		chr1	21.15	2.936e-05	1248415	used
		chr1	21.2	3.769e-05	1224393	used
		chr1	21.25	1.851e-05	1225070	used
		chr1	21.3	6.255e-05	1223060	used
		chr1	21.35	-2.764e-05	1233059	used
		chr1	21.4	-4.21e-05	1234332	used
		chr1	21.45	5.716e-05	1237021	used
		chr1	21.5	-7.398e-05	1248740	used
		chr1	21.55	4.13e-05	1225790	used
		chr1	21.6	0.00010569	1223691	used
		chr1	21.65	4.825e-05	1224657	used
		chr1	21.7	-6.166e-05	1231842	used
		chr1	21.75	-1.576e-05	1235330	used
		chr1	21.8	2.389e-05	1222532	used
		chr1	21.85	-0.00010994	1224353	used
		chr1	21.9	1.134e-05	1223938	used
		chr1	21.95	1.216e-05	1224405	used
		chr1	22	6.028e-05	1206115	used
		chr1	22.05	-2.107e-05	1218076	used
		chr1	22.1	-1.525e-05	1214347	used
		chr1	22.15	-3.976e-05	1232659	used
		chr1	22.2	-6.717e-05	1222507	used
		chr1	22.25	5.069e-05	1223812	used
		chr1	22.3	2.076e-05	1229959	used
		chr1	22.35	-2.278e-05	1236149	used
		chr1	22.4	-5.105e-05	1208627	used
		chr1	22.45	-8.766e-05	1222449	used
		chr1	22.5	-3.085e-05	1226586	used
		chr1	22.55	3.14e-06	1218756	used
		chr1	22.6	7.833e-05	1230228	used
		chr1	22.65	-3.642e-05	1244384	used
		chr1	22.7	-7.433e-05	1223824	used
		chr1	22.75	-0.00010981	1230974	used
		chr1	22.8	1.323e-05	1237672	used
		chr1	22.85	-5.231e-05	1217573	used
		chr1	22.9	-5.046e-05	1217153	used
		chr1	22.95	-0.00012674	1229902	used
		chr1	23	5.42e-06	1231608	used
		chr1	23.05	-7.968e-05	1223203	used
		chr1	23.1	2.841e-05	1222587	used
		chr1	23.15	-5.836e-05	1226015	used
		chr1	23.2	-2.533e-05	1229064	used
		chr1	23.25	-6.62e-05	1218073	used
		chr1	23.3	-2.639e-05	1216559	used
		chr1	23.35	1.334e-05	1244382	used
		chr1	23.4	-8.49e-06	1235108	used
		chr1	23.45	4.741e-05	1232035	used
		chr1	23.5	-4.382e-05	1229273	used
		chr1	23.55	-1.594e-05	1224005	used
		chr1	23.6	8.77e-06	1220664	used
		chr1	23.65	-5.533e-05	1206233	used
		chr1	23.7	3.233e-05	1213055	used
		chr1	23.75	-1.89e-06	1225764	used
		chr1	23.8	0.00012212	1212739	used
		chr1	23.85	0.0001959	1203303	used
		chr1	23.9	-4.246e-05	1204495	used
		chr1	23.95	0.00011521	1213391	used
		chr1	24	-5.86e-05	1213028	used
		chr1	24.05	9.355e-05	1211648	used
		chr1	24.1	8.377e-05	1204168	used
		chr1	24.15	-1.155e-05	1220167	used
		chr1	24.2	-3.148e-05	1208315	used
		chr1	24.25	-1.408e-05	1206744	used
		chr1	24.3	-0.00012737	1203438	used
		chr1	24.35	0.00010513	1224712	used
		chr1	24.4	7.82e-06	1217199	used
		chr1	24.45	-0.00014814	1211224	used
		chr1	24.5	-4.616e-05	1219357	used
		chr1	24.55	-9.05e-06	1224362	used
		chr1	24.6	-4.277e-05	1225234	used
		chr1	24.65	3.768e-05	1226966	used
		chr1	24.7	-2.099e-05	1216551	used
		chr1	24.75	8.49e-06	1215839	used
		chr1	24.8	2.687e-05	1219063	used
		chr1	24.85	-9.117e-05	1224059	used
		chr1	24.9	2.372e-05	1219512	used
		chr1	24.95	9.011e-05	1208805	used
		chr1	25	0.00010467	1214384	used
		chr1	25.05	9.801e-05	1216681	used
		chr1	25.1	7.06e-05	1201818	used
		chr1	25.15	2.983e-05	1214696	used
		chr1	25.2	-3.687e-05	1209217	used
		chr1	25.25	-6.808e-05	1214544	used
		chr1	25.3	5.149e-05	1213216	used
		chr1	25.35	5.926e-05	1216710	used
		chr1	25.4	-6.014e-05	1212296	used
		chr1	25.45	-6.485e-05	1202098	used
		chr1	25.5	6.964e-05	1205440	used
		chr1	25.55	-5.7e-06	1203882	used
		chr1	25.6	-1.275e-05	1213958	used
		chr1	25.65	2.724e-05	1201506	used
		chr1	25.7	-4.678e-05	1194990	used
		chr1	25.75	4.296e-05	1211585	used
		chr1	25.8	-0.00010975	1216783	used
		chr1	25.85	-2.444e-05	1198765	used
		chr1	25.9	-1.203e-05	1209221	used
		chr1	25.95	-7.087e-05	1202908	used
		chr1	26	-3.962e-05	1205072	used
		chr1	26.05	-1.48e-06	1195778	used
		chr1	26.1	-7.932e-05	1190494	used
		chr1	26.15	-8.727e-05	1193674	used
		chr1	26.2	2.949e-05	1192048	used
		chr1	26.25	2.564e-05	1190029	used
		chr1	26.3	2.37e-06	1190314	used
		chr1	26.35	3.057e-05	1194731	used
		chr1	26.4	0.0001501	1191067	used
		chr1	26.45	3.404e-05	1192618	used
		chr1	26.5	5.809e-05	1194896	used
		chr1	26.55	4.489e-05	1198562	used
		chr1	26.6	-8.326e-05	1187117	used
		chr1	26.65	-5.513e-05	1198741	used
		chr1	26.7	1.486e-05	1189608	used
		chr1	26.75	-0.00011846	1179692	used
		chr1	26.8	-0.00015407	1182246	used
		chr1	26.85	-6.608e-05	1192198	used
		chr1	26.9	-3.042e-05	1192165	used
		chr1	26.95	-9.247e-05	1193486	used
		chr1	27	-6.95e-06	1181572	used
		chr1	27.05	0.00011312	1173756	used
		chr1	27.1	4.128e-05	1180016	used
		chr1	27.15	-8.666e-05	1177775	used
		chr1	27.2	-6.528e-05	1175860	used
		chr1	27.25	2.152e-05	1167786	used
		chr1	27.3	-5.692e-05	1170014	used
		chr1	27.35	-7.517e-05	1176848	used
		chr1	27.4	-4.827e-05	1184150	used
		chr1	27.45	-0.00012933	1180872	used
		chr1	27.5	0.00011952	1160627	used
		chr1	27.55	3.318e-05	1175926	used
		chr1	27.6	2.476e-05	1181047	used
		chr1	27.65	-4.29e-05	1180333	used
		chr1	27.7	7.836e-05	1180152	used
		chr1	27.75	-4.884e-05	1180660	used
		chr1	27.8	-1.54e-05	1192301	used
		chr1	27.85	9.166e-05	1183476	used
		chr1	27.9	-2.471e-05	1176973	used
		chr1	27.95	-7.18e-05	1189997	used
		chr1	28	-2.365e-05	1181056	used
		chr1	28.05	1.184e-05	1169837	used
		chr1	28.1	-6.574e-05	1176050	used
		chr1	28.15	-4.086e-05	1176123	used
		chr1	28.2	-0.00012316	1169790	used
		chr1	28.25	-4.613e-05	1172129	used
		chr1	28.3	-3.339e-05	1179713	used
		chr1	28.35	-7.335e-05	1161350	used
		chr1	28.4	-4.735e-05	1167800	used
		chr1	28.45	1.32e-05	1162598	used
		chr1	28.5	-6.416e-05	1164453	used
		chr1	28.55	-3.669e-05	1171081	used
		chr1	28.6	-6.756e-05	1183964	used
		chr1	28.65	-7.614e-05	1168236	used
		chr1	28.7	-9.057e-05	1184634	used
		chr1	28.75	-6.605e-05	1177599	used
		chr1	28.8	-9.29e-06	1189912	used
		chr1	28.85	-0.00010485	1172712	used
		chr1	28.9	-6.693e-05	1193040	used
		chr1	28.95	5.442e-05	1175598	used
		chr1	29	-2.707e-05	1173235	used
		chr1	29.05	-4.77e-06	1169075	used
		chr1	29.1	5.128e-05	1163065	used
		chr1	29.15	-0.00016496	1160795	used
		chr1	29.2	-0.00013076	1144193	used
		chr1	29.25	-0.00019307	1150579	used
		chr1	29.3	-1.18e-05	1182779	used
		chr1	29.35	-0.00016778	1184866	used
		chr1	29.4	-7.854e-05	1183111	used
		chr1	29.45	-8.56e-05	1170963	used
		chr1	29.5	-0.00016229	1169021	used
		chr1	29.55	2.539e-05	1161599	used
		chr1	29.6	4.084e-05	1159704	used
		chr1	29.65	-3.293e-05	1164294	used
		chr1	29.7	3.548e-05	1157359	used
		chr1	29.75	-2.652e-05	1151195	used
		chr1	29.8	0.00011448	1145998	used
		chr1	29.85	1.325e-05	1154604	used
		chr1	29.9	5.256e-05	1151442	used
		chr1	29.95	-4.984e-05	1154044	used
		chr1	30	-5.102e-05	1156931	used
		chr1	30.05	-3.454e-05	1151888	used
		chr1	30.1	-9.4e-06	1154654	used
		chr1	30.15	-1.752e-05	1165121	used
		chr1	30.2	7.14e-06	1187088	used
		chr1	30.25	5.538e-05	1171878	used
		chr1	30.3	5.708e-05	1162370	used
		chr1	30.35	-6.065e-05	1163803	used
		chr1	30.4	-0.00013184	1160488	used
		chr1	30.45	8.067e-05	1153171	used
		chr1	30.5	-8.621e-05	1157241	used
		chr1	30.55	-4.899e-05	1167952	used
		chr1	30.6	3.331e-05	1169904	used
		chr1	30.65	8.528e-05	1170854	used
		chr1	30.7	-1.718e-05	1171315	used
		chr1	30.75	4.163e-05	1151157	used
		chr1	30.8	-0.0001072	1151297	used
		chr1	30.85	-1.175e-05	1162040	used
		chr1	30.9	-1.441e-05	1152933	used
		chr1	30.95	-0.00014058	1159917	used
		chr1	31	-1.859e-05	1153074	used
		chr1	31.05	-1.953e-05	1152136	used
		chr1	31.1	-8.069e-05	1157587	used
		chr1	31.15	3.595e-05	1175366	used
		chr1	31.2	-5.684e-05	1162479	used
		chr1	31.25	-5.03e-05	1145859	used
		chr1	31.3	1.226e-05	1153016	used
		chr1	31.35	-2.382e-05	1153500	used
		chr1	31.4	-7.459e-05	1161537	used
		chr1	31.45	4.5e-05	1151732	used
		chr1	31.5	7.24e-05	1154650	used
		chr1	31.55	3.05e-06	1160622	used
		chr1	31.6	3.834e-05	1147085	used
		chr1	31.65	3.64e-06	1142245	used
		chr1	31.7	-0.00015084	1134967	used
		chr1	31.75	-3.384e-05	1135563	used
		chr1	31.8	-5.255e-05	1128678	used
		chr1	31.85	-6.606e-05	1147766	used
		chr1	31.9	-9.26e-05	1155984	used
		chr1	31.95	-6.58e-06	1156956	used
		chr1	32	-0.0001612	1155162	used
		chr1	32.05	-5.106e-05	1160760	used
		chr1	32.1	-0.00011334	1167081	used
		chr1	32.15	-0.00015155	1144929	used
		chr1	32.2	0.00010511	1150910	used
		chr1	32.25	-0.0001261	1149170	used
		chr1	32.3	2.115e-05	1151502	used
		chr1	32.35	-1.337e-05	1146404	used
		chr1	32.4	-0.00011998	1148217	used
		chr1	32.45	-0.00012913	1141337	used
		chr1	32.5	-0.00011119	1131025	used
		chr1	32.55	-0.00016196	1136830	used
		chr1	32.6	7.93e-06	1144367	used
		chr1	32.65	-7.778e-05	1142620	used
		chr1	32.7	5.329e-05	1140176	used
		chr1	32.75	-5.374e-05	1152012	used
		chr1	32.8	-9.609e-05	1142101	used
		chr1	32.85	1.409e-05	1134911	used
		chr1	32.9	-5.083e-05	1139740	used
		chr1	32.95	6.616e-05	1137530	used
		chr1	33	-9.17e-05	1133537	used
		chr1	33.05	-3.778e-05	1121539	used
		chr1	33.1	3.273e-05	1124259	used
		chr1	33.15	7.124e-05	1134262	used
		chr1	33.2	5.753e-05	1120194	used
		chr1	33.25	1.752e-05	1120037	used
		chr1	33.3	-4.011e-05	1123144	used
		chr1	33.35	3.613e-05	1122953	used
		chr1	33.4	-1.368e-05	1113244	used
		chr1	33.45	-0.00014689	1117366	used
		chr1	33.5	-2.56e-06	1125606	used
		chr1	33.55	3.256e-05	1129562	used
		chr1	33.6	-2.563e-05	1123099	used
		chr1	33.65	-4.625e-05	1129258	used
		chr1	33.7	-8.335e-05	1141835	used
		chr1	33.75	6.329e-05	1136151	used
		chr1	33.8	4.642e-05	1129616	used
		chr1	33.85	-1.893e-05	1131764	used
		chr1	33.9	-0.00015661	1128211	used
		chr1	33.95	-1.78e-05	1126893	used
		chr1	34	4.561e-05	1135346	used
		chr1	34.05	-1.87e-06	1121923	used
		chr1	34.1	3.987e-05	1126241	used
		chr1	34.15	4.293e-05	1114180	used
		chr1	34.2	-0.00018167	1134260	used
		chr1	34.25	-0.00015195	1123670	used
		chr1	34.3	-5.187e-05	1129294	used
		chr1	34.35	1.501e-05	1125641	used
		chr1	34.4	0.00010306	1119476	used
		chr1	34.45	8.2e-07	1105787	used
		chr1	34.5	-9.83e-06	1113344	used
		chr1	34.55	-7.579e-05	1102155	used
		chr1	34.6	-1.278e-05	1107440	used
		chr1	34.65	-6.426e-05	1117686	used
		chr1	34.7	-7.401e-05	1117849	used
		chr1	34.75	2.782e-05	1108913	used
		chr1	34.8	-4.15e-05	1121948	used
		chr1	34.85	-9.57e-06	1121442	used
		chr1	34.9	-2.226e-05	1114667	used
		chr1	34.95	-8.782e-05	1113705	used
		chr1	35	-2.034e-05	1114434	used
		chr1	35.05	-8.439e-05	1123557	used
		chr1	35.1	-9.451e-05	1113560	used
		chr1	35.15	1.538e-05	1111542	used
		chr1	35.2	9.372e-05	1110094	used
		chr1	35.25	-5.224e-05	1108733	used
		chr1	35.3	3.739e-05	1110301	used
		chr1	35.35	-7.584e-05	1108140	used
		chr1	35.4	1.01e-06	1111504	used
		chr1	35.45	3.457e-05	1117065	used
		chr1	35.5	-1.855e-05	1117237	used
		chr1	35.55	-6.123e-05	1109917	used
		chr1	35.6	-2.565e-05	1113624	used
		chr1	35.65	0.00012348	1108807	used
		chr1	35.7	-0.00014073	1092881	used
		chr1	35.75	-0.0001801	1099301	used
		chr1	35.8	-2.202e-05	1109313	used
		chr1	35.85	-0.00010567	1117960	used
		chr1	35.9	1.303e-05	1108364	used
		chr1	35.95	-1.966e-05	1110525	used
		chr1	36	-3.585e-05	1114036	used
		chr1	36.05	-5.806e-05	1116348	used
		chr1	36.1	8.86e-06	1115055	used
		chr1	36.15	-3.316e-05	1120396	used
		chr1	36.2	-9.505e-05	1114978	used
		chr1	36.25	3.363e-05	1109856	used
		chr1	36.3	-5.395e-05	1102015	used
		chr1	36.35	-3.886e-05	1090611	used
		chr1	36.4	9.57e-06	1104805	used
		chr1	36.45	-8.752e-05	1097613	used
		chr1	36.5	-6.579e-05	1085560	used
		chr1	36.55	-4.353e-05	1096852	used
		chr1	36.6	2.234e-05	1102262	used
		chr1	36.65	-3.434e-05	1090769	used
		chr1	36.7	3.665e-05	1100160	used
		chr1	36.75	-8.841e-05	1103588	used
		chr1	36.8	3.561e-05	1105470	used
		chr1	36.85	1.112e-05	1088252	used
		chr1	36.9	-8.4e-05	1089335	used
		chr1	36.95	1.738e-05	1087306	used
		chr1	37	3.76e-06	1089236	used
		chr1	37.05	1.62e-05	1075613	used
		chr1	37.1	-0.0001203	1081075	used
		chr1	37.15	-2.808e-05	1088210	used
		chr1	37.2	4.136e-05	1089253	used
		chr1	37.25	7.678e-05	1078823	used
		chr1	37.3	-8.62e-05	1086862	used
		chr1	37.35	-6.716e-05	1095313	used
		chr1	37.4	2.786e-05	1102706	used
		chr1	37.45	-6.909e-05	1096026	used
		chr1	37.5	-0.00011487	1082425	used
		chr1	37.55	1.723e-05	1094639	used
		chr1	37.6	-0.00012288	1094448	used
		chr1	37.65	-6.518e-05	1095471	used
		chr1	37.7	-9.065e-05	1105238	used
		chr1	37.75	-8.139e-05	1091555	used
		chr1	37.8	-0.00017014	1089369	used
		chr1	37.85	-8.9e-06	1103084	used
		chr1	37.9	-1.912e-05	1095843	used
		chr1	37.95	-4.316e-05	1088494	used
		chr1	38	-4.05e-05	1096499	used
		chr1	38.05	2.45e-06	1078934	used
		chr1	38.1	-6.612e-05	1100276	used
		chr1	38.15	-1.169e-05	1105883	used
		chr1	38.2	-1.759e-05	1076955	used
		chr1	38.25	-3.706e-05	1083136	used
		chr1	38.3	1.921e-05	1081821	used
		chr1	38.35	3.989e-05	1075811	used
		chr1	38.4	-2.316e-05	1088089	used
		chr1	38.45	-1.935e-05	1098980	used
		chr1	38.5	0.00012392	1099556	used
		chr1	38.55	0.0001177	1089120	used
		chr1	38.6	-4.455e-05	1081509	used
		chr1	38.65	-1.117e-05	1100129	used
		chr1	38.7	-7.713e-05	1098527	used
		chr1	38.75	-1.234e-05	1077043	used
		chr1	38.8	4.02e-06	1087223	used
		chr1	38.85	5.2e-06	1083208	used
		chr1	38.9	-0.00011749	1076854	used
		chr1	38.95	-0.00011437	1072902	used
		chr1	39	-0.00013238	1089554	used
		chr1	39.05	-7.995e-05	1075067	used
		chr1	39.1	3.012e-05	1094192	used
		chr1	39.15	2.329e-05	1099879	used
		chr1	39.2	5.144e-05	1090680	used
		chr1	39.25	1.896e-05	1086640	used
		chr1	39.3	-2.234e-05	1088221	used
		chr1	39.35	2.747e-05	1083613	used
		chr1	39.4	4.126e-05	1078044	used
		chr1	39.45	-1.528e-05	1080125	used
		chr1	39.5	-6.445e-05	1083954	used
		chr1	39.55	-3.18e-06	1091502	used
		chr1	39.6	5.1e-06	1082402	used
		chr1	39.65	-0.00011537	1081667	used
		chr1	39.7	-9.881e-05	1079610	used
		chr1	39.75	-3.455e-05	1082199	used
		chr1	39.8	9.847e-05	1077715	used
		chr1	39.85	-1.265e-05	1077264	used
		chr1	39.9	-0.00017565	1068175	used
		chr1	39.95	-1.892e-05	1059156	used
		chr1	40	-2.187e-05	1061866	used
		chr1	40.05	-8.571e-05	1068507	used
		chr1	40.1	-3.98e-06	1074441	used
		chr1	40.15	-7.382e-05	1066000	used
		chr1	40.2	-5.299e-05	1065190	used
		chr1	40.25	7.64e-06	1075145	used
		chr1	40.3	0.00013274	1079020	used
		chr1	40.35	-1.998e-05	1080415	used
		chr1	40.4	-3.136e-05	1072183	used
		chr1	40.45	-2.686e-05	1065731	used
		chr1	40.5	-4.335e-05	1063785	used
		chr1	40.55	-0.00010892	1058373	used
		chr1	40.6	3.824e-05	1061469	used
		chr1	40.65	-9.3e-06	1068842	used
		chr1	40.7	7.736e-05	1066926	used
		chr1	40.75	5.16e-06	1070851	used
		chr1	40.8	8.638e-05	1070405	used
		chr1	40.85	-6.173e-05	1063830	used
		chr1	40.9	-4.033e-05	1066826	used
		chr1	40.95	2.02e-05	1064311	used
		chr1	41	0.00023303	1050734	used
		chr1	41.05	0.00015396	1060568	used
		chr1	41.1	-2.718e-05	1066146	used
		chr1	41.15	1.548e-05	1069730	used
		chr1	41.2	-8.49e-05	1064199	used
		chr1	41.25	-6.45e-06	1061985	used
		chr1	41.3	6.945e-05	1057718	used
		chr1	41.35	-5.856e-05	1065348	used
		chr1	41.4	-1.98e-05	1063152	used
		chr1	41.45	-5.13e-05	1059243	used
		chr1	41.5	-8.359e-05	1059235	used
		chr1	41.55	-1.714e-05	1063161	used
		chr1	41.6	-7.833e-05	1065030	used
		chr1	41.65	-5.657e-05	1075244	used
		chr1	41.7	-5.278e-05	1062066	used
		chr1	41.75	4.79e-05	1068643	used
		chr1	41.8	-5.34e-05	1062498	used
		chr1	41.85	-3.899e-05	1048564	used
		chr1	41.9	3.456e-05	1054468	used
		chr1	41.95	-8.502e-05	1046213	used
		chr1	42	5.336e-05	1046673	used
		chr1	42.05	-3.56e-06	1048488	used
		chr1	42.1	-0.00011861	1050406	used
		chr1	42.15	-4.926e-05	1035763	used
		chr1	42.2	-0.00011552	1037223	used
		chr1	42.25	6.106e-05	1057658	used
		chr1	42.3	-5.705e-05	1054377	used
		chr1	42.35	-4.62e-05	1049434	used
		chr1	42.4	-8.815e-05	1059523	used
		chr1	42.45	-3.035e-05	1061915	used
		chr1	42.5	7.021e-05	1049423	used
		chr1	42.55	-1.312e-05	1044406	used
		chr1	42.6	2.048e-05	1036849	used
		chr1	42.65	-1.69e-05	1047238	used
		chr1	42.7	-1.223e-05	1043211	used
		chr1	42.75	-4.269e-05	1057616	used
		chr1	42.8	-5.15e-05	1044340	used
		chr1	42.85	-3.93e-05	1054930	used
		chr1	42.9	-7.74e-05	1052114	used
		chr1	42.95	2.5e-06	1056819	used
		chr1	43	3.512e-05	1053433	used
		chr1	43.05	-5.194e-05	1044066	used
		chr1	43.1	2.317e-05	1030703	used
		chr1	43.15	1.043e-05	1032625	used
		chr1	43.2	6.509e-05	1031091	used
		chr1	43.25	8.21e-06	1037279	used
		chr1	43.3	2.23e-06	1034512	used
		chr1	43.35	-2.32e-06	1042048	used
		chr1	43.4	2.028e-05	1042146	used
		chr1	43.45	-0.00013607	1032988	used
		chr1	43.5	9.64e-05	1028399	used
		chr1	43.55	-7.513e-05	1032749	used
		chr1	43.6	-0.0002019	1044371	used
		chr1	43.65	6.92e-06	1040201	used
		chr1	43.7	8.048e-05	1040831	used
		chr1	43.75	0.00013439	1034362	used
		chr1	43.8	1.045e-05	1031727	used
		chr1	43.85	9.88e-05	1041624	used
		chr1	43.9	1.783e-05	1038694	used
		chr1	43.95	-2.184e-05	1028860	used
		chr1	44	9.1e-07	1033324	used
		chr1	44.05	0.00010641	1042279	used
		chr1	44.1	7.816e-05	1024364	used
		chr1	44.15	-6.71e-06	1018879	used
		chr1	44.2	-5.05e-06	1023079	used
		chr1	44.25	6.83e-05	1034767	used
		chr1	44.3	-0.00012115	1029236	used
		chr1	44.35	2.24e-05	1016826	used
		chr1	44.4	1.509e-05	1019317	used
		chr1	44.45	-7.62e-05	1016503	used
		chr1	44.5	-9.97e-05	1016340	used
		chr1	44.55	8.525e-05	1022683	used
		chr1	44.6	9.51e-05	1018846	used
		chr1	44.65	5.764e-05	1033277	used
		chr1	44.7	0.00012495	1028077	used
		chr1	44.75	0.00011169	1031988	used
		chr1	44.8	1.045e-05	1026576	used
		chr1	44.85	4.678e-05	1009363	used
		chr1	44.9	-5.615e-05	1014620	used
		chr1	44.95	-7.362e-05	1013702	used
		chr1	45	-1.803e-05	1010373	used
		chr1	45.05	8.8e-06	1030012	used
		chr1	45.1	-2.547e-05	1011565	used
		chr1	45.15	-7.758e-05	1018976	used
		chr1	45.2	8.773e-05	1018663	used
		chr1	45.25	-3.238e-05	1018275	used
		chr1	45.3	1.99e-06	1010203	used
		chr1	45.35	-5.522e-05	1001190	used
		chr1	45.4	3.674e-05	1011635	used
		chr1	45.45	5.501e-05	1014273	used
		chr1	45.5	0.00013456	1017497	used
		chr1	45.55	4.241e-05	1000423	used
		chr1	45.6	5.009e-05	996695	used
		chr1	45.65	8.279e-05	1001043	used
		chr1	45.7	-0.00015506	1001774	used
		chr1	45.75	-1.43e-06	999175	used
		chr1	45.8	6.168e-05	1012626	used
		chr1	45.85	0.00010742	1025589	used
		chr1	45.9	8.271e-05	1014466	used
		chr1	45.95	2.246e-05	996335	used
		chr1	46	-5.302e-05	1001565	used
		chr1	46.05	-1.763e-05	1013663	used
		chr1	46.1	6.261e-05	1001897	used
		chr1	46.15	8.228e-05	1002253	used
		chr1	46.2	8.35e-06	999204	used
		chr1	46.25	8.506e-05	996242	used
		chr1	46.3	-0.00010154	1006969	used
		chr1	46.35	-8.549e-05	1006552	used
		chr1	46.4	8.334e-05	1008214	used
		chr1	46.45	4.66e-05	1001869	used
		chr1	46.5	-2.839e-05	992949	used
		chr1	46.55	-2.221e-05	999764	used
		chr1	46.6	-3.275e-05	997299	used
		chr1	46.65	5.807e-05	1005429	used
		chr1	46.7	8.951e-05	1004198	used
		chr1	46.75	-5.376e-05	1007149	used
		chr1	46.8	-0.00011616	1000103	used
		chr1	46.85	1.36e-05	991724	used
		chr1	46.9	-9.919e-05	985946	used
		chr1	46.95	9.432e-05	986971	used
		chr1	47	3.826e-05	995643	used
		chr1	47.05	-9.39e-06	990404	used
		chr1	47.1	-0.00010777	982941	used
		chr1	47.15	2.277e-05	994584	used
		chr1	47.2	4.803e-05	983436	used
		chr1	47.25	2.075e-05	972439	used
		chr1	47.3	-0.00010237	980984	used
		chr1	47.35	4.25e-05	1002154	used
		chr1	47.4	-2.657e-05	985382	used
		chr1	47.45	-3.042e-05	984408	used
		chr1	47.5	3.41e-05	984750	used
		chr1	47.55	2.211e-05	977322	used
		chr1	47.6	2.229e-05	988588	used
		chr1	47.65	7.301e-05	993772	used
		chr1	47.7	-3.89e-06	998974	used
		chr1	47.75	-0.00011343	997394	used
		chr1	47.8	0.00013903	980945	used
		chr1	47.85	8.368e-05	971684	used
		chr1	47.9	3.961e-05	984778	used
		chr1	47.95	-0.00011021	982937	used
		chr1	48	-0.00011019	975514	used
		chr1	48.05	3.79e-06	993976	used
		chr1	48.1	-1.232e-05	983683	used
		chr1	48.15	4.709e-05	983935	used
		chr1	48.2	-9.24e-06	983166	used
		chr1	48.25	0.00014077	987689	used
		chr1	48.3	1.338e-05	976790	used
		chr1	48.35	5.66e-06	974981	used
		chr1	48.4	7.023e-05	976595	used
		chr1	48.45	-8.883e-05	977924	used
		chr1	48.5	9.31e-06	969254	used
		chr1	48.55	0.0001284	981800	used
		chr1	48.6	-2.011e-05	974298	used
		chr1	48.65	0.00016758	973895	used
		chr1	48.7	8.11e-06	981159	used
		chr1	48.75	1.8e-05	964404	used
		chr1	48.8	-4.623e-05	972693	used
		chr1	48.85	-3.503e-05	972324	used
		chr1	48.9	9.76e-06	981747	used
		chr1	48.95	-3.35e-06	974384	used
		chr1	49	2.848e-05	969438	used
		chr1	49.05	4.319e-05	959226	used
		chr1	49.1	4.36e-06	968996	used
		chr1	49.15	5.093e-05	970172	used
		chr1	49.2	-4.559e-05	957202	used
		chr1	49.25	5.277e-05	954845	used
		chr1	49.3	9.189e-05	945196	used
		chr1	49.35	4.12e-05	971274	used
		chr1	49.4	2.61e-06	960703	used
		chr1	49.45	5.542e-05	956813	used
		chr1	49.5	-4.061e-05	971333	used
		chr1	49.55	2.678e-05	970197	used
		chr1	49.6	4.253e-05	980427	used
		chr1	49.65	-1.48e-06	969454	used
		chr1	49.7	1.757e-05	970030	used
		chr1	49.75	4.081e-05	962462	used
		chr1	49.8	0.00011109	959529	used
		chr1	49.85	3.425e-05	957934	used
		chr1	49.9	5.054e-05	966245	used
[truncated: 21,002 more rows]

## Sheet: Supplementary Figure 1
Supplementary Figure 1
		Sample	autCov	xCov	yCov	x-rate	y-rate	Err(x-rate)	Err(y-rate)
	Data 1	BOO001	1.33436	0.962498	0.00798898	0.721316	0.00598711	0.00324923	0.000370563
		BOO002	0.879986	0.336573	0.436211	0.382475	0.495702	0.00293405	0.00412481
		BOO003	1.18554	0.884919	0.0104071	0.746425	0.00877835	0.00350491	0.000476017
		BOO004	3.14848	1.08355	1.86107	0.344152	0.5911	0.00147258	0.00237825
		BOO005	3.11666	2.0233	0.030854	0.649188	0.0098997	0.00201982	0.00031177
		BOO006	1.17123	0.875785	0.00651974	0.747751	0.0055666	0.0035293	0.000381389
		CHV001	1.53748	1.15717	0.0158555	0.75264	0.0103127	0.00309015	0.00045305
		CHV002	0.517125	0.196805	0.249495	0.380576	0.482466	0.00381804	0.00530936
		JK1963	0.0235669	0.0180468	0.000826446	0.76577	0.0350681	0.0251702	0.00674572
		JK1967	0.0120411	0.00772574	0.000857055	0.641612	0.0711773	0.0323118	0.0134384
		JK1968	0.513549	0.408679	0.00688705	0.795794	0.0134107	0.00549334	0.000893887
		JK1970	0.48155	0.371479	0.00465259	0.771424	0.00966169	0.00558801	0.000783566
		JK2065	0.315247	0.240282	0.00229568	0.762205	0.00728219	0.00686624	0.000840793
		JK2066	0.0116422	0.00645823	0.0016835	0.554725	0.144603	0.030609	0.0194604
		JK2067	0.00850223	0.0050499	0.00244873	0.593949	0.28801	0.0370376	0.0320772

## Sheet: Supplementary Figure 2
Supplementary Figure 2
		Sample	Pop	Label	Q1	Q2	Q3	Q4	Q5	Q6
	Data 1	HGDP00267	Kalash		0.99995	1e-05	1e-05	1e-05	1e-05	1e-05
		HGDP00277	Kalash		0.99995	1e-05	1e-05	1e-05	1e-05	1e-05
		HGDP00281	Kalash		0.99995	1e-05	1e-05	1e-05	1e-05	1e-05
		HGDP00285	Kalash		0.99995	1e-05	1e-05	1e-05	1e-05	1e-05
		HGDP00286	Kalash		0.99995	1e-05	1e-05	1e-05	1e-05	1e-05
		HGDP00288	Kalash		0.99995	1e-05	1e-05	1e-05	1e-05	1e-05
		HGDP00290	Kalash		0.99995	1e-05	1e-05	1e-05	1e-05	1e-05
		HGDP00298	Kalash		0.99995	1e-05	1e-05	1e-05	1e-05	1e-05
		HGDP00302	Kalash		0.99995	1e-05	1e-05	1e-05	1e-05	1e-05
		HGDP00307	Kalash	Kalash	0.99995	1e-05	1e-05	1e-05	1e-05	1e-05
		HGDP00311	Kalash		0.99995	1e-05	1e-05	1e-05	1e-05	1e-05
		HGDP00313	Kalash		0.99995	1e-05	1e-05	1e-05	1e-05	1e-05
		HGDP00315	Kalash		0.99995	1e-05	1e-05	1e-05	1e-05	1e-05
		HGDP00319	Kalash		0.99995	1e-05	1e-05	1e-05	1e-05	1e-05
		HGDP00323	Kalash		0.99995	1e-05	1e-05	1e-05	1e-05	1e-05
		HGDP00328	Kalash		0.99995	1e-05	1e-05	1e-05	1e-05	1e-05
		HGDP00330	Kalash		0.99995	1e-05	1e-05	1e-05	1e-05	1e-05
		HGDP00333	Kalash		0.99995	1e-05	1e-05	1e-05	1e-05	1e-05
		HGDP00449	Mbuti		1e-05	0.99995	1e-05	1e-05	1e-05	1e-05
		HGDP00462	Mbuti		1e-05	0.99995	1e-05	1e-05	1e-05	1e-05
		HGDP00463	Mbuti		1e-05	0.99995	1e-05	1e-05	1e-05	1e-05
		HGDP00467	Mbuti		1e-05	0.99995	1e-05	1e-05	1e-05	1e-05
		HGDP00474	Mbuti		1e-05	0.99995	1e-05	1e-05	1e-05	1e-05
		HGDP00476	Mbuti	Mbuti	1e-05	0.99995	1e-05	1e-05	1e-05	1e-05
		HGDP00478	Mbuti		1e-05	0.99995	1e-05	1e-05	1e-05	1e-05
		HGDP00982	Mbuti		1e-05	0.99995	1e-05	1e-05	1e-05	1e-05
		HGDP00984	Mbuti		1e-05	0.99995	1e-05	1e-05	1e-05	1e-05
		HGDP01081	Mbuti		1e-05	0.99995	1e-05	1e-05	1e-05	1e-05
		HGDP00511	French		1e-05	1e-05	0.99995	1e-05	1e-05	1e-05
		HGDP00512	French		1e-05	1e-05	0.99995	1e-05	1e-05	1e-05
		HGDP00513	French		1e-05	1e-05	0.99995	1e-05	1e-05	1e-05
		HGDP00514	French		1e-05	1e-05	0.99995	1e-05	1e-05	1e-05
		HGDP00515	French		1e-05	1e-05	0.99995	1e-05	1e-05	1e-05
		HGDP00516	French		1e-05	1e-05	0.99995	1e-05	1e-05	1e-05
		HGDP00517	French		1e-05	1e-05	0.99995	1e-05	1e-05	1e-05
		HGDP00518	French		1e-05	1e-05	0.99995	1e-05	1e-05	1e-05
		HGDP00519	French		1e-05	1e-05	0.99995	1e-05	1e-05	1e-05
		HGDP00522	French		1e-05	1e-05	0.99995	1e-05	1e-05	1e-05
		HGDP00523	French		1e-05	1e-05	0.99995	1e-05	1e-05	1e-05
		HGDP00524	French		1e-05	1e-05	0.99995	1e-05	1e-05	1e-05
		HGDP00525	French		1e-05	1e-05	0.99995	1e-05	1e-05	1e-05
		HGDP00526	French		1e-05	1e-05	0.99995	1e-05	1e-05	1e-05
		HGDP00527	French		1e-05	1e-05	0.99995	1e-05	1e-05	1e-05
		HGDP00528	French		1e-05	1e-05	0.99995	1e-05	1e-05	1e-05
		HGDP00529	French	French	1e-05	1e-05	0.99995	1e-05	1e-05	1e-05
		HGDP00531	French		1e-05	1e-05	0.99995	1e-05	1e-05	1e-05
		HGDP00533	French		1e-05	1e-05	0.99995	1e-05	1e-05	1e-05
		HGDP00534	French		1e-05	1e-05	0.99995	1e-05	1e-05	1e-05
		HGDP00535	French		1e-05	1e-05	0.99995	1e-05	1e-05	1e-05
		HGDP00536	French		1e-05	1e-05	0.99995	1e-05	1e-05	1e-05
		HGDP00537	French		1e-05	1e-05	0.99995	1e-05	1e-05	1e-05
		HGDP00538	French		1e-05	1e-05	0.99995	1e-05	1e-05	1e-05
		HGDP00539	French		1e-05	1e-05	0.99995	1e-05	1e-05	1e-05
		SouthFrench3326	French		1e-05	1e-05	0.99995	1e-05	1e-05	1e-05
		SouthFrench3947	French		1e-05	1e-05	0.99995	1e-05	1e-05	1e-05
		SouthFrench1323	French		1e-05	1e-05	0.99995	1e-05	1e-05	1e-05
		SouthFrench3951	French		1e-05	1e-05	0.99995	1e-05	1e-05	1e-05
		SouthFrench3068	French		1e-05	1e-05	0.99995	1e-05	1e-05	1e-05
		SouthFrench1112	French		1e-05	1e-05	0.99995	1e-05	1e-05	1e-05
		SouthFrench4018	French		1e-05	1e-05	0.99995	1e-05	1e-05	1e-05
		HGDP00540	Papuan		1e-05	1e-05	1e-05	0.99995	1e-05	1e-05
		HGDP00541	Papuan		1e-05	1e-05	1e-05	0.99995	1e-05	1e-05
		HGDP00543	Papuan		1e-05	1e-05	1e-05	0.99995	1e-05	1e-05
		HGDP00545	Papuan		1e-05	1e-05	1e-05	0.99995	1e-05	1e-05
		HGDP00546	Papuan		1e-05	1e-05	1e-05	0.99995	1e-05	1e-05
		HGDP00547	Papuan		1e-05	1e-05	1e-05	0.99995	1e-05	1e-05
		HGDP00548	Papuan		1e-05	1e-05	1e-05	0.99995	1e-05	1e-05
		HGDP00549	Papuan		1e-05	1e-05	1e-05	0.99995	1e-05	1e-05
		HGDP00550	Papuan		1e-05	1e-05	1e-05	0.99995	1e-05	1e-05
		HGDP00552	Papuan	Papuan	1e-05	1e-05	1e-05	0.99995	1e-05	1e-05
		HGDP00553	Papuan		1e-05	1e-05	1e-05	0.99995	1e-05	1e-05
		HGDP00554	Papuan		1e-05	1e-05	1e-05	0.99995	1e-05	1e-05
		HGDP00555	Papuan		1e-05	1e-05	1e-05	0.99995	1e-05	1e-05
		HGDP00556	Papuan		1e-05	1e-05	1e-05	0.99995	1e-05	1e-05
		NG24	Papuan		1e-05	1e-05	1e-05	0.99995	1e-05	1e-05
		NG10	Papuan		1e-05	1e-05	1e-05	0.99995	1e-05	1e-05
		NG11	Papuan		1e-05	1e-05	1e-05	0.99995	1e-05	1e-05
		NG28	Papuan		1e-05	1e-05	1e-05	0.99995	1e-05	1e-05
		HGDP00995	Karitiana		1e-05	1e-05	1e-05	1e-05	0.99995	1e-05
		HGDP00999	Karitiana		1e-05	1e-05	1e-05	1e-05	0.99995	1e-05
		HGDP01001	Karitiana		1e-05	1e-05	1e-05	1e-05	0.99995	1e-05
		HGDP01003	Karitiana		1e-05	1e-05	1e-05	1e-05	0.99995	1e-05
		HGDP01006	Karitiana		1e-05	1e-05	1e-05	1e-05	0.99995	1e-05
		HGDP01010	Karitiana		1e-05	1e-05	1e-05	1e-05	0.99995	1e-05
		HGDP01012	Karitiana		1e-05	1e-05	1e-05	1e-05	0.99995	1e-05
		HGDP01013	Karitiana		1e-05	1e-05	1e-05	1e-05	0.99995	1e-05
		HGDP01014	Karitiana	Karitiana	1e-05	1e-05	1e-05	1e-05	0.99995	1e-05
		HGDP01015	Karitiana		1e-05	1e-05	1e-05	1e-05	0.99995	1e-05
		HGDP01018	Karitiana		1e-05	1e-05	1e-05	1e-05	0.99995	1e-05
		HGDP01019	Karitiana		1e-05	1e-05	1e-05	1e-05	0.99995	1e-05
		Karitiana12	Karitiana		1e-05	1e-05	1e-05	1e-05	0.99995	1e-05
		Karitiana19	Karitiana		1e-05	1e-05	1e-05	1e-05	0.99995	1e-05
		Karitiana27	Karitiana		1e-05	1e-05	1e-05	1e-05	0.99995	1e-05
		Karitiana37	Karitiana		1e-05	1e-05	1e-05	1e-05	0.99995	1e-05
		NA13597	Atayal		1e-05	1e-05	1e-05	1e-05	1e-05	0.99995
		NA13605	Atayal		1e-05	1e-05	1e-05	1e-05	1e-05	0.99995
		NA13598	Atayal		1e-05	1e-05	1e-05	1e-05	1e-05	0.99995
		NA13606	Atayal		1e-05	1e-05	1e-05	1e-05	1e-05	0.99995
		NA13599	Atayal	Atayal	1e-05	1e-05	1e-05	1e-05	1e-05	0.99995
		NA13601	Atayal		1e-05	1e-05	1e-05	1e-05	1e-05	0.99995
		NA13602	Atayal		1e-05	1e-05	1e-05	1e-05	1e-05	0.99995
		NA13603	Atayal		1e-05	1e-05	1e-05	1e-05	1e-05	0.99995
		NA13604	Atayal		1e-05	1e-05	1e-05	1e-05	1e-05	0.99995
		CHV001	CHV001	CHV001	1e-05	1e-05	0.890385	1e-05	0.021949	0.087636
		CHV002	CHV002	CHV002	1e-05	1e-05	0.883865	1e-05	0.007723	0.108383
		JK1963	JK1963	JK1963*	1e-05	1e-05	0.697263	0.012447	1e-05	0.29026
		JK1967	JK1967	JK1967*	1e-05	1e-05	0.633411	1e-05	0.084218	0.282341
		JK1968	JK1968	JK1968	1e-05	1e-05	0.874063	1e-05	0.005161	0.120747
		JK1970	JK1970	JK1970	1e-05	1e-05	0.82489	1e-05	0.052352	0.122728
		JK2065	JK2065	JK2065	1e-05	1e-05	0.99995	1e-05	1e-05	1e-05
		JK2066	JK2066	JK2066*	1e-05	0.065745	0.729575	0.030951	1e-05	0.173709
		JK2067	JK2067	JK2067*	1e-05	1e-05	0.744417	0.089094	0.166459	1e-05
		BOO001	BOO001	BOO001	1e-05	1e-05	0.620682	1e-05	0.109907	0.269381
		BOO002	BOO002	BOO002	1e-05	1e-05	0.645695	1e-05	0.083335	0.27094
		BOO003	BOO003	BOO003	1e-05	1e-05	0.630854	1e-05	0.100806	0.26831
		BOO004	BOO004	BOO004	1e-05	1e-05	0.624437	1e-05	0.105843	0.26969
		BOO005	BOO005	BOO005	1e-05	1e-05	0.631412	1e-05	0.088967	0.279591
		BOO006	BOO006	BOO006	1e-05	1e-05	0.535662	1e-05	0.120066	0.344242

## Sheet: Supplementary Figure 3a
Supplementary Figure 3a
		Population	Population_display	colorNr	symbolNr	rowNr	columnNr			Individual	PC1	PC2	PC3	PC4	Population
	Data 1. Aesthetics	Abkhasian	Abkhasian	1	1	0	1		Data 2. PCA UDGhalf	BOO001	0.0073	0.0166	0.0214	0.0052	BOO001
		Adygei	Adygei	1	2	1	1			BOO002	0.0081	0.016	0.0217	0.0044	BOO002
		Albanian	Albanian	1	3	2	1			BOO003	0.0085	0.0167	0.0202	0.0048	BOO003
		Armenian	Armenian	1	4	3	1			BOO004	0.0075	0.0158	0.022	0.0048	BOO004
		Assyrian	Assyrian	1	5	4	1			BOO005	0.0084	0.0159	0.0213	0.0046	BOO005
		Balkar	Balkar	1	6	5	1			BOO006	0.0072	0.02	0.0235	0.005	BOO006
		Basque	Basque	1	7	6	1			CHV001	0.008	0.0072	0.0137	0.0037	CHV001
		BedouinA	BedouinA	1	8	7	1			CHV002	0.0081	0.0076	0.0143	0.0043	CHV002
		BedouinB	BedouinB	1	9	8	1			JK1963	0.0058	0.0176	0.0179	0.0039	JK1963
		Belarusian	Belarusian	1	10	9	1			JK1967	0.0075	0.012	0.0154	0.0036	JK1967
		Bulgarian	Bulgarian	1	11	10	1			JK1968	0.0073	0.0084	0.0155	0.0034	JK1968
		Canary_Islander	Canary Islander	1	12	11	1			JK1970	0.0074	0.0102	0.014	0.0042	JK1970
		Chechen	Chechen	1	0	12	1			JK2065	0.0072	-0.0014	0.0046	0.0005	JK2065
		Chuvash	Chuvash	2	1	13	1			JK2066	0.0057	0.0114	0.0111	-0.0021	JK2066
		Croatian	Croatian	2	2	14	1			JK2067	0.0028	0.0162	0.014	0.0001	JK2067
		Cypriot	Cypriot	2	3	15	1			Saami001	0.0083	0.0079	0.0131	0.0034	ModernSaami
		Czech	Czech	2	4	16	1			BOO001.pmd	0.0069	0.0156	0.0212	0.0046	BOO001.pmd
		Druze	Druze	2	5	17	1			BOO002.pmd	0.0083	0.0087	0.0184	0.0025	BOO002.pmd
		English	English	2	6	18	1			BOO003.pmd	0.0078	0.0172	0.0169	0.0045	BOO003.pmd
		Estonian	Estonian	2	7	19	1			BOO004.pmd	0.0082	0.0175	0.0224	0.005	BOO004.pmd
		Finnish	Finnish	2	8	20	1			BOO005.pmd	0.0088	0.0164	0.0222	0.0053	BOO005.pmd
		French	French	2	9	21	1			BOO006.pmd	0.0058	0.0225	0.0214	0.003	BOO006.pmd
		Georgian	Georgian	2	10	22	1			CHV001.pmd	0.0075	0.0045	0.0143	0.0065	CHV001.pmd
		German	German	2	11	23	1			CHV002.pmd	0.0069	0.0099	0.0106	0.0041	CHV002.pmd
		Greek	Greek	2	12	24	1			JK1963.pmd	0.0094	-0.0088	0.0239	-0.0008	JK1963.pmd
		Hungarian	Hungarian	2	0	25	1			JK1967.pmd	-0.0078	-0.0176	0.0703	-0.0204	JK1967.pmd
		Icelandic	Icelandic	3	1	26	1			JK1968.pmd	0.0104	0.0047	0.0179	0.0018	JK1968.pmd
		Iranian	Iranian	3	2	27	1			JK1970.pmd	0.0078	0.0049	0.0163	0.004	JK1970.pmd
		Irish	Irish	3	3	28	1			JK2065.pmd	0.0019	0.0007	0.0024	0.0011	JK2065.pmd
		Irish_Ulster	Irish Ulster	3	4	29	1			JK2066.pmd	0.0011	0.0123	0.0271	0.0072	JK2066.pmd
		Italian_North	Italian North	3	5	30	1			JK2067.pmd	-0.0082	0.0007	-0.0282	0.0148	JK2067.pmd
		Italian_South	Italian South	3	6	31	1			abh107	-0.0031	0.0102	-0.0018	-0.0025	Abkhasian
		Jew_Ashkenazi	Jew Ashkenazi	3	7	32	1			abh119	-0.0032	0.0098	-0.0021	-0.0027	Abkhasian
		Jew_Georgian	Jew Georgian	3	8	33	1			abh122	-0.0028	0.0086	-0.0017	-0.0026	Abkhasian
		Jew_Iranian	Jew Iranian	3	9	34	1			abh133	-0.0031	0.0111	-0.0021	-0.0032	Abkhasian
		Jew_Iraqi	Jew Iraqi	3	10	35	1			abh147	-0.003	0.01	-0.0021	-0.003	Abkhasian
		Jew_Libyan	Jew Libyan	3	11	36	1			abh154	-0.0038	0.0094	-0.0024	-0.0024	Abkhasian
		Jew_Moroccan	Jew Moroccan	3	12	37	1			abh24	-0.004	0.009	-0.0026	-0.0023	Abkhasian
		Jew_Tunisian	Jew Tunisian	3	0	38	1			abh27	-0.0028	0.0095	-0.0015	-0.0033	Abkhasian
		Jew_Turkish	Jew Turkish	4	1	39	1			abh41	-0.0027	0.0106	-0.0006	-0.0026	Abkhasian
		Jew_Yemenite	Jew Yemenite	4	2	40	1			HGDP01381	-0.0007	0.0107	0.0011	-0.0014	Adygei
		Jordanian	Jordanian	4	3	41	1			HGDP01382	-0.001	0.0093	0.0008	-0.0017	Adygei
		Kumyk	Kumyk	4	4	42	1			HGDP01383	-0.0014	0.0089	-0.0002	-0.0026	Adygei
		Lebanese	Lebanese	4	5	43	1			HGDP01385	-0.0009	0.0093	0.0012	-0.0017	Adygei
		Lebanese_Christian	Lebanese Christian	4	6	44	1			HGDP01386	-0.0014	0.0093	-0.001	-0.0017	Adygei
		Lebanese_Muslim	Lebanese Muslim	4	7	45	1			HGDP01387	-0.0012	0.0094	0.0005	-0.002	Adygei
		Lezgin	Lezgin	4	8	46	1			HGDP01396	0.0008	0.0079	0.0026	-0.0012	Adygei
		Lithuanian	Lithuanian	4	9	47	1			HGDP01397	-0.0007	0.01	0.0012	-0.0011	Adygei
		Maltese	Maltese	4	10	48	1			HGDP01398	-0.002	0.0101	-0.0005	-0.0022	Adygei
		Mordovian	Mordovian	4	11	49	1			HGDP01399	-0.0015	0.0096	-0.0005	-0.0021	Adygei
		North_Ossetian	North Ossetian	4	12	50	1			HGDP01400	-0.0014	0.0097	0.0003	-0.0019	Adygei
		Norwegian	Norwegian	4	0	51	1			HGDP01401	-0.0014	0.0098	-0.0002	-0.0015	Adygei
		Orcadian	Orcadian	5	1	52	1			HGDP01402	-0.0004	0.009	-0.001	-0.0022	Adygei
		Palestinian	Palestinian	5	2	53	1			HGDP01403	-0.0012	0.0082	0	-0.002	Adygei
		Polish	Polish	5	3	54	1			HGDP01404	-0.0017	0.0106	0.0014	-0.002	Adygei
		Romanian	Romanian	5	4	55	1			NA13626	-0.0011	0.0102	0.0013	-0.0017	Adygei
		Russian	Russian	5	5	56	1			ALB191	0.0018	0.0004	-0.0014	-0.0004	Albanian
		Saami.DG	Saami.DG	5	6	57	1			ALB202	0.001	0.0003	-0.0022	-0.0009	Albanian
		Sardinian	Sardinian	5	7	58	1			ALB212	0.0009	-0.0015	-0.0027	-0.0006	Albanian
		Saudi	Saudi	5	8	59	1			ALB213	0.001	-0.0003	-0.0021	-0.0008	Albanian
		Scottish	Scottish	5	9	60	1			ALB220	0.0004	-0.0005	-0.002	-0.0004	Albanian
		Shetlandic	Shetlandic	5	10	61	1			ALB230	0.0015	-0.0009	-0.0018	-0.0007	Albanian
		Sicilian	Sicilian	5	11	62	1			MA968.MA976.SG	0.0057	0.0039	0.0072	0.0016	Ardu1
		Sorb	Sorb	5	12	63	1			MA969.SG	0.0065	0.004	0.0063	0.0015	Ardu2
		Spanish	Spanish	5	0	64	1			armenia102	-0.0037	0.0058	-0.0028	-0.0012	Armenian
		Spanish_North	Spanish North	6	1	65	1			armenia106	-0.0041	0.0061	-0.0035	-0.0019	Armenian
		Syrian	Syrian	6	2	66	1			armenia139	-0.0052	0.004	-0.0037	-0.0015	Armenian
		Turkish	Turkish	6	3	67	1			armenia162	-0.0048	0.0057	-0.0033	-0.0021	Armenian
		Ukrainian	Ukrainian	6	4	68	1			armenia176	-0.0045	0.0052	-0.0029	-0.0019	Armenian
		Karelia_HG	Karelia HG	6	5	69	1			armenia191	-0.004	0.006	-0.0031	-0.0021	Armenian
		Motala_HG	Motala HG	6	6	70	1			armenia279	-0.0054	0.0054	-0.0033	-0.0015	Armenian
		Samara_HG	Samara HG	6	7	71	1			armenia293	-0.0045	0.0065	-0.0032	-0.0018	Armenian
		Narva_LT	Narva HG	6	8	72	1			armenia86	-0.0039	0.0051	-0.0032	-0.0017	Armenian
		Kunda_LT	Kunda HG	6	9	73	1			armenia91	-0.0052	0.005	-0.0028	-0.0017	Armenian
		Popovo	Popovo HG	6	10	74	1			bal102	-0.0009	0.0096	0.0012	-0.0018	Balkar
		Ardu1	Ardu1	6	11	75	1			bal124	-0.001	0.0093	0.001	-0.0016	Balkar
		Ardu2	Ardu2	6	12	76	1			bal136	-0.001	0.0093	0.0019	-0.0019	Balkar
		Baltic_BA	Baltic BA	6	0	77	1			bal22	-0.001	0.0094	0.0008	-0.0019	Balkar
		Baltic_EMN_Narva	Baltic EMN Narva	7	1	78	1			bal41	-0.0011	0.0101	0.0005	-0.0013	Balkar
		Baltic_LN	Baltic LN	7	2	79	1			bal42	-0.0008	0.0099	0.0003	-0.001	Balkar
		Baltic_Mesolithic	Baltic Mesolithic	7	3	80	1			bal45	-0.0011	0.0103	0.0003	-0.0016	Balkar
		Baltic_MN_CCC	Baltic MN CCC	7	4	81	1			bal50	-0.0008	0.0089	0.0008	-0.0022	Balkar
		EHG	EHG	7	5	82	1			bal64	-0.001	0.0102	0.0014	-0.0015	Balkar
		EN_TRB	EN TRB	7	6	83	1			bal97	-0.0018	0.0106	0.0017	-0.0016	Balkar
		Kudrukula2	Kudrukula2	7	7	84	1			Kivutkalns153	0.0093	0.0015	0.0095	0.0027	Baltic_BA
		Kudrukula3	Kudrukula3	7	8	85	1			Kivutkalns164	0.01	0.0024	0.0109	0.002	Baltic_BA
		Kunila1	Kunila1	7	9	86	1			Kivutkalns19	0.0099	0.0003	0.0104	0.003	Baltic_BA
		Latvia_HG1	Latvia HG1	7	10	87	1			Kivutkalns194	0.0087	0.0009	0.0083	0.0033	Baltic_BA
		Latvia_HG2	Latvia HG2	7	11	88	1			Kivutkalns207	0.0095	0.0014	0.0101	0.0029	Baltic_BA
		Latvia_HG3	Latvia HG3	7	12	89	1			Kivutkalns209	0.0092	0.0018	0.0107	0.0038	Baltic_BA
		Latvia_LN1	Latvia LN1	7	0	90	1			Kivutkalns215	0.0093	0.0008	0.0084	0.0022	Baltic_BA
		Latvia_MN1	Latvia MN1	8	1	91	1			Kivutkalns222	0.0093	0.0005	0.0096	0.003	Baltic_BA
		Latvia_MN2	Latvia MN2	8	2	92	1			Kivutkalns25	0.0092	0.0013	0.009	0.0031	Baltic_BA
		Scandinavia_LNBA	Scandinavia LNBA	8	3	93	1			Kivutkalns42	0.0092	0.001	0.0095	0.0034	Baltic_BA
		SHG	SHG	8	4	94	1			Turlojiske1	0.0088	0.0011	0.0088	0.0017	Baltic_BA
		Sope	Sope	8	5	95	1			Turlojiske1932	0.0082	0.0012	0.007	0.0017	Baltic_BA
		Ukraine_HG1	Ukraine HG1	8	6	96	1			Turlojiske3	0.0085	0.0011	0.0082	0.0014	Baltic_BA
		Ukraine_N1	Ukraine N1	8	7	97	1			Turlojiske5	0.0094	0.0019	0.0066	0.0035	Baltic_BA
		TRB_Sweden_MN.SG	TRB Sweden MN	8	8	98	1			Donkalnis1	0.0115	-0.0066	0.0088	0.0045	Baltic_EMN_Narva
		PWC_Sweden_NHG.SG	PWC Sweden NHG	8	9	99	1			Donkalnis6	0.0157	-0.01	0.0104	0.0045	Baltic_EMN_Narva
		Sweden_HG.SG	Sweden HG	8	10	100	1			Donkalnis7	0.0149	-0.0046	0.0123	0.0043	Baltic_EMN_Narva
										Kivisaare3	0.0145	-0.0053	0.0114	0.0048	Baltic_EMN_Narva
										Kretuonas1	0.0149	-0.0063	0.0111	0.0044	Baltic_EMN_Narva
										Kretuonas2	0.0156	-0.0074	0.0113	0.0045	Baltic_EMN_Narva
										Kretuonas4	0.0159	-0.0072	0.012	0.0041	Baltic_EMN_Narva
										Spiginas1	0.016	-0.0094	0.0109	0.0045	Baltic_EMN_Narva
										Veibri4	0.0152	-0.0028	0.0124	0.004	Baltic_EMN_Narva
										Gyvakarai1	0.0063	0.0053	0.0097	0.0016	Baltic_LN
										Plinkaigalis241	0.0059	0.0019	0.0039	0.0008	Baltic_LN
										Plinkaigalis242	0.008	0.0066	0.0092	0.0015	Baltic_LN
										Spiginas2	0.0088	0	0.0102	0.0037	Baltic_LN
										Donkalnis4	0.0161	-0.0115	0.0063	0.0051	Baltic_Mesolithic
										Spiginas4	0.0157	-0.0094	0.0113	0.0043	Baltic_Mesolithic
										Tamula1	0.0129	0.0013	0.0134	0.0029	Baltic_MN_CCC
										Tamula3	0.0143	0.0023	0.0153	0.0038	Baltic_MN_CCC
										BAS22	0.0055	-0.0087	-0.0037	-0.0002	Basque
										BAS25	0.0054	-0.0087	-0.0043	-0.0012	Basque
										BAS27	0.0052	-0.0088	-0.0054	-0.0009	Basque
										BAS28	0.0055	-0.0087	-0.0051	-0.0008	Basque
										BAS30	0.0054	-0.0099	-0.004	-0.0006	Basque
										BAS31	0.0055	-0.0089	-0.0044	-0.001	Basque
										BAS32	0.0048	-0.009	-0.0054	-0.0009	Basque
										BAS33	0.005	-0.0085	-0.0044	-0.0011	Basque
										BAS35	0.0056	-0.0086	-0.0048	-0.0013	Basque
										HGDP01357	0.0048	-0.0088	-0.0051	-0.0008	Basque
										HGDP01358	0.0052	-0.0091	-0.0042	-0.0008	Basque
										HGDP01359	0.0055	-0.0087	-0.0048	-0.0006	Basque
										HGDP01360	0.0063	-0.0097	-0.0041	-0.0009	Basque
										HGDP01362	0.0054	-0.0088	-0.0044	-0.0006	Basque
										HGDP01363	0.0053	-0.0085	-0.0038	-0.0006	Basque
										HGDP01364	0.0045	-0.0082	-0.0043	-0.0008	Basque
										HGDP01365	0.0049	-0.0086	-0.0046	-0.0004	Basque
										HGDP01366	0.0054	-0.0084	-0.0037	-0.0005	Basque
										HGDP01367	0.0057	-0.0084	-0.0048	-0.0007	Basque
										HGDP01368	0.0049	-0.0076	-0.0046	-0.0011	Basque
										HGDP01370	0.0053	-0.0091	-0.0047	-0.0008	Basque
										HGDP01371	0.0056	-0.008	-0.0041	-0.001	Basque
										HGDP01373	0.0052	-0.0092	-0.004	-0.0008	Basque
										HGDP01374	0.0053	-0.0098	-0.0037	-0.0008	Basque
										HGDP01375	0.005	-0.0087	-0.0053	-0.0013	Basque
										HGDP01377	0.0053	-0.0085	-0.0052	-0.0006	Basque
										HGDP01378	0.0052	-0.0084	-0.0038	-0.0008	Basque
										HGDP01379	0.0055	-0.0092	-0.0045	-0.001	Basque
										HGDP01380	0.0053	-0.0096	-0.0051	-0.0009	Basque
										HGDP00609	-0.01	-0.0026	0.0019	0.0034	BedouinA
										HGDP00611	-0.0114	-0.004	0.0009	0.0054	BedouinA
										HGDP00613	-0.0091	0.0001	-0.0001	0.0037	BedouinA
										HGDP00614	-0.0095	-0.0012	0.0001	0.0025	BedouinA
										HGDP00615	-0.009	-0.0011	0.0006	0.002	BedouinA
										HGDP00619	-0.0092	-0.0017	-0.0008	0.0022	BedouinA
										HGDP00620	-0.0113	-0.0023	0.0014	0.0046	BedouinA
										HGDP00622	-0.0099	-0.0027	0.0022	0.0025	BedouinA
										HGDP00625	-0.0088	-0.0028	0.003	0.0012	BedouinA
										HGDP00626	-0.0091	-0.0019	0.0012	0.0024	BedouinA
										HGDP00628	-0.0089	-0.0014	0.0025	0.0024	BedouinA
										HGDP00629	-0.0094	-0.0025	0.0015	0.0029	BedouinA
										HGDP00632	-0.011	-0.0031	0.0024	0.0037	BedouinA
										HGDP00634	-0.0107	-0.0025	0.0021	0.0042	BedouinA
										HGDP00635	-0.0096	-0.0019	0.0009	0.0031	BedouinA
										HGDP00637	-0.0105	-0.0021	0.0015	0.0029	BedouinA
										HGDP00638	-0.0111	-0.0037	0.0011	0.0046	BedouinA
										HGDP00639	-0.0105	-0.0054	0.0061	0.0006	BedouinA
										HGDP00640	-0.011	-0.0033	0.0011	0.0055	BedouinA
										HGDP00642	-0.0097	-0.0014	0.0009	0.0015	BedouinA
										HGDP00644	-0.0085	-0.0009	0.0002	0.0025	BedouinA
										HGDP00645	-0.0096	-0.001	-0.0005	0.0032	BedouinA
										HGDP00646	-0.012	-0.0041	0.0011	0.0054	BedouinA
										HGDP00647	-0.0094	-0.0022	0.0009	0.0028	BedouinA
										HGDP00654	-0.0075	0.0007	0.0016	0.0006	BedouinA
										HGDP00607	-0.015	-0.0123	0.0155	-0.0006	BedouinB
										HGDP00608	-0.0122	-0.0077	0.0075	-0.0001	BedouinB
										HGDP00610	-0.0154	-0.0159	0.0192	-0.0019	BedouinB
										HGDP00612	-0.0162	-0.0169	0.0212	-0.0026	BedouinB
										HGDP00616	-0.0151	-0.0178	0.0213	-0.0021	BedouinB
										HGDP00618	-0.0157	-0.016	0.0191	-0.0021	BedouinB
										HGDP00623	-0.0154	-0.0143	0.015	-0.0006	BedouinB
										HGDP00624	-0.0147	-0.0122	0.014	-0.0012	BedouinB
										HGDP00630	-0.0168	-0.02	0.0268	-0.0028	BedouinB
										HGDP00631	-0.0164	-0.0171	0.0211	-0.002	BedouinB
										HGDP00636	-0.0139	-0.01	0.0133	-0.001	BedouinB
										HGDP00641	-0.0141	-0.0125	0.0165	-0.0014	BedouinB
										HGDP00643	-0.0144	-0.0132	0.0159	-0.0016	BedouinB
										HGDP00648	-0.0142	-0.0132	0.0183	-0.0016	BedouinB
										HGDP00649	-0.0156	-0.0167	0.0224	-0.0025	BedouinB
										HGDP00650	-0.0137	-0.0126	0.0175	-0.002	BedouinB
										HGDP00651	-0.014	-0.0116	0.0121	-0.0003	BedouinB
										HGDP00653	-0.0146	-0.0117	0.017	-0.0015	BedouinB
										HGDP00701	-0.015	-0.0151	0.0209	-0.0024	BedouinB
										bel110c	0.0071	0.0012	0.0058	0.0017	Belarusian
										bel23s	0.008	0.0009	0.0054	0.0011	Belarusian
										bel30s	0.0073	0	0.0054	0.001	Belarusian
										bel43s	0.0075	0.001	0.0058	0.001	Belarusian
										bel72c	0.0067	0.0011	0.0055	0.001	Belarusian
										bel82s	0.0072	0.0007	0.005	0.0008	Belarusian
										bel8s	0.0063	0.0006	0.0053	0.001	Belarusian
										bel93c	0.0076	0.0011	0.0057	0.0012	Belarusian
										belarusian23vp	0.0069	0.0018	0.0055	0.0007	Belarusian
										belarusian47zp	0.0073	0.0006	0.0042	0.0009	Belarusian
										BulgarianA1	0.0022	0.0004	-0.0003	0.0001	Bulgarian
										BulgarianA4	0.0032	-0.0003	0.0004	0.0002	Bulgarian
										BulgarianB1	0.0025	-0.0007	-0.0007	-0.0001	Bulgarian
										BulgarianB4	0.0022	0.0007	-0.0003	-0.0001	Bulgarian
										BulgarianC1	0.0015	0.0001	-0.0007	-0.0006	Bulgarian
										BulgarianD6	0.003	-0.0002	-0.0002	-0.0004	Bulgarian
										BulgarianE2	0.0028	0.0002	0.0002	-0.0001	Bulgarian
										BulgarianF1	0.0027	0.0005	0.0001	-0.0006	Bulgarian
										BulgarianF2	0.0029	0	-0.0001	0	Bulgarian
										BulgarianH2	0.0015	-0.0003	-0.0003	-0.0004	Bulgarian
										HG01694	0.0006	-0.0051	-0.0028	0.0008	Canary_Islander
										HG01695	0.0009	-0.0057	-0.0018	0.0013	Canary_Islander
										ch113	-0.0009	0.01	0.0007	-0.0019	Chechen
										ch126	-0.0008	0.0102	0.0009	-0.0018	Chechen
										ch16	-0.0011	0.0093	0.0011	-0.0016	Chechen
										ch174	-0.0002	0.0091	0.001	-0.0017	Chechen
										ch179	-0.0009	0.0096	0.0009	-0.0016	Chechen
										ch193	-0.0015	0.01	0.0009	-0.0016	Chechen
										ch21	-0.0004	0.0106	0.0013	-0.0018	Chechen
										ch3	-0.0011	0.0094	0.0015	-0.0012	Chechen
										ch31	-0.0006	0.0086	0.0006	-0.0022	Chechen
										Chuvash13	0.0059	0.0108	0.013	0.0025	Chuvash
										Chuvash20	0.006	0.0092	0.0119	0.0027	Chuvash
										Chuvash22	0.0056	0.0115	0.0123	0.0021	Chuvash
										Chuvash24	0.0063	0.0101	0.0115	0.0023	Chuvash
										Chuvash25	0.0066	0.0085	0.0126	0.0021	Chuvash
										Chuvash26	0.0058	0.0101	0.0119	0.0023	Chuvash
										Chuvash29	0.0062	0.0102	0.013	0.0027	Chuvash
										Chuvash31	0.0062	0.0103	0.0114	0.002	Chuvash
										Chuvash33	0.0058	0.0101	0.0124	0.0021	Chuvash
										Chuvash37	0.0057	0.0108	0.013	0.0024	Chuvash
										CRO103	0.0042	-0.0003	0.002	-0.0002	Croatian
										CRO107	0.0045	0.0002	0.0014	-0.0001	Croatian
										CRO153	0.0041	-0.0002	0.0015	-0.0002	Croatian
										CRO31	0.0043	-0.0008	0.0015	0.0002	Croatian
										CRO41	0.0046	-0.0002	0.0019	0	Croatian
										CRO47	0.0051	-0.0011	0.0007	0.0002	Croatian
										CRO48	0.0044	-0.0003	0.0001	-0.0001	Croatian
										CRO53	0.0046	-0.0009	0.0012	-0.0002	Croatian
										CRO66	0.0036	0.0004	0.0013	0.0004	Croatian
										CRO93	0.0043	-0.0008	0.0019	0.0003	Croatian
										CYP19	-0.004	0.0005	-0.0048	-0.0006	Cypriot
										CYP2	-0.004	0.0006	-0.0042	-0.0009	Cypriot
										CYP5	-0.0043	0.0013	-0.004	-0.0006	Cypriot
										Cyprus13AJ19	-0.0028	0.0005	-0.0028	-0.0007	Cypriot
										Cyprus21AJ19	-0.0053	0.0011	-0.004	-0.0008	Cypriot
										Cyprus22AJ19	-0.004	-0.0007	-0.004	-0.001	Cypriot
										Cyprus24AJ19	-0.0042	0.0004	-0.0042	-0.001	Cypriot
										Cyprus2AJ19	-0.0064	0.0005	-0.0045	-0.0007	Cypriot
										NA15724	0.0064	-0.0004	0.0027	0.0007	Czech
										NA15725	0.006	-0.0012	0.0027	0.0009	Czech
										NA15726	0.0057	-0.0007	0.0018	0.0001	Czech
										NA15727	0.0061	-0.0011	0.0026	0.0004	Czech
										NA15728	0.0057	-0.0008	0.0029	0.0002	Czech
										NA15729	0.0057	-0.0007	0.0026	0.0003	Czech
										NA15730	0.0055	-0.001	0.0023	-0.0001	Czech
										NA15731	0.0063	-0.0006	0.0027	0.0005	Czech
										NA15732	0.0065	0.0002	0.0032	0.0005	Czech
										NA15733	0.0061	0.0004	0.0029	0.0006	Czech
										HGDP00557	-0.0066	0.002	-0.0045	-0.0018	Druze
										HGDP00558	-0.0071	0.0021	-0.0058	-0.0023	Druze
										HGDP00559	-0.0062	0.0025	-0.0048	-0.0014	Druze
										HGDP00560	-0.0067	0.0035	-0.0059	-0.0021	Druze
										HGDP00561	-0.0063	0.0018	-0.0045	-0.0014	Druze
										HGDP00562	-0.0065	0.0024	-0.0044	-0.0019	Druze
										HGDP00563	-0.0065	0.0022	-0.0032	0	Druze
										HGDP00564	-0.0063	0.0023	-0.0052	-0.0016	Druze
										HGDP00565	-0.0069	0.0024	-0.0061	-0.002	Druze
										HGDP00566	-0.0065	0.001	-0.0019	-0.0006	Druze
										HGDP00567	-0.0074	0.0022	-0.0042	-0.0023	Druze
										HGDP00568	-0.0066	0.004	-0.0054	-0.0028	Druze
										HGDP00569	-0.0061	0.0017	-0.0035	-0.0012	Druze
										HGDP00571	-0.0054	0.0024	-0.0046	-0.0016	Druze
										HGDP00572	-0.0069	0.0027	-0.005	-0.0021	Druze
										HGDP00573	-0.0062	0.0022	-0.0041	-0.0018	Druze
										HGDP00574	-0.0074	0.0035	-0.0061	-0.003	Druze
										HGDP00575	-0.0065	0.0026	-0.0057	-0.0028	Druze
										HGDP00577	-0.0069	0.0025	-0.0039	-0.0014	Druze
										HGDP00578	-0.0064	0.001	-0.0047	-0.0008	Druze
										HGDP00579	-0.006	0.0009	-0.0035	-0.0011	Druze
										HGDP00580	-0.0055	0.002	-0.0027	-0.0006	Druze
										HGDP00582	-0.0065	0.0019	-0.004	-0.0006	Druze
										HGDP00583	-0.0071	0.0038	-0.0059	-0.0026	Druze
										HGDP00584	-0.0058	0.0027	-0.0029	-0.0007	Druze
										HGDP00586	-0.0063	0.0005	-0.003	-0.0011	Druze
										HGDP00587	-0.0054	0.0016	-0.0035	-0.0001	Druze
										HGDP00588	-0.0073	0.0027	-0.0044	-0.0014	Druze
										HGDP00591	-0.006	0.0026	-0.005	-0.0025	Druze
										HGDP00594	-0.0068	0.0013	-0.0048	-0.0017	Druze
										HGDP00595	-0.0061	0.0031	-0.0042	-0.0017	Druze
										HGDP00597	-0.0064	0.0014	-0.003	-0.001	Druze
										HGDP00598	-0.0067	0.002	-0.0047	-0.0013	Druze
										HGDP00599	-0.0055	0.0032	-0.0048	-0.0016	Druze
										HGDP00600	-0.006	0.0012	-0.003	-0.0005	Druze
										HGDP00601	-0.0072	0.0025	-0.0041	-0.0015	Druze
										HGDP00602	-0.0055	0.0013	-0.0035	-0.0012	Druze
										HGDP00604	-0.0068	0.0029	-0.0054	-0.0028	Druze
										HGDP00606	-0.0059	0.0019	-0.0041	-0.0013	Druze
										I0061	0.0132	0.008	0.0182	0.0037	EHG
										I0211	0.0138	0.0052	0.0178	0.0039	EHG
										Popovo2	0.0122	0.0055	0.0134	0.0049	EHG
										UzOO77	0.0128	0.0073	0.0179	0.0033	EHG
										Kvarlov5164	0.0022	-0.0109	-0.0061	0.0016	EN_TRB
										HG00126	0.0062	-0.0022	0	0	English
										HG00128	0.0057	-0.0023	0.0004	0	English
										HG00129	0.0062	-0.0023	0.0018	-0.0002	English
										HG00130	0.0054	-0.002	0.0004	0.0001	English
										HG00131	0.0054	-0.0017	0.0008	-0.0002	English
										HG00160	0.0062	-0.0017	0.0013	-0.0002	English
										HG00231	0.0056	-0.0009	0.0003	-0.0005	English
										HG00232	0.0056	-0.0019	0.0002	-0.0001	English
										HG00233	0.0058	-0.0032	0.0003	-0.0001	English
										HG00234	0.006	-0.0022	0.0007	-0.0002	English
										Est358	0.0086	0.0006	0.0067	0.0011	Estonian
										Est372	0.0088	0.001	0.0067	0.0015	Estonian
										Est375	0.0087	0.001	0.0062	0.0016	Estonian
										Est377	0.009	0.001	0.008	0.0011	Estonian
										Est380	0.0088	0.0011	0.007	0.0018	Estonian
										Est391	0.0091	0.001	0.0072	0.0013	Estonian
										Est393	0.0086	0.0009	0.0069	0.0012	Estonian
										Est394	0.0081	0.0008	0.007	0.0017	Estonian
										Est397	0.0081	0.0005	0.0068	0.0014	Estonian
										Est400	0.0077	0.0015	0.0058	0.0017	Estonian
										HG00171	0.0092	0.0033	0.0092	0.0022	Finnish
										HG00173	0.0085	0.0026	0.0086	0.0014	Finnish
										HG00174	0.0076	0.0008	0.0064	0.0012	Finnish
										HG00181	0.0056	0.0017	0.0058	0.0016	Finnish
										HG00182	0.0083	0.0034	0.0095	0.0017	Finnish
										HG00183	0.0077	0.0033	0.0074	0.0019	Finnish
										HG00190	0.0078	0.0013	0.007	0.0013	Finnish
										HG00266	0.0081	0.0023	0.0077	0.0018	Finnish
										HGDP00511	0.0048	-0.0029	0.0004	0.0001	French
										HGDP00512	0.0041	-0.0027	-0.0006	-0.0005	French
										HGDP00513	0.0044	-0.0032	-0.0013	-0.0002	French
										HGDP00514	0.0048	-0.0027	-0.0002	-0.0001	French
										HGDP00515	0.0053	-0.0031	-0.0003	0.0001	French
										HGDP00516	0.0039	-0.0015	-0.0012	-0.0006	French
										HGDP00517	0.0047	-0.0029	-0.0005	0	French
										HGDP00518	0.005	-0.0027	-0.0008	0	French
										HGDP00519	0.0057	-0.0018	0.0006	-0.0005	French
										HGDP00522	0.0044	-0.0025	-0.0015	-0.0007	French
										HGDP00523	0.0057	-0.0027	-0.0001	-0.0003	French
										HGDP00524	0.0042	-0.0043	-0.0019	-0.0006	French
										HGDP00525	0.0044	-0.0026	-0.0007	0.0001	French
										HGDP00526	0.0048	-0.0025	0	-0.0004	French
										HGDP00527	0.0049	-0.0024	0.0003	0.0001	French
										HGDP00528	0.0048	-0.0025	0.0002	-0.0002	French
										HGDP00529	0.0044	-0.0025	-0.0003	-0.0001	French
										HGDP00531	0.0046	-0.0058	-0.0031	-0.0003	French
										HGDP00533	0.0061	-0.0013	0.0002	-0.0007	French
										HGDP00534	0.0047	-0.0024	0.0008	0.0002	French
										HGDP00535	0.0057	-0.0019	0.0007	0	French
										HGDP00536	0.0033	-0.0034	-0.001	-0.0001	French
										HGDP00537	0.0042	-0.0028	-0.0015	-0.0001	French
										HGDP00538	0.0043	-0.0029	0.0001	0.0003	French
										HGDP00539	0.0042	-0.0037	-0.0016	-0.0004	French
										SouthFrench1112	0.0043	-0.0069	-0.0044	-0.0005	French
										SouthFrench1323	0.0049	-0.0068	-0.004	-0.0007	French
										SouthFrench3068	0.0048	-0.0068	-0.0039	-0.0003	French
										SouthFrench3326	0.0052	-0.0065	-0.0038	-0.0005	French
										SouthFrench3947	0.0045	-0.0065	-0.0033	-0.0003	French
										SouthFrench3951	0.0043	-0.0079	-0.0045	-0.0006	French
										SouthFrench4018	0.0047	-0.0077	-0.0048	-0.0008	French
										mg22	-0.0033	0.0089	-0.0029	-0.0031	Georgian
										mg23	-0.0036	0.0088	-0.0022	-0.0034	Georgian
										mg27	-0.0039	0.0096	-0.0026	-0.0031	Georgian
										mg31	-0.0032	0.0087	-0.0033	-0.003	Georgian
										mg34	-0.0033	0.0092	-0.003	-0.003	Georgian
										mg40	-0.0035	0.0096	-0.0027	-0.0026	Georgian
										mg43	-0.003	0.0102	-0.0026	-0.003	Georgian
										mg47	-0.0033	0.0089	-0.0035	-0.0026	Georgian
										mg49	-0.0037	0.0094	-0.0032	-0.0028	Georgian
										mg62	-0.0038	0.0093	-0.0035	-0.0033	Georgian
										GREEKGRALPOP10	0.0007	0.0003	-0.0013	-0.0009	Greek
										GREEKGRALPOP11	0.001	0	-0.0019	-0.0001	Greek
										GREEKGRALPOP12	0.0004	0.0007	-0.0019	-0.0008	Greek
										GREEKGRALPOP13	0.0006	-0.001	-0.0022	-0.0004	Greek
										GREEKGRALPOP14	0.0006	-0.001	-0.0025	-0.0005	Greek
										GREEKGRALPOP15	0.0013	0.0001	-0.0021	-0.0002	Greek
										GREEKGRALPOP16	0.0006	-0.0006	-0.0023	-0.0008	Greek
										GREEKGRALPOP17	0.0013	-0.0003	-0.0013	-0.0003	Greek
										GREEKGRALPOP18	0.0011	-0.0009	-0.0028	-0.0003	Greek
										GREEKGRALPOP3	0.0012	-0.0011	-0.0021	-0.0007	Greek
										GREEKGRALPOP4	0.0003	-0.0007	-0.0023	-0.0012	Greek
										GREEKGRALPOP5	0.0008	-0.0004	-0.0018	-0.0006	Greek
										GREEKGRALPOP8	0.0014	-0.0005	-0.0019	-0.0008	Greek
										GREEKGRALPOP9	0.0012	-0.0007	-0.0019	-0.0005	Greek
										NA17372	-0.0004	0.0002	-0.0012	-0.0002	Greek
										NA17373	0.0008	-0.0015	-0.002	-0.0011	Greek
										NA17374	-0.0041	0.0044	-0.0047	-0.002	Greek
										NA17375	-0.001	0.0005	-0.0026	-0.0007	Greek
										NA17376	-0.0029	0.0012	-0.0032	-0.0014	Greek
										NA17377	0.0011	0.0002	-0.0008	-0.0007	Greek
										HungarianC5	0.0055	0.0004	0.0036	0.0007	Hungarian
										HungarianD1	0.0038	0	0.0018	0.0001	Hungarian
										HungarianE5	0.0051	-0.0004	0.0022	0.0001	Hungarian
										HungarianH3	0.0052	-0.0007	0.0023	0.0006	Hungarian
										hungary15	0.0048	0.0001	0.0022	0.0005	Hungarian
										hungary2	0.0052	0.0003	0.0024	0.0007	Hungarian
										hungary20	0.0054	-0.0009	0.002	0.0007	Hungarian
										hungary3	0.0046	-0.0006	0.0016	0	Hungarian
										hungary6	0.0047	-0.0008	0.0015	0.0004	Hungarian
										hungary7	0.0054	0.0002	0.0021	0	Hungarian
										NA15199	0.0055	-0.0005	0.0019	0.0003	Hungarian
										NA15200	0.0056	-0.0007	0.0028	0.001	Hungarian
										NA15201	0.0051	-0.0003	0.0013	0.0003	Hungarian
										NA15202	0.0056	-0.0013	0.0024	0.0002	Hungarian
										NA15203	0.0056	-0.0004	0.0014	0.0002	Hungarian
										NA15204	0.0047	0.0003	0.0023	0.0006	Hungarian
										NA15205	0.0055	-0.0008	0.0026	0.0003	Hungarian
										NA15206	0.005	-0.0011	0.0011	0.0002	Hungarian
										NA15207	0.0049	0.0006	0.0023	0.0006	Hungarian
										NA15208	0.0053	-0.001	0.0019	0.0007	Hungarian
										NA15755	0.0077	-0.0026	0.0024	0.0005	Icelandic
										NA15756	0.0068	-0.0018	0.0026	0.0002	Icelandic
										NA15757	0.0065	-0.0013	0.0015	0	Icelandic
										NA15758	0.0066	-0.0006	0.0034	0.0004	Icelandic
										NA15759	0.0069	-0.0014	0.0019	0.0003	Icelandic
										NA15760	0.0071	-0.0009	0.0028	0.0008	Icelandic
										NA15761	0.0072	-0.001	0.0033	0.0006	Icelandic
										NA15762	0.007	-0.0009	0.0025	-0.0002	Icelandic
										NA15763	0.0071	-0.0011	0.0023	0.0001	Icelandic
										NA15764	0.0062	-0.0014	0.0022	-0.0002	Icelandic
										NA15765	0.0072	-0.0016	0.0033	0.0005	Icelandic
										NA15766	0.0069	-0.0012	0.0022	-0.0004	Icelandic
										iran11	-0.0038	0.0082	-0.0014	-0.0017	Iranian
										iran14	-0.0036	0.0072	0.0003	-0.0002	Iranian
										iran16	-0.0043	0.008	-0.0006	-0.0009	Iranian
										iran17	-0.0045	0.0079	0.001	0.0001	Iranian
										iran19	-0.0043	0.0067	0.0002	-0.0006	Iranian
										iran2	-0.0038	0.0087	0.0008	-0.0002	Iranian
										iran20	-0.0045	0.0077	0.0001	-0.0006	Iranian
										iran3	-0.0049	0.0072	0.0004	-0.0004	Iranian
										HGDP01147	0.0026	-0.003	-0.0035	-0.0006	Italian_North
										HGDP01151	0.0029	-0.0037	-0.0038	-0.0009	Italian_North
										HGDP01152	0.0019	-0.003	-0.0032	-0.0006	Italian_North
										HGDP01153	0.0021	-0.0036	-0.0033	-0.0007	Italian_North
										HGDP01155	0.0018	-0.0032	-0.0032	-0.0007	Italian_North
										HGDP01156	0.0019	-0.0039	-0.0037	-0.0012	Italian_North
										HGDP01157	0.0025	-0.0024	-0.0034	-0.0006	Italian_North
										HGDP01161	0.0007	-0.0027	-0.0034	-0.0006	Italian_North
										HGDP01162	0.0008	-0.0016	-0.0032	-0.0008	Italian_North
										HGDP01163	0.001	-0.0017	-0.0027	-0.0005	Italian_North
										HGDP01164	0.001	-0.0031	-0.0034	-0.0009	Italian_North
										HGDP01166	0.0012	-0.0026	-0.0036	-0.0007	Italian_North
										HGDP01167	0.0009	-0.002	-0.0029	-0.0007	Italian_North
										HGDP01168	0.0011	-0.0021	-0.0034	-0.0006	Italian_North
										HGDP01169	0.0007	-0.0023	-0.0029	-0.001	Italian_North
										HGDP01171	0.002	-0.0032	-0.0028	-0.001	Italian_North
										HGDP01172	0.0017	-0.0024	-0.0027	-0.001	Italian_North
										HGDP01173	0.0026	-0.0032	-0.0034	-0.0006	Italian_North
										HGDP01174	0.0014	-0.0038	-0.0034	-0.0008	Italian_North
										HGDP01177	0.0024	-0.0037	-0.0039	-0.0002	Italian_North
										BEL57	-0.0015	-0.001	-0.0041	-0.0004	Italian_South
										AshkenaziJew5704	-0.002	-0.0002	-0.0029	-0.0004	Jew_Ashkenazi
										AshkenaziJew5728	-0.0013	-0.0003	-0.0026	0.0001	Jew_Ashkenazi
										AshkenaziJew5779	-0.0022	-0.0008	-0.0031	-0.0001	Jew_Ashkenazi
										AshkenaziJew5782	-0.0018	-0.0007	-0.0034	-0.0007	Jew_Ashkenazi
										AshkenaziJew5783	-0.0011	-0.0002	-0.0016	-0.0002	Jew_Ashkenazi
										AshkenaziJew5788	-0.0018	-0.0009	-0.0031	-0.0003	Jew_Ashkenazi
										AshkenaziJew5790	-0.0016	-0.0022	-0.0024	0	Jew_Ashkenazi
										GeorgianJew1577	-0.0047	0.0049	-0.0028	-0.0022	Jew_Georgian
										GeorgianJew1594	-0.0052	0.0053	-0.0033	-0.0019	Jew_Georgian
										GeorgianJew1607	-0.0048	0.0057	-0.0023	-0.0009	Jew_Georgian
										GeorgianJew1654	-0.0054	0.0049	-0.0032	-0.0009	Jew_Georgian
										GeorgianJew1671	-0.005	0.0052	-0.0029	-0.0015	Jew_Georgian
										GeorgianJew1883	-0.0049	0.0056	-0.002	-0.0014	Jew_Georgian
										GeorgianJew1971	-0.0047	0.0049	-0.002	-0.0016	Jew_Georgian
										IranianJew1132	-0.0061	0.0043	-0.0034	-0.0011	Jew_Iranian
										IranianJew1143	-0.0066	0.0041	-0.0037	-0.0014	Jew_Iranian
										IranianJew1159	-0.0062	0.0045	-0.0031	-0.0016	Jew_Iranian
										IranianJew1409	-0.0059	0.0052	-0.0029	-0.0014	Jew_Iranian
										IranianJew1513	-0.0061	0.0046	-0.0029	-0.0014	Jew_Iranian
										IranianJew1556	-0.0058	0.0039	-0.0029	-0.0016	Jew_Iranian
										IranianJew1557	-0.0047	0.0057	-0.002	-0.0007	Jew_Iranian
										IranianJew1832	-0.0057	0.0044	-0.0026	-0.001	Jew_Iranian
										IranianJew1845	-0.0061	0.0045	-0.0022	-0.0008	Jew_Iranian
										IraqiJew1417	-0.0064	0.0033	-0.0035	-0.0014	Jew_Iraqi
										IraqiJew1430	-0.0064	0.0035	-0.0033	-0.0015	Jew_Iraqi
										IraqiJew1771	-0.0059	0.0033	-0.0034	-0.001	Jew_Iraqi
										IraqiJew4061	-0.0063	0.003	-0.0029	-0.0012	Jew_Iraqi
										IraqiJew4241	-0.0063	0.004	-0.0029	-0.001	Jew_Iraqi
										IraqiJew4291	-0.0064	0.0029	-0.0036	-0.0009	Jew_Iraqi
										LibyanJew1104	-0.0053	-0.0014	-0.0038	0.0009	Jew_Libyan
										LibyanJew1263	-0.0061	-0.0032	-0.0041	0.0015	Jew_Libyan
										LibyanJew1438	-0.0066	-0.0031	-0.0046	0.0024	Jew_Libyan
										LibyanJew1462	-0.0052	-0.0022	-0.0049	0.0005	Jew_Libyan
										LibyanJew1601	-0.0056	-0.002	-0.0041	0.0012	Jew_Libyan
										LibyanJew1605	-0.0056	-0.0024	-0.0041	0.0017	Jew_Libyan
										LibyanJew1611	-0.0052	-0.0025	-0.0042	0.0007	Jew_Libyan
										LibyanJew1639	-0.0061	-0.0021	-0.0035	0.0008	Jew_Libyan
										LibyanJew1659	-0.0059	-0.0033	-0.0048	0.0021	Jew_Libyan
										MoroccanJew4634	-0.0042	-0.0014	-0.0031	0.0005	Jew_Moroccan
										MoroccanJew4683	-0.004	-0.0016	-0.0041	0.0002	Jew_Moroccan
										MoroccanJew4692	-0.0044	-0.0022	-0.0043	0.0003	Jew_Moroccan
										MoroccanJew4789	-0.004	-0.0014	-0.0041	0.0005	Jew_Moroccan
										MoroccanJew5126	-0.004	-0.0024	-0.0043	0.0005	Jew_Moroccan
										MoroccanJew5168	-0.0042	-0.0014	-0.0031	0.0008	Jew_Moroccan
										TunisianJew1170	-0.0055	-0.0028	-0.004	0.0004	Jew_Tunisian
										TunisianJew1421	-0.006	-0.002	-0.0049	0.0011	Jew_Tunisian
										TunisianJew1507	-0.0067	-0.0028	-0.0043	0.0016	Jew_Tunisian
										TunisianJew1511	-0.0054	-0.0022	-0.0035	0.0006	Jew_Tunisian
										TunisianJew1531	-0.0054	-0.0028	-0.0047	0.0006	Jew_Tunisian
										TunisianJew1544	-0.0048	-0.0016	-0.0038	0.0006	Jew_Tunisian
										TunisianJew1763	-0.0061	-0.003	-0.0042	0.0011	Jew_Tunisian
										SephardiJewTurkey4950	-0.0027	-0.0004	-0.0028	-0.0002	Jew_Turkish
										SephardiJewTurkey4953	-0.0042	-0.0022	-0.0034	0	Jew_Turkish
										SephardiJewTurkey4955	-0.0033	-0.0005	-0.0029	0.0001	Jew_Turkish
										SephardiJewTurkey5033	-0.0036	-0.0017	-0.0042	-0.0002	Jew_Turkish
										SephardiJewTurkey5075	-0.0028	-0.0008	-0.0025	-0.0009	Jew_Turkish
										SephardiJewTurkey5832	-0.0041	-0.0006	-0.0036	-0.0005	Jew_Turkish
										SephardiJewTurkey5877	-0.0032	-0.0004	-0.0039	-0.0004	Jew_Turkish
										SephardiJewTurkey6077	-0.0039	-0.0019	-0.0034	-0.0006	Jew_Turkish
										YemeniteJew4667	-0.0118	-0.0044	0.0009	0.0046	Jew_Yemenite
										YemeniteJew4675	-0.0103	-0.0018	-0.0015	0.0018	Jew_Yemenite
										YemeniteJew4684	-0.0109	-0.0024	-0.0004	0.0045	Jew_Yemenite
										YemeniteJew4695	-0.0115	-0.0036	0.0003	0.0037	Jew_Yemenite
										YemeniteJew4937	-0.0109	-0.0017	0.0001	0.0029	Jew_Yemenite
										YemeniteJew4938	-0.0105	-0.0021	0.0006	0.0014	Jew_Yemenite
										YemeniteJew4960	-0.0105	-0.0032	0.0003	0.0026	Jew_Yemenite
										YemeniteJew5433	-0.0108	-0.0032	-0.0001	0.0019	Jew_Yemenite
										Jordan214	-0.0069	0.0009	-0.0014	0.0016	Jordanian
										Jordan307	-0.0077	-0.0015	0.0015	0.0029	Jordanian
										Jordan384	-0.0084	-0.0003	-0.0012	0.0026	Jordanian
										Jordan445	-0.0076	-0.0002	-0.0024	0.0017	Jordanian
										Jordan503	-0.0067	0.0026	-0.0001	0.0015	Jordanian
										Jordan543	-0.0076	-0.0005	-0.0007	0.0018	Jordanian
										Jordan603	-0.0082	0.0009	-0.0009	0.0047	Jordanian
										Jordan62	-0.0094	-0.0002	-0.0004	0.0035	Jordanian
										Jordan646	-0.0078	0.0007	-0.0007	0.0016	Jordanian
										MA974.SG	0.0149	0.0039	0.0151	0.0045	Kudrukula2
										MA975.SG	0.0116	0.0039	0.0159	0.0049	Kudrukula3
										kumyks40	-0.0022	0.0069	-0.0014	-0.0018	Kumyk
										kumyks41	-0.0005	0.0094	0.0016	-0.0013	Kumyk
										kumyks44	-0.0015	0.0094	0.0016	-0.0011	Kumyk
										kumyks90	0	0.0091	0.0002	-0.0012	Kumyk
										kumyks93	-0.001	0.0097	0.0007	-0.0016	Kumyk
										kumyks94	-0.0014	0.0094	0.0016	-0.0008	Kumyk
										kumyks97	-0.0005	0.0078	0.0011	-0.001	Kumyk
										kumyks98	-0.0011	0.009	0.001	-0.0014	Kumyk
										MA971.SG	0.0055	0.004	0.0057	0.0029	Kunila1
										Latvia_HG1.SG	0.0146	-0.0068	0.0124	0.0041	Latvia_HG1
										Latvia_HG2.SG	0.0155	-0.0075	0.0126	0.005	Latvia_HG2
										Latvia_HG3.SG	0.0154	-0.006	0.0131	0.0044	Latvia_HG3
										Latvia_LN1.SG	0.008	0.009	0.0094	0.0015	Latvia_LN1
										Latvia_MN1.SG	0.0136	-0.007	0.0111	0.0054	Latvia_MN1
										Latvia_MN2.SG	0.0128	0.0057	0.0172	0.0044	Latvia_MN2
										Lebanon1	-0.0062	0.0014	-0.0027	-0.0006	Lebanese
										Lebanon2	-0.0062	0.0012	-0.0018	-0.0005	Lebanese
										Lebanon3	-0.0059	0.0007	-0.0018	0.0007	Lebanese
										Lebanon4	-0.0114	-0.0013	-0.0021	0.0087	Lebanese
										Lebanon5	-0.0098	-0.0014	-0.0009	0.0036	Lebanese
										Lebanon6	-0.0049	0.005	0.0005	0.0005	Lebanese
										Lebanon7	-0.006	0.0007	-0.0013	0.0008	Lebanese
										Lebanon8	-0.005	0.0035	-0.0011	-0.0001	Lebanese
										lez31	-0.0005	0.0089	0.0017	-0.0015	Lezgin
										lez33	-0.0004	0.0089	0.0013	-0.0014	Lezgin
										lez36	-0.0012	0.0094	0.0021	-0.0013	Lezgin
										lez37	-0.0008	0.01	0.0009	-0.0013	Lezgin
										lez38	-0.0012	0.0093	0.0013	-0.001	Lezgin
										lez40	-0.0005	0.0105	0.0012	-0.0014	Lezgin
										lez49	-0.0007	0.0087	0.0015	-0.0015	Lezgin
										lez7	-0.0011	0.0094	0.001	-0.0014	Lezgin
										lez9	-0.0003	0.009	0.001	-0.0012	Lezgin
										lithuania1	0.0082	0.0001	0.0054	0.001	Lithuanian
										lithuania10	0.0091	0.0011	0.007	0.0011	Lithuanian
										lithuania2	0.0088	0.0004	0.0067	0.0012	Lithuanian
										lithuania3	0.008	0.0004	0.0058	0.0008	Lithuanian
										lithuania8	0.0083	0.0005	0.0059	0.0014	Lithuanian
										lithuania9	0.0087	0.0005	0.0071	0.0012	Lithuanian
										LithuanianA1	0.0088	0.0001	0.0068	0.0014	Lithuanian
										LithuanianD1	0.0081	-0.0001	0.0055	0.0014	Lithuanian
										LithuanianE2	0.0082	0.0002	0.0071	0.0009	Lithuanian
										LithuanianF1	0.0092	0.0002	0.0072	0.0013	Lithuanian
										Malta12AM91	-0.0023	-0.0027	-0.0032	0.0002	Maltese
										Malta15AM91	-0.0018	-0.0015	-0.0029	0.0001	Maltese
										Malta16AM91	-0.0028	-0.0022	-0.0037	0.0005	Maltese
										Malta17AM91	-0.0021	-0.0025	-0.0032	0.0001	Maltese
										Malta2AM91	-0.0028	0	-0.0029	0	Maltese
										Malta4AM91	-0.0016	-0.0014	-0.0025	0.0006	Maltese
										Malta7AM91	-0.0024	-0.0024	-0.0028	-0.0002	Maltese
										Malta8AM91	-0.0017	-0.0022	-0.0031	0.0004	Maltese
										Mordovians1	0.0066	0.004	0.0071	0.0009	Mordovian
										Mordovians17	0.007	0.0038	0.0077	0.0015	Mordovian
										Mordovians22	0.007	0.004	0.0083	0.0016	Mordovian
										Mordovians27	0.0069	0.0042	0.007	0.0015	Mordovian
										Mordovians28	0.0071	0.0034	0.0071	0.0013	Mordovian
										Mordovians30	0.0066	0.0053	0.0076	0.0016	Mordovian
										Mordovians31	0.0069	0.0037	0.0068	0.001	Mordovian
										Mordovians32	0.0073	0.004	0.0076	0.0015	Mordovian
										Mordovians4	0.0066	0.0033	0.0078	0.002	Mordovian
										Mordovians5	0.0074	0.0031	0.0075	0.0014	Mordovian
										I0011	0.0153	-0.0016	0.0124	0.0035	Motala_HG
										I0012	0.0156	-0.0034	0.012	0.0035	Motala_HG
										I0013	0.0139	-0.0031	0.0114	0.0038	Motala_HG
										I0014	0.0151	-0.0027	0.013	0.0037	Motala_HG
										I0015	0.0148	-0.0019	0.0121	0.0034	Motala_HG
										I0017	0.0148	-0.0034	0.0128	0.0035	Motala_HG
										NOR101	0.0064	-0.0019	0.002	0.0001	Norwegian
										NOR106	0.0061	-0.0011	0.002	0.0005	Norwegian
										NOR107	0.0071	-0.001	0.0024	0	Norwegian
										NOR108	0.007	-0.0018	0.0027	0.0001	Norwegian
										NOR109	0.0071	-0.0018	0.0017	0.0001	Norwegian
										NOR111	0.0068	-0.0017	0.0023	0	Norwegian
										NOR119	0.0066	-0.0013	0.0025	-0.0001	Norwegian
										NOR124	0.0066	-0.0011	0.0029	0.0005	Norwegian
										NOR126	0.0068	-0.0018	0.0024	0	Norwegian
										NOR146	0.0066	-0.0013	0.0022	0.0003	Norwegian
										NOR148	0.0074	-0.0006	0.0029	0.0006	Norwegian
										HGDP00794	0.0063	-0.0016	0.0014	-0.0003	Orcadian
										HGDP00796	0.0063	-0.0014	0.0021	0.0008	Orcadian
										HGDP00797	0.0063	-0.0019	0.001	0.0005	Orcadian
										HGDP00798	0.006	-0.0012	0.0009	0	Orcadian
										HGDP00799	0.0069	-0.0017	0.0021	0.0001	Orcadian
										HGDP00800	0.0063	-0.0019	0.001	-0.0002	Orcadian
										HGDP00802	0.0066	-0.0017	0.0025	-0.0001	Orcadian
										HGDP00803	0.0062	-0.0015	0.0018	-0.0001	Orcadian
										HGDP00805	0.0067	-0.0017	0.0012	0.0002	Orcadian
										HGDP00806	0.0062	-0.0019	0.0022	-0.0002	Orcadian
										HGDP00807	0.0066	-0.0016	0.0018	-0.0001	Orcadian
										HGDP00808	0.0065	-0.0019	0.002	0.0001	Orcadian
										HGDP00810	0.0061	-0.0015	0.0008	0.0001	Orcadian
										HGDP00675	-0.0092	0.0005	-0.0028	0.0159	Palestinian
										HGDP00676	-0.0082	0.0001	-0.0022	0.0033	Palestinian
										HGDP00677	-0.0088	-0.0002	-0.0033	0.0104	Palestinian
										HGDP00679	-0.0084	0.0003	-0.0019	0.0064	Palestinian
										HGDP00680	-0.0103	-0.0022	0.0028	0.003	Palestinian
										HGDP00683	-0.0093	-0.0002	-0.0003	0.005	Palestinian
										HGDP00684	-0.0088	-0.0021	-0.0005	0.0023	Palestinian
										HGDP00685	-0.0104	-0.0021	-0.0013	0.007	Palestinian
										HGDP00686	-0.0089	-0.0014	-0.0005	0.0031	Palestinian
										HGDP00687	-0.0089	-0.0005	-0.002	0.0041	Palestinian
										HGDP00688	-0.0078	0.0004	-0.004	0.0086	Palestinian
										HGDP00689	-0.0084	-0.0003	-0.0039	0.0073	Palestinian
										HGDP00690	-0.0084	-0.0001	-0.002	0.0062	Palestinian
										HGDP00691	-0.0087	-0.0007	-0.0016	0.0062	Palestinian
										HGDP00694	-0.0078	0.0004	-0.0021	0.0046	Palestinian
										HGDP00696	-0.0081	0.0012	-0.0024	0.0069	Palestinian
										HGDP00697	-0.0089	-0.0013	-0.0014	0.0127	Palestinian
										HGDP00698	-0.0087	-0.0003	-0.0026	0.0033	Palestinian
										HGDP00699	-0.0078	-0.0004	-0.0017	0.0024	Palestinian
										HGDP00700	-0.0107	-0.0023	-0.0005	0.0124	Palestinian
										HGDP00722	-0.0077	0.0003	-0.0002	0.0026	Palestinian
										HGDP00724	-0.0089	-0.0001	-0.002	0.0092	Palestinian
										HGDP00725	-0.0083	0.0003	-0.0018	0.0087	Palestinian
										HGDP00726	-0.0092	-0.0004	-0.0018	0.006	Palestinian
										HGDP00727	-0.0088	-0.0002	-0.0024	0.0092	Palestinian
										HGDP00729	-0.0088	-0.0003	-0.0022	0.0052	Palestinian
										HGDP00730	-0.0084	0.0003	-0.0027	0.0052	Palestinian
										HGDP00731	-0.0108	-0.0018	-0.0025	0.0087	Palestinian
										HGDP00732	-0.0091	-0.0012	-0.0033	0.0096	Palestinian
										HGDP00733	-0.0089	-0.0005	-0.0028	0.01	Palestinian
										HGDP00734	-0.0083	0.0004	-0.0014	0.0037	Palestinian
										HGDP00735	-0.0085	-0.0005	-0.0035	0.0055	Palestinian
										HGDP00736	-0.0078	0.0003	-0.0023	0.0023	Palestinian
										HGDP00737	-0.0097	-0.0007	-0.0031	0.0156	Palestinian
										HGDP00739	-0.0094	-0.0008	0.0005	0.0044	Palestinian
										HGDP00740	-0.0083	-0.0006	-0.0027	0.0087	Palestinian
										HGDP00741	-0.0082	-0.0007	-0.0014	0.0029	Palestinian
										HGDP00745	-0.0079	0.0007	-0.0007	0.0023	Palestinian
										Ajvide52.SG	0.0085	-0.0058	0.0101	0.0059	PWC_Sweden_NHG.SG
										Ajvide53.SG	0.0115	-0.0055	0.0092	0.0029	PWC_Sweden_NHG.SG
										Ajvide58.SG	0.0106	-0.0055	0.0092	0.0046	PWC_Sweden_NHG.SG
										Ajvide59.SG	0.0071	-0.0111	-0.0003	0.0054	PWC_Sweden_NHG.SG
										Ajvide70.SG	0.0095	-0.0063	0.0097	0.0043	PWC_Sweden_NHG.SG
										Ire8.SG	0.0084	-0.0074	0.0104	0.0064	PWC_Sweden_NHG.SG
										HGDP00879	0.0073	0.0041	0.0082	0.0016	Russian
										HGDP00880	0.0075	0.0036	0.0074	0.0018	Russian
										HGDP00882	0.0075	0.0039	0.0094	0.0016	Russian
										HGDP00883	0.0081	0.0034	0.009	0.0016	Russian
										HGDP00884	0.0073	0.0025	0.0065	0.0016	Russian
										HGDP00887	0.0071	0.0031	0.0081	0.0014	Russian
										HGDP00888	0.007	0.0027	0.0072	0.0011	Russian
										HGDP00889	0.0074	0.0035	0.0078	0.0018	Russian
										HGDP00890	0.0079	0.0037	0.0072	0.0017	Russian
										HGDP00891	0.0073	0.0042	0.0087	0.0015	Russian
										HGDP00892	0.008	0.0036	0.0082	0.0017	Russian
										HGDP00893	0.0078	0.0039	0.0079	0.0013	Russian
										HGDP00894	0.0071	0.0038	0.0089	0.0013	Russian
										HGDP00895	0.0077	0.0035	0.0079	0.0019	Russian
										HGDP00896	0.0072	0.0042	0.0087	0.0017	Russian
										HGDP00897	0.0073	0.0039	0.0082	0.0011	Russian
										HGDP00898	0.0076	0.0049	0.0089	0.0011	Russian
										HGDP00899	0.0069	0.0037	0.0068	0.0016	Russian
										HGDP00900	0.0072	0.0025	0.0067	0.0015	Russian
										HGDP00901	0.0074	0.0037	0.0086	0.0014	Russian
										HGDP00902	0.0072	0.0039	0.0078	0.0015	Russian
										HGDP00903	0.0077	0.0033	0.0082	0.0017	Russian
										S_Saami-1.DG	0.0086	0.0078	0.0126	0.0025	Saami.DG
										S_Saami-2.DG	0.0082	0.009	0.0141	0.0028	Saami.DG
										I0124	0.0118	0.0066	0.0161	0.0036	Samara_HG
										HGDP00666	0.0007	-0.0092	-0.0093	-0.0013	Sardinian
										HGDP00667	0.0015	-0.009	-0.0081	-0.001	Sardinian
										HGDP00668	0.0009	-0.0102	-0.0083	-0.0015	Sardinian
										HGDP00669	0.0008	-0.01	-0.0081	-0.0017	Sardinian
										HGDP00670	0.0009	-0.0103	-0.0095	-0.001	Sardinian
										HGDP00671	0.001	-0.01	-0.009	-0.0012	Sardinian
										HGDP00672	0.0004	-0.0094	-0.0087	-0.0015	Sardinian
										HGDP00673	0.0003	-0.0091	-0.0081	-0.0012	Sardinian
										HGDP00674	0.0011	-0.0099	-0.0089	-0.0011	Sardinian
										HGDP01062	0.0007	-0.01	-0.0093	-0.001	Sardinian
										HGDP01063	0.0007	-0.0099	-0.0089	-0.0014	Sardinian
										HGDP01064	0.0007	-0.011	-0.0103	-0.0017	Sardinian
										HGDP01065	0.0013	-0.01	-0.0089	-0.0009	Sardinian
										HGDP01066	0.0008	-0.0115	-0.0089	-0.0013	Sardinian
										HGDP01067	0.0003	-0.0097	-0.009	-0.0012	Sardinian
										HGDP01068	0.0003	-0.009	-0.0088	-0.0013	Sardinian
										HGDP01069	0.0011	-0.0103	-0.0098	-0.0019	Sardinian
										HGDP01070	0.0006	-0.0099	-0.0091	-0.0016	Sardinian
										HGDP01071	0.0006	-0.0093	-0.0087	-0.001	Sardinian
										HGDP01072	0.0002	-0.0092	-0.0086	-0.0013	Sardinian
										HGDP01073	0.0007	-0.0099	-0.0106	-0.0012	Sardinian
										HGDP01074	0.0008	-0.0097	-0.0089	-0.0012	Sardinian
										HGDP01075	0.0004	-0.0104	-0.0095	-0.0014	Sardinian
										HGDP01076	0.0007	-0.0097	-0.0093	-0.0012	Sardinian
										HGDP01077	0.0008	-0.0088	-0.0096	-0.0012	Sardinian
										HGDP01078	0.0009	-0.009	-0.0087	-0.001	Sardinian
										HGDP01079	0.0011	-0.01	-0.0089	-0.0012	Sardinian
										saudi1403	-0.0122	-0.0068	0.0068	0.0008	Saudi
										saudi1424	-0.0122	-0.0063	0.0069	0.0005	Saudi
										saudi1434	-0.0119	-0.007	0.0056	0.0007	Saudi
										SaudiA1	-0.0124	-0.0059	0.0063	0.001	Saudi
										SaudiA5	-0.0125	-0.0068	0.0069	0.001	Saudi
										SaudiA6	-0.0097	-0.0021	0.0027	0.0007	Saudi
										SaudiA7	-0.0063	0.001	-0.0024	-0.0002	Saudi
										SaudiA9	-0.0086	0.0004	0.0011	0.0006	Saudi
										Olsund	0.0058	0.0013	0.0041	0.0005	Scandinavia_LNBA
										HG00103	0.0064	-0.0017	0.0014	0.0004	Scottish
										HG00104	0.0057	-0.0008	0.0013	0	Scottish
										HG00105	0.0065	-0.0022	0.0019	-0.0002	Scottish
										HG00106	0.0065	-0.0012	0.0016	-0.0001	Scottish
										MotalaAA	0.0143	-0.0034	0.0119	0.0033	SHG
										SR23	-0.001	-0.0006	-0.004	-0.0003	Sicilian
										SR44	-0.0013	-0.0016	-0.0032	0.0001	Sicilian
										SR48R	-0.0012	-0.0011	-0.0027	-0.0004	Sicilian
										SR60	-0.0019	-0.0014	-0.0022	-0.0005	Sicilian
										SR64	-0.0014	-0.0013	-0.0033	-0.0003	Sicilian
										TP04	-0.0006	-0.0018	-0.0034	-0.0003	Sicilian
										TP05	-0.0017	-0.0017	-0.0026	0	Sicilian
										TP06	-0.0007	-0.0017	-0.0033	-0.0003	Sicilian
										TP07	-0.002	-0.0016	-0.0026	0.0002	Sicilian
										TP08	-0.001	-0.0012	-0.003	-0.0004	Sicilian
										TP25	-0.0012	-0.0018	-0.0036	-0.0002	Sicilian
										MA826.RISE00.SG	0.006	0.0007	0.0051	0.0022	Sope
										HG01500	0.0021	-0.0051	-0.0024	0.0004	Spanish
										HG01501	0.0022	-0.0048	-0.0017	0.0003	Spanish
										HG01503	0.003	-0.0052	-0.0034	-0.0001	Spanish
										HG01504	0.0022	-0.0064	-0.0034	-0.0004	Spanish
										HG01506	0.0028	-0.0053	-0.0024	-0.0001	Spanish
										HG01507	0.003	-0.0051	-0.0027	0.0003	Spanish
										HG01509	0.0016	-0.0057	-0.0018	-0.0004	Spanish
										HG01510	0.0028	-0.0052	-0.0017	-0.0005	Spanish
										HG01512	0.0039	-0.0057	-0.0027	-0.0007	Spanish
										HG01513	0.0037	-0.0058	-0.003	-0.0001	Spanish
										HG01524	0.0024	-0.0055	-0.0023	-0.0002	Spanish
										HG01527	0.0017	-0.005	-0.0022	0.0008	Spanish
										HG01528	0.0026	-0.0057	-0.003	0.0004	Spanish
										HG01530	0.0028	-0.005	-0.0026	0.0001	Spanish
										HG01536	0.0036	-0.0049	-0.0018	-0.0001	Spanish
										HG01537	0.0032	-0.0044	-0.0031	0.0001	Spanish
										HG01605	0.0033	-0.0053	-0.0035	-0.0004	Spanish
										HG01606	0.0036	-0.0054	-0.0024	0.0001	Spanish
										HG01607	0.0023	-0.0046	-0.0033	0.0001	Spanish
										HG01608	0.003	-0.0053	-0.003	0.0002	Spanish
										HG01613	0.0031	-0.0044	-0.003	-0.0004	Spanish
										HG01615	0.0031	-0.0042	-0.0028	-0.0002	Spanish
										HG01617	0.0025	-0.0051	-0.0029	-0.0004	Spanish
										HG01618	0.0027	-0.0045	-0.0023	-0.0001	Spanish
										HG01619	0.0022	-0.0058	-0.0035	-0.0001	Spanish
										HG01620	0.0024	-0.0048	-0.0029	0.0002	Spanish
										HG01623	0.0023	-0.0058	-0.0033	0	Spanish
										HG01624	0.0021	-0.0059	-0.0028	-0.0001	Spanish
										HG01625	0.0029	-0.0045	-0.0023	-0.0003	Spanish
										HG01626	0.0009	-0.0036	-0.004	-0.0004	Spanish
										HG01673	0.0031	-0.0048	-0.0028	0	Spanish
										HG01675	0.0034	-0.0065	-0.0038	-0.0004	Spanish
										HG01676	0.004	-0.007	-0.0038	-0.0007	Spanish
										HG01678	0.0031	-0.0062	-0.0037	-0.0003	Spanish
										HG01679	0.0032	-0.0058	-0.0032	-0.0005	Spanish
										HG01680	0.0035	-0.0057	-0.0037	0.0003	Spanish
										HG01682	0.0036	-0.0056	-0.0027	0	Spanish
										HG01684	0.0035	-0.0057	-0.0034	-0.0003	Spanish
										HG01685	0.0021	-0.0043	-0.0023	0.0005	Spanish
										HG01686	0.0029	-0.0059	-0.0013	0.0003	Spanish
										HG01697	0.0023	-0.0046	-0.0025	0.0002	Spanish
										HG01699	0.0021	-0.0058	-0.0029	-0.0003	Spanish
										HG01704	0.0016	-0.0047	-0.0022	0.0007	Spanish
										HG01705	0.0025	-0.0053	-0.0029	0.0003	Spanish
										HG01707	0.0028	-0.0048	-0.0025	0.0002	Spanish
										HG01746	0.0033	-0.0058	-0.0032	-0.0002	Spanish
										HG01747	0.003	-0.0051	-0.003	-0.0003	Spanish
										HG01761	0.0033	-0.006	-0.0036	0	Spanish
										HG01762	0.0038	-0.0055	-0.002	0.0002	Spanish
										HG01770	0.0028	-0.0056	-0.0037	-0.0001	Spanish
										HG01773	0.0034	-0.0058	-0.004	-0.0002	Spanish
										HG02220	0.0031	-0.0039	-0.0027	-0.0001	Spanish
										HG02238	0.0028	-0.0065	-0.0027	-0.0003	Spanish
										HG01515	0.0046	-0.0069	-0.0027	-0.0003	Spanish_North
										HG01516	0.0051	-0.0076	-0.0038	-0.0005	Spanish_North
										HG01518	0.0049	-0.0069	-0.0034	-0.0005	Spanish_North
										HG01700	0.0049	-0.0074	-0.0042	-0.0006	Spanish_North
										HG01702	0.005	-0.0082	-0.0035	-0.0007	Spanish_North
										StoraForvar11.SG	0.0091	-0.0033	0.0087	0.004	Sweden_HG.SG
										syria361	-0.0047	0.0038	-0.004	-0.0014	Syrian
										syria4	-0.0065	0.0009	-0.0017	0.0003	Syrian
										syria461	-0.0097	0.0012	0.0024	0.0028	Syrian
										syria464	-0.0087	0.0011	0.001	0.0015	Syrian
										syria485	-0.0058	0.0013	-0.001	0.001	Syrian
										syria520	-0.008	-0.0006	0.0005	0.0026	Syrian
										syria6	-0.0088	0.0013	0.0012	0.0023	Syrian
										syria7	-0.0089	0.0009	0.0016	0.0023	Syrian
										Gokhem2.SG	0.0013	-0.0116	-0.0055	0.0026	TRB_Sweden_MN.SG
										Gokhem4.SG	0.0022	-0.0084	-0.0027	0.0003	TRB_Sweden_MN.SG
										Gokhem5.SG	0.0005	-0.007	-0.0055	-0.0004	TRB_Sweden_MN.SG
										Gokhem7.SG	0.002	-0.0151	-0.0052	0.004	TRB_Sweden_MN.SG
										Adana23108	-0.0057	0.0016	-0.0036	-0.0003	Turkish
										Adana23112	-0.0029	0.0062	0.0008	-0.0006	Turkish
										Adana23113	-0.0036	0.0079	-0.0008	-0.0009	Turkish
										Adana23114	-0.0033	0.0056	-0.0013	-0.001	Turkish
										Adana23117	-0.003	0.0054	0.0002	-0.0002	Turkish
										Adana23133	-0.0036	0.0049	0	-0.0006	Turkish
										Adana23136	-0.0053	0.0016	-0.003	-0.0007	Turkish
										Adana23144	-0.003	0.0079	0.0017	0.0004	Turkish
										Adana23147	-0.004	0.0031	-0.001	-0.0008	Turkish
										Adana23150	-0.0013	0.005	0.0008	-0.0002	Turkish
										Aydin18112	-0.0023	0.006	0.0006	-0.0002	Turkish
										Aydin18419	-0.0013	0.0065	0.0006	-0.0005	Turkish
										Aydin18483	-0.002	0.0089	0.0021	-0.0001	Turkish
										Aydin18596	-0.0014	0.008	0.0028	0	Turkish
										Aydin18636	-0.0022	0.0062	0.0015	-0.0001	Turkish
										Aydin18784	-0.0019	0.0055	0.001	-0.0001	Turkish
										Aydin18873	-0.0012	0.0052	0.0007	-0.0001	Turkish
										Istanbul15781	0.0003	0.0021	0.0004	0.0002	Turkish
										Istanbul17778	-0.0026	0.008	0.0003	-0.0012	Turkish
										Istanbul19185	-0.0021	0.0059	0.0002	-0.0006	Turkish
										Istanbul19708	-0.0026	0.0079	0.0019	-0.0008	Turkish
										Istanbul19810	-0.0019	0.0064	-0.0013	-0.0013	Turkish
										Istanbul20010	-0.0033	0.006	-0.0009	-0.001	Turkish
										Istanbul20040	-0.0038	0.0074	-0.0004	-0.0004	Turkish
										Istanbul25081	-0.0014	0.0049	-0.0004	-0.0001	Turkish
										Istanbul25095	0.0021	0.003	0.0026	-0.0001	Turkish
										Istanbul25098	0.0021	0.0002	-0.0007	-0.0006	Turkish
										Kayseri23271	-0.0033	0.0051	-0.0021	-0.0012	Turkish
										Kayseri23549	-0.0034	0.0065	0.0004	-0.0004	Turkish
										Kayseri23892	-0.0033	0.0055	-0.0007	-0.0002	Turkish
										Kayseri23967	-0.0028	0.0065	-0.0004	-0.0012	Turkish
										Kayseri24032	-0.0032	0.0054	-0.0009	-0.0013	Turkish
										Kayseri24075	-0.0033	0.0054	-0.0013	-0.0014	Turkish
										Kayseri24266	-0.0027	0.0061	-0.0001	-0.0009	Turkish
										Kayseri24276	-0.0039	0.0058	-0.0013	-0.0015	Turkish
										Kayseri24392	-0.0026	0.0047	-0.0017	-0.0004	Turkish
										Kayseri24402	-0.0023	0.005	-0.0012	-0.0009	Turkish
										Trabzon21173	-0.0044	0.0063	-0.0054	-0.0028	Turkish
										Trabzon21174	-0.0036	0.0061	-0.0038	-0.0019	Turkish
										Trabzon21177	-0.0046	0.0061	-0.0043	-0.0026	Turkish
										Trabzon21515	-0.0037	0.0047	-0.0053	-0.0027	Turkish
										Trabzon21534	-0.004	0.0051	-0.0041	-0.0021	Turkish
										Trabzon21544	-0.0041	0.0062	-0.0042	-0.0021	Turkish
										Trabzon21557	-0.0046	0.0056	-0.0058	-0.0024	Turkish
										Trabzon21575	-0.0038	0.0064	-0.0048	-0.0019	Turkish
										Trabzon21645	-0.0035	0.0063	-0.0027	-0.002	Turkish
										Turkish4BA57	-0.0016	0.0053	0.0015	-0.0007	Turkish
										Turkish7BA57	-0.0012	0.0048	-0.0006	-0.0008	Turkish
										Turkish8BA62	0.0002	0.004	0.0017	-0.0001	Turkish
										Turkish9BA57	-0.0025	0.0066	0.0004	-0.0006	Turkish
										Ukraine_HG1.SG	0.0124	-0.001	0.0122	0.0038	Ukraine_HG1
										Ukraine_N1.SG	0.0131	0.0006	0.0153	0.005	Ukraine_N1
										UkrBel614	0.0069	0.0025	0.0065	0.0012	Ukrainian
										UkrBel618	0.0071	0.0015	0.0052	0.001	Ukrainian
										UkrBel620	0.0065	0.0006	0.0038	0.0008	Ukrainian
										UkrBel622	0.0064	0.0018	0.0051	0.0009	Ukrainian
										UkrBel733	0.0068	0.0009	0.0056	0.0007	Ukrainian
										UkrBel736	0.0063	0.0023	0.0054	0.0012	Ukrainian
										UkrLv228	0.006	0.001	0.0048	0.0007	Ukrainian
										UkrLv237	0.0061	0.0003	0.0036	0.0005	Ukrainian
										UkrLv240	0.0053	0.0013	0.0033	0.0006	Ukrainian

[truncated: 13 more sheets: Supplementary Figure 3b, Supplementary Figure 4a, Supplementary Figure 4b, Supplementary Figure 5, Supplementary Figure 6, Supplementary Figure 7, Supplementary Figure 8a, Supplementary Figure 8b, Supplementary Figure 8c, Supplementary Figure 9a, Supplementary Figure 9b, Supplementary Figure 9c, Supplementary Figure 9d]
